# Supplementary material for: Identification of high-risk factors for recurrence of colon cancer following complete mesocolic excision: An 8-year retrospective study
Source: PLoS One. 2023 Aug 11;18(8):e0289621. doi: 10.1371/journal.pone.0289621 (PMC10420346; doi:10.1371/journal.pone.0289621)
Supplement: S1 Table — (XLSX) [file pone.0289621.s002.xlsx]

## Sheet: Sheet1
number	Sex	Age	BMI	ASA	Family history	Drinking history	Smoking history	Surgical history	Anemia	Hyperlipidemia	Hypertensive	Diabetes	Coronary heart disease	T-stage	N-stage	Liver metastases	Vascular invasion	Perineural invasion	Ileus	Radiotherapy	Chemotherapy	Surgical procedure	Emergency Surgery	Lymph node dissection	Tumours Number	Tumor size	Preoperative CEA level	Postoperative CEA level	Preoperative CA19-9 level	Postoperative CA19-9 level	Preoperative CA125 level	Postoperative CA125 level	Preoperative CA72-4 level	Postoperative CA72-4 level	PCT level	CRP level	SAA level	NLR	albumin	NRS2002 score	Pathologic type	Tumor configuration	Disease duration	Recurrence	group
1	Male	≥65	≥25 kg/m2	＜3	Yes	No	Yes	No	No	Yes	No	No	No	T3~T4	N0	No	Yes	Yes	No	No	No	Open surgery	Yes	≥12	＜2	＜5 cm	≥5 ng/ml	≥5 ng/ml	＜37 U/mL	≥37 U/mL	＜35 U/ml	≥35 U/ml	≥7 U/ml	＜7 U/ml	＜0.05 ng/ml	≥10 mg/l	≥10 mg/l	≥3	≥30 g/l	＜3	Adenocarcinoma	Exophytic	≥6 months	Yes	Internal validation set
2	Female	≥65	＜25 kg/m2	＜3	No	Yes	No	No	Yes	No	No	Yes	Yes	T1~T2	N1~N2	No	Yes	Yes	No	No	No	Open surgery	No	＜12	≥2	≥5 cm	＜5 ng/ml	＜5 ng/ml	≥37 U/mL	＜37 U/mL	≥35 U/ml	＜35 U/ml	＜7 U/ml	≥7 U/ml	≥0.05 ng/ml	＜10 mg/l	≥10 mg/l	＜3	＜30 g/l	≥3	Other	Exophytic	≥6 months	Yes	Internal validation set
3	Male	≥65	＜25 kg/m2	＜3	No	Yes	Yes	No	Yes	No	Yes	No	No	T3~T4	N1~N2	Yes	No	No	Yes	No	Yes	Open surgery	Yes	≥12	≥2	＜5 cm	≥5 ng/ml	≥5 ng/ml	＜37 U/mL	≥37 U/mL	≥35 U/ml	≥35 U/ml	＜7 U/ml	＜7 U/ml	＜0.05 ng/ml	≥10 mg/l	＜10 mg/l	≥3	＜30 g/l	≥3	Adenocarcinoma	Infiltrative	＜6 months	Yes	Internal validation set
4	Male	＜65	＜25 kg/m2	≥3	No	No	No	Yes	No	Yes	No	No	No	T1~T2	N0	Yes	Yes	Yes	No	No	No	Open surgery	No	＜12	≥2	≥5 cm	≥5 ng/ml	≥5 ng/ml	＜37 U/mL	≥37 U/mL	＜35 U/ml	＜35 U/ml	≥7 U/ml	≥7 U/ml	＜0.05 ng/ml	≥10 mg/l	＜10 mg/l	≥3	≥30 g/l	＜3	Other	Exophytic	＜6 months	Yes	Internal validation set
5	Male	≥65	≥25 kg/m2	≥3	No	No	No	No	No	No	Yes	Yes	No	T3~T4	N0	No	No	Yes	Yes	No	Yes	Open surgery	Yes	≥12	＜2	≥5 cm	≥5 ng/ml	≥5 ng/ml	≥37 U/mL	≥37 U/mL	≥35 U/ml	＜35 U/ml	＜7 U/ml	＜7 U/ml	≥0.05 ng/ml	＜10 mg/l	≥10 mg/l	≥3	≥30 g/l	＜3	Mucinous adenocarcinoma	Infiltrative	≥6 months	Yes	Internal validation set
6	Male	＜65	＜25 kg/m2	≥3	No	No	No	No	Yes	No	No	Yes	No	T3~T4	N0	No	Yes	No	No	No	Yes	Laparoscopic surgery	Yes	≥12	＜2	≥5 cm	≥5 ng/ml	≥5 ng/ml	≥37 U/mL	＜37 U/mL	＜35 U/ml	≥35 U/ml	＜7 U/ml	＜7 U/ml	≥0.05 ng/ml	＜10 mg/l	＜10 mg/l	≥3	≥30 g/l	＜3	Adenocarcinoma	Exophytic	＜6 months	Yes	Internal validation set
7	Female	≥65	≥25 kg/m2	＜3	No	Yes	Yes	Yes	Yes	No	No	No	No	T3~T4	N1~N2	Yes	Yes	Yes	Yes	Yes	Yes	Open surgery	No	≥12	＜2	≥5 cm	＜5 ng/ml	≥5 ng/ml	≥37 U/mL	≥37 U/mL	≥35 U/ml	≥35 U/ml	＜7 U/ml	＜7 U/ml	＜0.05 ng/ml	＜10 mg/l	≥10 mg/l	≥3	＜30 g/l	＜3	Mucinous adenocarcinoma	Ulcerative	≥6 months	Yes	Internal validation set
8	Male	＜65	＜25 kg/m2	≥3	No	No	No	No	No	Yes	No	Yes	No	T1~T2	N1~N2	Yes	Yes	No	No	No	No	Laparoscopic surgery	Yes	≥12	≥2	≥5 cm	≥5 ng/ml	≥5 ng/ml	≥37 U/mL	≥37 U/mL	＜35 U/ml	＜35 U/ml	＜7 U/ml	＜7 U/ml	＜0.05 ng/ml	≥10 mg/l	≥10 mg/l	≥3	＜30 g/l	＜3	Mucinous adenocarcinoma	Ulcerative	≥6 months	Yes	Internal validation set
9	Female	≥65	≥25 kg/m2	＜3	No	Yes	No	No	No	No	No	No	No	T3~T4	N0	No	Yes	Yes	Yes	No	No	Laparoscopic surgery	Yes	＜12	≥2	≥5 cm	＜5 ng/ml	≥5 ng/ml	≥37 U/mL	≥37 U/mL	＜35 U/ml	≥35 U/ml	＜7 U/ml	＜7 U/ml	＜0.05 ng/ml	＜10 mg/l	＜10 mg/l	＜3	≥30 g/l	≥3	Adenocarcinoma	Exophytic	＜6 months	Yes	Internal validation set
10	Male	＜65	≥25 kg/m2	＜3	No	Yes	No	No	No	No	Yes	Yes	Yes	T3~T4	N1~N2	No	No	Yes	No	No	Yes	Laparoscopic surgery	Yes	≥12	≥2	≥5 cm	＜5 ng/ml	＜5 ng/ml	≥37 U/mL	≥37 U/mL	≥35 U/ml	≥35 U/ml	＜7 U/ml	＜7 U/ml	＜0.05 ng/ml	≥10 mg/l	＜10 mg/l	＜3	＜30 g/l	＜3	Adenocarcinoma	Infiltrative	＜6 months	Yes	Internal validation set
11	Male	＜65	＜25 kg/m2	≥3	Yes	No	Yes	No	No	No	No	No	Yes	T1~T2	N0	No	Yes	Yes	No	No	Yes	Laparoscopic surgery	No	≥12	＜2	≥5 cm	＜5 ng/ml	≥5 ng/ml	≥37 U/mL	＜37 U/mL	＜35 U/ml	＜35 U/ml	≥7 U/ml	＜7 U/ml	＜0.05 ng/ml	＜10 mg/l	＜10 mg/l	＜3	≥30 g/l	＜3	Mucinous adenocarcinoma	Exophytic	≥6 months	Yes	Internal validation set
12	Female	≥65	＜25 kg/m2	≥3	No	No	No	No	No	Yes	No	Yes	No	T3~T4	N0	Yes	Yes	No	Yes	Yes	Yes	Open surgery	Yes	≥12	≥2	≥5 cm	≥5 ng/ml	＜5 ng/ml	＜37 U/mL	＜37 U/mL	≥35 U/ml	≥35 U/ml	＜7 U/ml	＜7 U/ml	＜0.05 ng/ml	≥10 mg/l	＜10 mg/l	≥3	＜30 g/l	≥3	Mucinous adenocarcinoma	Infiltrative	≥6 months	Yes	Internal validation set
13	Female	≥65	＜25 kg/m2	＜3	Yes	No	No	No	Yes	No	No	No	No	T1~T2	N0	No	Yes	No	No	Yes	No	Laparoscopic surgery	Yes	＜12	≥2	＜5 cm	≥5 ng/ml	＜5 ng/ml	＜37 U/mL	≥37 U/mL	＜35 U/ml	＜35 U/ml	≥7 U/ml	＜7 U/ml	＜0.05 ng/ml	≥10 mg/l	＜10 mg/l	＜3	＜30 g/l	≥3	Adenocarcinoma	Ulcerative	≥6 months	Yes	Internal validation set
14	Female	≥65	＜25 kg/m2	≥3	No	Yes	No	No	Yes	Yes	No	No	No	T3~T4	N1~N2	Yes	Yes	Yes	No	Yes	Yes	Open surgery	Yes	≥12	≥2	＜5 cm	＜5 ng/ml	≥5 ng/ml	≥37 U/mL	＜37 U/mL	≥35 U/ml	＜35 U/ml	＜7 U/ml	＜7 U/ml	＜0.05 ng/ml	＜10 mg/l	＜10 mg/l	≥3	＜30 g/l	≥3	Other	Unknown	＜6 months	Yes	Internal validation set
15	Female	＜65	＜25 kg/m2	≥3	No	Yes	Yes	Yes	No	No	No	No	No	T1~T2	N0	No	Yes	Yes	No	No	Yes	Open surgery	Yes	＜12	＜2	≥5 cm	≥5 ng/ml	≥5 ng/ml	≥37 U/mL	≥37 U/mL	＜35 U/ml	≥35 U/ml	＜7 U/ml	＜7 U/ml	＜0.05 ng/ml	＜10 mg/l	＜10 mg/l	＜3	≥30 g/l	＜3	Other	Unknown	＜6 months	Yes	Internal validation set
16	Female	≥65	＜25 kg/m2	≥3	No	No	Yes	Yes	No	No	No	No	No	T3~T4	N1~N2	Yes	No	Yes	Yes	No	Yes	Open surgery	Yes	≥12	≥2	≥5 cm	≥5 ng/ml	≥5 ng/ml	≥37 U/mL	≥37 U/mL	≥35 U/ml	≥35 U/ml	＜7 U/ml	＜7 U/ml	＜0.05 ng/ml	＜10 mg/l	＜10 mg/l	≥3	＜30 g/l	＜3	Other	Unknown	＜6 months	Yes	Internal validation set
17	Female	＜65	＜25 kg/m2	≥3	No	No	No	No	No	No	No	Yes	No	T1~T2	N1~N2	No	Yes	No	No	Yes	No	Laparoscopic surgery	No	≥12	≥2	＜5 cm	≥5 ng/ml	≥5 ng/ml	≥37 U/mL	≥37 U/mL	＜35 U/ml	＜35 U/ml	＜7 U/ml	＜7 U/ml	＜0.05 ng/ml	≥10 mg/l	≥10 mg/l	＜3	≥30 g/l	＜3	Other	Infiltrative	≥6 months	Yes	Internal validation set
18	Male	≥65	≥25 kg/m2	≥3	No	No	No	No	No	No	No	Yes	No	T3~T4	N1~N2	Yes	No	Yes	Yes	No	Yes	Laparoscopic surgery	Yes	≥12	≥2	≥5 cm	≥5 ng/ml	≥5 ng/ml	＜37 U/mL	≥37 U/mL	≥35 U/ml	≥35 U/ml	＜7 U/ml	＜7 U/ml	＜0.05 ng/ml	≥10 mg/l	≥10 mg/l	≥3	＜30 g/l	＜3	Adenocarcinoma	Unknown	≥6 months	Yes	Internal validation set
19	Male	≥65	≥25 kg/m2	≥3	No	No	No	No	No	No	No	No	No	T3~T4	N0	No	Yes	Yes	Yes	No	Yes	Laparoscopic surgery	Yes	≥12	＜2	≥5 cm	＜5 ng/ml	≥5 ng/ml	＜37 U/mL	≥37 U/mL	＜35 U/ml	≥35 U/ml	≥7 U/ml	＜7 U/ml	＜0.05 ng/ml	＜10 mg/l	＜10 mg/l	≥3	≥30 g/l	＜3	Mucinous adenocarcinoma	Ulcerative	＜6 months	Yes	Internal validation set
20	Female	≥65	≥25 kg/m2	＜3	No	Yes	No	No	No	No	No	No	No	T1~T2	N1~N2	No	Yes	Yes	No	Yes	Yes	Open surgery	No	＜12	≥2	≥5 cm	≥5 ng/ml	≥5 ng/ml	≥37 U/mL	≥37 U/mL	≥35 U/ml	＜35 U/ml	≥7 U/ml	＜7 U/ml	≥0.05 ng/ml	＜10 mg/l	＜10 mg/l	≥3	≥30 g/l	≥3	Mucinous adenocarcinoma	Exophytic	≥6 months	Yes	Internal validation set
21	Female	＜65	＜25 kg/m2	≥3	No	No	No	No	Yes	No	Yes	Yes	Yes	T1~T2	N1~N2	No	Yes	No	No	Yes	Yes	Open surgery	Yes	＜12	＜2	≥5 cm	≥5 ng/ml	＜5 ng/ml	＜37 U/mL	＜37 U/mL	＜35 U/ml	＜35 U/ml	＜7 U/ml	＜7 U/ml	＜0.05 ng/ml	≥10 mg/l	＜10 mg/l	≥3	＜30 g/l	≥3	Adenocarcinoma	Unknown	≥6 months	Yes	Internal validation set
22	Male	≥65	＜25 kg/m2	＜3	No	No	No	No	No	No	No	No	No	T3~T4	N1~N2	No	Yes	No	Yes	Yes	No	Open surgery	Yes	≥12	≥2	＜5 cm	＜5 ng/ml	≥5 ng/ml	≥37 U/mL	＜37 U/mL	≥35 U/ml	≥35 U/ml	＜7 U/ml	＜7 U/ml	＜0.05 ng/ml	≥10 mg/l	＜10 mg/l	＜3	≥30 g/l	≥3	Mucinous adenocarcinoma	Unknown	≥6 months	Yes	Internal validation set
23	Male	≥65	＜25 kg/m2	＜3	No	No	Yes	No	No	No	No	No	No	T3~T4	N0	Yes	No	Yes	Yes	No	Yes	Open surgery	Yes	≥12	≥2	≥5 cm	＜5 ng/ml	≥5 ng/ml	≥37 U/mL	＜37 U/mL	＜35 U/ml	≥35 U/ml	＜7 U/ml	＜7 U/ml	＜0.05 ng/ml	＜10 mg/l	＜10 mg/l	≥3	≥30 g/l	≥3	Adenocarcinoma	Infiltrative	≥6 months	Yes	Internal validation set
24	Male	≥65	＜25 kg/m2	＜3	Yes	No	Yes	No	No	Yes	No	Yes	No	T3~T4	N1~N2	Yes	No	No	Yes	No	Yes	Open surgery	Yes	≥12	≥2	＜5 cm	＜5 ng/ml	＜5 ng/ml	＜37 U/mL	≥37 U/mL	＜35 U/ml	≥35 U/ml	＜7 U/ml	＜7 U/ml	＜0.05 ng/ml	≥10 mg/l	＜10 mg/l	≥3	＜30 g/l	＜3	Mucinous adenocarcinoma	Ulcerative	≥6 months	Yes	Internal validation set
25	Female	＜65	＜25 kg/m2	≥3	No	Yes	No	No	No	No	Yes	No	No	T1~T2	N1~N2	No	Yes	No	No	No	Yes	Open surgery	Yes	≥12	＜2	＜5 cm	＜5 ng/ml	≥5 ng/ml	＜37 U/mL	≥37 U/mL	≥35 U/ml	＜35 U/ml	＜7 U/ml	＜7 U/ml	＜0.05 ng/ml	＜10 mg/l	＜10 mg/l	≥3	≥30 g/l	＜3	Other	Unknown	＜6 months	Yes	Internal validation set
26	Male	≥65	≥25 kg/m2	＜3	No	No	No	Yes	No	No	No	No	Yes	T3~T4	N1~N2	No	No	Yes	Yes	Yes	Yes	Laparoscopic surgery	Yes	≥12	＜2	≥5 cm	≥5 ng/ml	≥5 ng/ml	≥37 U/mL	≥37 U/mL	＜35 U/ml	＜35 U/ml	≥7 U/ml	≥7 U/ml	≥0.05 ng/ml	≥10 mg/l	≥10 mg/l	≥3	＜30 g/l	≥3	Adenocarcinoma	Infiltrative	≥6 months	Yes	Internal validation set
27	Male	≥65	＜25 kg/m2	≥3	No	No	Yes	Yes	No	No	Yes	No	No	T3~T4	N1~N2	Yes	Yes	No	Yes	No	Yes	Laparoscopic surgery	No	≥12	＜2	≥5 cm	＜5 ng/ml	＜5 ng/ml	＜37 U/mL	≥37 U/mL	＜35 U/ml	≥35 U/ml	≥7 U/ml	＜7 U/ml	＜0.05 ng/ml	＜10 mg/l	＜10 mg/l	≥3	＜30 g/l	≥3	Other	Infiltrative	＜6 months	Yes	Internal validation set
28	Male	≥65	≥25 kg/m2	≥3	No	Yes	No	No	No	No	No	Yes	No	T3~T4	N1~N2	Yes	No	Yes	Yes	Yes	No	Open surgery	Yes	≥12	＜2	＜5 cm	＜5 ng/ml	＜5 ng/ml	＜37 U/mL	＜37 U/mL	≥35 U/ml	≥35 U/ml	＜7 U/ml	＜7 U/ml	＜0.05 ng/ml	≥10 mg/l	＜10 mg/l	≥3	≥30 g/l	＜3	Other	Ulcerative	＜6 months	Yes	Internal validation set
29	Female	＜65	＜25 kg/m2	≥3	No	No	No	No	No	No	No	No	No	T1~T2	N1~N2	Yes	Yes	No	No	Yes	No	Laparoscopic surgery	Yes	≥12	＜2	≥5 cm	＜5 ng/ml	≥5 ng/ml	≥37 U/mL	＜37 U/mL	≥35 U/ml	≥35 U/ml	＜7 U/ml	＜7 U/ml	＜0.05 ng/ml	＜10 mg/l	＜10 mg/l	≥3	≥30 g/l	＜3	Adenocarcinoma	Infiltrative	＜6 months	Yes	Internal validation set
30	Female	≥65	＜25 kg/m2	＜3	No	No	No	No	Yes	Yes	No	Yes	No	T3~T4	N0	No	Yes	No	No	Yes	Yes	Laparoscopic surgery	Yes	≥12	≥2	≥5 cm	≥5 ng/ml	≥5 ng/ml	≥37 U/mL	≥37 U/mL	＜35 U/ml	≥35 U/ml	＜7 U/ml	＜7 U/ml	＜0.05 ng/ml	≥10 mg/l	＜10 mg/l	＜3	≥30 g/l	＜3	Other	Exophytic	＜6 months	Yes	Internal validation set
31	Male	≥65	≥25 kg/m2	＜3	No	No	No	No	No	No	No	No	Yes	T3~T4	N1~N2	Yes	No	Yes	Yes	No	Yes	Laparoscopic surgery	Yes	＜12	＜2	＜5 cm	＜5 ng/ml	≥5 ng/ml	＜37 U/mL	≥37 U/mL	＜35 U/ml	＜35 U/ml	＜7 U/ml	＜7 U/ml	＜0.05 ng/ml	≥10 mg/l	≥10 mg/l	≥3	＜30 g/l	≥3	Mucinous adenocarcinoma	Unknown	≥6 months	Yes	Internal validation set
32	Male	≥65	≥25 kg/m2	≥3	No	No	No	No	No	No	No	No	No	T3~T4	N1~N2	No	Yes	Yes	Yes	Yes	No	Open surgery	No	≥12	≥2	≥5 cm	≥5 ng/ml	＜5 ng/ml	＜37 U/mL	≥37 U/mL	＜35 U/ml	≥35 U/ml	＜7 U/ml	＜7 U/ml	＜0.05 ng/ml	≥10 mg/l	＜10 mg/l	＜3	≥30 g/l	≥3	Mucinous adenocarcinoma	Exophytic	＜6 months	Yes	Internal validation set
33	Female	＜65	＜25 kg/m2	≥3	No	No	Yes	Yes	No	No	No	No	No	T1~T2	N0	No	Yes	No	No	No	Yes	Laparoscopic surgery	No	＜12	＜2	≥5 cm	≥5 ng/ml	＜5 ng/ml	≥37 U/mL	≥37 U/mL	≥35 U/ml	＜35 U/ml	≥7 U/ml	＜7 U/ml	≥0.05 ng/ml	＜10 mg/l	＜10 mg/l	＜3	≥30 g/l	≥3	Mucinous adenocarcinoma	Unknown	＜6 months	Yes	Internal validation set
34	Female	＜65	＜25 kg/m2	≥3	No	No	Yes	No	No	No	No	Yes	No	T3~T4	N1~N2	No	Yes	No	No	No	Yes	Laparoscopic surgery	Yes	≥12	＜2	≥5 cm	＜5 ng/ml	≥5 ng/ml	≥37 U/mL	≥37 U/mL	≥35 U/ml	＜35 U/ml	≥7 U/ml	＜7 U/ml	≥0.05 ng/ml	≥10 mg/l	≥10 mg/l	＜3	≥30 g/l	＜3	Adenocarcinoma	Infiltrative	≥6 months	Yes	Internal validation set
35	Male	≥65	＜25 kg/m2	＜3	No	No	No	No	No	No	No	No	No	T3~T4	N1~N2	No	Yes	Yes	Yes	Yes	Yes	Laparoscopic surgery	Yes	≥12	＜2	≥5 cm	＜5 ng/ml	≥5 ng/ml	≥37 U/mL	≥37 U/mL	≥35 U/ml	≥35 U/ml	＜7 U/ml	＜7 U/ml	＜0.05 ng/ml	＜10 mg/l	≥10 mg/l	＜3	≥30 g/l	＜3	Adenocarcinoma	Exophytic	≥6 months	Yes	Internal validation set
36	Female	＜65	＜25 kg/m2	≥3	No	No	No	Yes	No	No	No	No	No	T3~T4	N0	Yes	No	No	No	Yes	No	Laparoscopic surgery	Yes	≥12	＜2	≥5 cm	≥5 ng/ml	≥5 ng/ml	≥37 U/mL	≥37 U/mL	≥35 U/ml	＜35 U/ml	＜7 U/ml	＜7 U/ml	＜0.05 ng/ml	＜10 mg/l	＜10 mg/l	≥3	≥30 g/l	＜3	Mucinous adenocarcinoma	Ulcerative	＜6 months	Yes	Internal validation set
37	Female	＜65	＜25 kg/m2	＜3	No	No	No	No	No	No	Yes	Yes	No	T1~T2	N1~N2	No	Yes	No	No	Yes	No	Laparoscopic surgery	Yes	≥12	≥2	≥5 cm	＜5 ng/ml	≥5 ng/ml	＜37 U/mL	＜37 U/mL	＜35 U/ml	≥35 U/ml	＜7 U/ml	＜7 U/ml	＜0.05 ng/ml	＜10 mg/l	＜10 mg/l	＜3	≥30 g/l	＜3	Other	Unknown	＜6 months	Yes	Internal validation set
38	Male	≥65	≥25 kg/m2	＜3	No	No	No	No	No	No	No	No	No	T3~T4	N1~N2	Yes	Yes	Yes	Yes	Yes	Yes	Laparoscopic surgery	Yes	＜12	＜2	≥5 cm	＜5 ng/ml	≥5 ng/ml	＜37 U/mL	＜37 U/mL	＜35 U/ml	≥35 U/ml	≥7 U/ml	＜7 U/ml	＜0.05 ng/ml	≥10 mg/l	＜10 mg/l	≥3	≥30 g/l	＜3	Other	Unknown	＜6 months	Yes	Internal validation set
39	Male	≥65	≥25 kg/m2	≥3	No	No	No	No	No	Yes	Yes	No	No	T3~T4	N1~N2	No	Yes	Yes	Yes	Yes	Yes	Laparoscopic surgery	No	＜12	≥2	≥5 cm	≥5 ng/ml	≥5 ng/ml	≥37 U/mL	≥37 U/mL	≥35 U/ml	＜35 U/ml	≥7 U/ml	＜7 U/ml	＜0.05 ng/ml	＜10 mg/l	≥10 mg/l	＜3	≥30 g/l	≥3	Other	Exophytic	≥6 months	Yes	Internal validation set
40	Female	＜65	＜25 kg/m2	＜3	Yes	No	No	No	Yes	No	No	No	No	T3~T4	N1~N2	Yes	No	No	No	No	Yes	Laparoscopic surgery	No	≥12	＜2	≥5 cm	≥5 ng/ml	＜5 ng/ml	≥37 U/mL	＜37 U/mL	＜35 U/ml	＜35 U/ml	＜7 U/ml	＜7 U/ml	＜0.05 ng/ml	≥10 mg/l	＜10 mg/l	≥3	＜30 g/l	≥3	Adenocarcinoma	Ulcerative	＜6 months	Yes	Internal validation set
41	Female	＜65	＜25 kg/m2	＜3	Yes	No	No	No	No	No	No	No	Yes	T3~T4	N1~N2	No	Yes	No	No	No	Yes	Open surgery	Yes	≥12	≥2	＜5 cm	＜5 ng/ml	＜5 ng/ml	≥37 U/mL	≥37 U/mL	≥35 U/ml	＜35 U/ml	＜7 U/ml	≥7 U/ml	＜0.05 ng/ml	＜10 mg/l	＜10 mg/l	＜3	≥30 g/l	＜3	Mucinous adenocarcinoma	Ulcerative	＜6 months	Yes	Internal validation set
42	Female	＜65	＜25 kg/m2	＜3	No	No	Yes	No	Yes	No	No	Yes	No	T1~T2	N0	Yes	No	No	No	No	Yes	Open surgery	Yes	≥12	＜2	＜5 cm	＜5 ng/ml	≥5 ng/ml	≥37 U/mL	≥37 U/mL	＜35 U/ml	＜35 U/ml	＜7 U/ml	≥7 U/ml	＜0.05 ng/ml	≥10 mg/l	＜10 mg/l	≥3	≥30 g/l	≥3	Other	Infiltrative	＜6 months	Yes	Internal validation set
43	Male	≥65	≥25 kg/m2	＜3	No	No	No	Yes	No	No	No	No	No	T3~T4	N1~N2	Yes	Yes	Yes	Yes	Yes	Yes	Laparoscopic surgery	Yes	≥12	＜2	≥5 cm	≥5 ng/ml	≥5 ng/ml	≥37 U/mL	≥37 U/mL	＜35 U/ml	≥35 U/ml	≥7 U/ml	＜7 U/ml	＜0.05 ng/ml	≥10 mg/l	≥10 mg/l	≥3	≥30 g/l	≥3	Other	Infiltrative	≥6 months	Yes	Internal validation set
44	Male	≥65	≥25 kg/m2	≥3	No	Yes	No	No	No	No	No	No	No	T3~T4	N0	No	No	Yes	Yes	Yes	Yes	Open surgery	Yes	≥12	≥2	≥5 cm	≥5 ng/ml	＜5 ng/ml	≥37 U/mL	＜37 U/mL	≥35 U/ml	≥35 U/ml	≥7 U/ml	＜7 U/ml	＜0.05 ng/ml	≥10 mg/l	＜10 mg/l	≥3	≥30 g/l	＜3	Mucinous adenocarcinoma	Ulcerative	≥6 months	Yes	Internal validation set
45	Female	＜65	＜25 kg/m2	＜3	No	No	No	No	No	No	No	No	No	T3~T4	N1~N2	Yes	Yes	No	No	No	No	Laparoscopic surgery	Yes	＜12	＜2	≥5 cm	≥5 ng/ml	≥5 ng/ml	≥37 U/mL	＜37 U/mL	＜35 U/ml	＜35 U/ml	＜7 U/ml	＜7 U/ml	＜0.05 ng/ml	＜10 mg/l	＜10 mg/l	≥3	≥30 g/l	＜3	Adenocarcinoma	Unknown	≥6 months	Yes	Internal validation set
46	Female	＜65	＜25 kg/m2	≥3	No	No	No	Yes	No	No	No	Yes	No	T1~T2	N1~N2	No	Yes	No	No	No	No	Laparoscopic surgery	No	≥12	≥2	≥5 cm	＜5 ng/ml	＜5 ng/ml	≥37 U/mL	≥37 U/mL	≥35 U/ml	≥35 U/ml	＜7 U/ml	＜7 U/ml	≥0.05 ng/ml	＜10 mg/l	＜10 mg/l	＜3	≥30 g/l	＜3	Other	Exophytic	＜6 months	Yes	Internal validation set
47	Male	≥65	＜25 kg/m2	＜3	No	No	No	No	No	Yes	Yes	No	No	T3~T4	N1~N2	Yes	Yes	Yes	Yes	Yes	Yes	Open surgery	No	≥12	＜2	＜5 cm	≥5 ng/ml	＜5 ng/ml	≥37 U/mL	≥37 U/mL	＜35 U/ml	≥35 U/ml	≥7 U/ml	＜7 U/ml	≥0.05 ng/ml	≥10 mg/l	＜10 mg/l	≥3	≥30 g/l	＜3	Other	Infiltrative	＜6 months	Yes	Internal validation set
48	Female	＜65	＜25 kg/m2	≥3	No	Yes	No	No	No	No	No	No	No	T1~T2	N0	Yes	No	No	No	No	Yes	Open surgery	No	≥12	≥2	≥5 cm	≥5 ng/ml	≥5 ng/ml	≥37 U/mL	＜37 U/mL	＜35 U/ml	≥35 U/ml	＜7 U/ml	＜7 U/ml	＜0.05 ng/ml	＜10 mg/l	＜10 mg/l	≥3	≥30 g/l	＜3	Mucinous adenocarcinoma	Unknown	＜6 months	Yes	Internal validation set
49	Female	＜65	＜25 kg/m2	＜3	No	No	Yes	No	No	Yes	No	No	No	T3~T4	N1~N2	No	No	No	No	No	Yes	Open surgery	Yes	≥12	＜2	≥5 cm	≥5 ng/ml	≥5 ng/ml	＜37 U/mL	＜37 U/mL	≥35 U/ml	＜35 U/ml	＜7 U/ml	＜7 U/ml	＜0.05 ng/ml	＜10 mg/l	＜10 mg/l	≥3	≥30 g/l	＜3	Other	Infiltrative	≥6 months	Yes	Internal validation set
50	Male	≥65	＜25 kg/m2	＜3	No	Yes	No	No	No	No	No	Yes	No	T3~T4	N1~N2	No	Yes	No	Yes	No	Yes	Open surgery	Yes	≥12	＜2	≥5 cm	＜5 ng/ml	≥5 ng/ml	＜37 U/mL	≥37 U/mL	≥35 U/ml	≥35 U/ml	＜7 U/ml	＜7 U/ml	＜0.05 ng/ml	≥10 mg/l	＜10 mg/l	≥3	≥30 g/l	＜3	Adenocarcinoma	Exophytic	＜6 months	Yes	Internal validation set
51	Female	≥65	＜25 kg/m2	≥3	No	No	No	Yes	Yes	No	No	No	No	T3~T4	N1~N2	No	Yes	No	No	No	No	Laparoscopic surgery	Yes	＜12	≥2	≥5 cm	≥5 ng/ml	≥5 ng/ml	＜37 U/mL	≥37 U/mL	＜35 U/ml	＜35 U/ml	≥7 U/ml	＜7 U/ml	＜0.05 ng/ml	＜10 mg/l	≥10 mg/l	≥3	＜30 g/l	≥3	Mucinous adenocarcinoma	Ulcerative	≥6 months	Yes	Internal validation set
52	Female	＜65	＜25 kg/m2	≥3	No	Yes	No	No	No	No	No	No	No	T3~T4	N1~N2	Yes	Yes	No	No	No	No	Laparoscopic surgery	No	≥12	＜2	≥5 cm	＜5 ng/ml	＜5 ng/ml	≥37 U/mL	≥37 U/mL	＜35 U/ml	≥35 U/ml	≥7 U/ml	＜7 U/ml	＜0.05 ng/ml	≥10 mg/l	≥10 mg/l	≥3	＜30 g/l	≥3	Other	Infiltrative	≥6 months	Yes	Internal validation set
53	Male	＜65	＜25 kg/m2	＜3	No	No	Yes	Yes	No	Yes	Yes	No	No	T1~T2	N0	Yes	No	No	No	No	Yes	Open surgery	No	＜12	＜2	≥5 cm	＜5 ng/ml	＜5 ng/ml	＜37 U/mL	≥37 U/mL	≥35 U/ml	＜35 U/ml	＜7 U/ml	＜7 U/ml	＜0.05 ng/ml	＜10 mg/l	≥10 mg/l	≥3	≥30 g/l	＜3	Mucinous adenocarcinoma	Infiltrative	≥6 months	Yes	Internal validation set
54	Male	≥65	≥25 kg/m2	≥3	Yes	Yes	Yes	No	No	No	Yes	No	No	T3~T4	N0	No	No	Yes	No	Yes	Yes	Laparoscopic surgery	Yes	＜12	≥2	≥5 cm	≥5 ng/ml	≥5 ng/ml	＜37 U/mL	＜37 U/mL	≥35 U/ml	≥35 U/ml	＜7 U/ml	＜7 U/ml	＜0.05 ng/ml	≥10 mg/l	＜10 mg/l	＜3	≥30 g/l	≥3	Other	Infiltrative	＜6 months	Yes	Internal validation set
55	Male	≥65	≥25 kg/m2	≥3	No	No	No	No	No	No	No	Yes	No	T3~T4	N0	Yes	Yes	Yes	Yes	Yes	Yes	Laparoscopic surgery	Yes	≥12	＜2	≥5 cm	≥5 ng/ml	≥5 ng/ml	＜37 U/mL	≥37 U/mL	＜35 U/ml	＜35 U/ml	≥7 U/ml	＜7 U/ml	＜0.05 ng/ml	＜10 mg/l	＜10 mg/l	≥3	≥30 g/l	≥3	Mucinous adenocarcinoma	Exophytic	＜6 months	Yes	Internal validation set
56	Female	＜65	＜25 kg/m2	≥3	No	Yes	No	No	No	No	No	Yes	No	T3~T4	N1~N2	No	Yes	No	No	No	Yes	Open surgery	Yes	≥12	≥2	≥5 cm	＜5 ng/ml	≥5 ng/ml	＜37 U/mL	＜37 U/mL	＜35 U/ml	＜35 U/ml	＜7 U/ml	＜7 U/ml	＜0.05 ng/ml	＜10 mg/l	＜10 mg/l	＜3	≥30 g/l	＜3	Other	Infiltrative	＜6 months	Yes	Internal validation set
57	Female	＜65	＜25 kg/m2	＜3	No	No	No	No	No	No	No	No	No	T1~T2	N1~N2	No	Yes	No	No	No	No	Open surgery	No	≥12	＜2	＜5 cm	≥5 ng/ml	＜5 ng/ml	≥37 U/mL	＜37 U/mL	≥35 U/ml	≥35 U/ml	＜7 U/ml	≥7 U/ml	＜0.05 ng/ml	＜10 mg/l	＜10 mg/l	＜3	≥30 g/l	＜3	Adenocarcinoma	Unknown	＜6 months	Yes	Internal validation set
58	Male	≥65	≥25 kg/m2	＜3	No	No	Yes	No	No	No	No	No	Yes	T3~T4	N0	No	Yes	Yes	Yes	Yes	Yes	Laparoscopic surgery	Yes	≥12	≥2	＜5 cm	＜5 ng/ml	≥5 ng/ml	≥37 U/mL	≥37 U/mL	≥35 U/ml	≥35 U/ml	≥7 U/ml	≥7 U/ml	＜0.05 ng/ml	＜10 mg/l	≥10 mg/l	＜3	≥30 g/l	＜3	Adenocarcinoma	Ulcerative	≥6 months	Yes	Internal validation set
59	Female	＜65	＜25 kg/m2	＜3	No	No	Yes	No	No	No	No	No	No	T3~T4	N1~N2	Yes	Yes	No	No	No	Yes	Laparoscopic surgery	Yes	＜12	＜2	≥5 cm	＜5 ng/ml	≥5 ng/ml	≥37 U/mL	≥37 U/mL	≥35 U/ml	＜35 U/ml	≥7 U/ml	＜7 U/ml	＜0.05 ng/ml	≥10 mg/l	＜10 mg/l	≥3	≥30 g/l	＜3	Mucinous adenocarcinoma	Ulcerative	＜6 months	Yes	Internal validation set
60	Female	＜65	＜25 kg/m2	≥3	No	Yes	No	No	Yes	No	Yes	No	Yes	T3~T4	N0	No	Yes	No	No	No	Yes	Laparoscopic surgery	Yes	＜12	≥2	≥5 cm	≥5 ng/ml	≥5 ng/ml	≥37 U/mL	≥37 U/mL	≥35 U/ml	≥35 U/ml	＜7 U/ml	＜7 U/ml	＜0.05 ng/ml	≥10 mg/l	＜10 mg/l	＜3	≥30 g/l	＜3	Adenocarcinoma	Ulcerative	≥6 months	Yes	Internal validation set
61	Male	≥65	＜25 kg/m2	≥3	No	Yes	No	No	No	No	No	No	No	T3~T4	N1~N2	Yes	Yes	Yes	No	Yes	No	Open surgery	Yes	≥12	≥2	≥5 cm	＜5 ng/ml	＜5 ng/ml	≥37 U/mL	≥37 U/mL	＜35 U/ml	＜35 U/ml	＜7 U/ml	＜7 U/ml	＜0.05 ng/ml	＜10 mg/l	＜10 mg/l	≥3	≥30 g/l	＜3	Other	Ulcerative	≥6 months	Yes	Internal validation set
62	Male	≥65	＜25 kg/m2	≥3	No	No	No	No	No	No	No	Yes	No	T3~T4	N1~N2	No	No	Yes	No	Yes	Yes	Open surgery	Yes	≥12	≥2	≥5 cm	＜5 ng/ml	＜5 ng/ml	≥37 U/mL	≥37 U/mL	＜35 U/ml	＜35 U/ml	＜7 U/ml	＜7 U/ml	≥0.05 ng/ml	＜10 mg/l	＜10 mg/l	≥3	≥30 g/l	＜3	Mucinous adenocarcinoma	Infiltrative	＜6 months	Yes	Internal validation set
63	Female	＜65	＜25 kg/m2	＜3	No	No	No	No	No	No	No	Yes	No	T1~T2	N1~N2	No	No	No	No	No	Yes	Laparoscopic surgery	Yes	≥12	＜2	≥5 cm	≥5 ng/ml	≥5 ng/ml	＜37 U/mL	≥37 U/mL	≥35 U/ml	≥35 U/ml	≥7 U/ml	＜7 U/ml	＜0.05 ng/ml	＜10 mg/l	＜10 mg/l	≥3	≥30 g/l	＜3	Other	Ulcerative	＜6 months	Yes	Internal validation set
64	Female	＜65	＜25 kg/m2	＜3	No	No	No	No	No	Yes	No	Yes	No	T3~T4	N0	No	Yes	No	No	No	Yes	Laparoscopic surgery	No	＜12	≥2	≥5 cm	≥5 ng/ml	＜5 ng/ml	≥37 U/mL	＜37 U/mL	≥35 U/ml	≥35 U/ml	≥7 U/ml	＜7 U/ml	≥0.05 ng/ml	≥10 mg/l	＜10 mg/l	≥3	≥30 g/l	＜3	Mucinous adenocarcinoma	Unknown	≥6 months	Yes	Internal validation set
65	Female	＜65	＜25 kg/m2	＜3	No	No	No	Yes	No	Yes	No	No	No	T1~T2	N1~N2	No	Yes	No	No	No	Yes	Laparoscopic surgery	Yes	≥12	≥2	≥5 cm	≥5 ng/ml	≥5 ng/ml	≥37 U/mL	＜37 U/mL	＜35 U/ml	＜35 U/ml	＜7 U/ml	＜7 U/ml	＜0.05 ng/ml	＜10 mg/l	＜10 mg/l	≥3	≥30 g/l	＜3	Other	Unknown	≥6 months	Yes	Internal validation set
66	Male	≥65	≥25 kg/m2	≥3	No	No	No	No	No	No	Yes	No	No	T3~T4	N0	No	Yes	Yes	No	Yes	No	Open surgery	No	≥12	≥2	＜5 cm	≥5 ng/ml	≥5 ng/ml	＜37 U/mL	＜37 U/mL	＜35 U/ml	＜35 U/ml	＜7 U/ml	＜7 U/ml	＜0.05 ng/ml	＜10 mg/l	＜10 mg/l	≥3	≥30 g/l	＜3	Mucinous adenocarcinoma	Unknown	＜6 months	Yes	Internal validation set
67	Male	≥65	＜25 kg/m2	≥3	No	Yes	Yes	Yes	No	No	No	No	Yes	T3~T4	N1~N2	No	No	Yes	Yes	Yes	Yes	Laparoscopic surgery	No	≥12	＜2	≥5 cm	＜5 ng/ml	＜5 ng/ml	＜37 U/mL	≥37 U/mL	≥35 U/ml	＜35 U/ml	＜7 U/ml	＜7 U/ml	＜0.05 ng/ml	≥10 mg/l	＜10 mg/l	≥3	≥30 g/l	＜3	Adenocarcinoma	Infiltrative	≥6 months	Yes	Internal validation set
68	Female	＜65	＜25 kg/m2	＜3	Yes	No	Yes	No	Yes	No	No	No	No	T3~T4	N0	No	Yes	No	No	No	Yes	Open surgery	Yes	≥12	≥2	≥5 cm	≥5 ng/ml	＜5 ng/ml	＜37 U/mL	≥37 U/mL	＜35 U/ml	≥35 U/ml	＜7 U/ml	＜7 U/ml	＜0.05 ng/ml	＜10 mg/l	＜10 mg/l	＜3	≥30 g/l	≥3	Adenocarcinoma	Infiltrative	＜6 months	Yes	Internal validation set
69	Female	＜65	＜25 kg/m2	＜3	Yes	No	No	Yes	Yes	No	No	No	No	T3~T4	N1~N2	No	No	No	No	No	No	Laparoscopic surgery	No	≥12	＜2	≥5 cm	＜5 ng/ml	≥5 ng/ml	≥37 U/mL	≥37 U/mL	＜35 U/ml	≥35 U/ml	≥7 U/ml	＜7 U/ml	＜0.05 ng/ml	＜10 mg/l	＜10 mg/l	＜3	≥30 g/l	≥3	Adenocarcinoma	Exophytic	≥6 months	Yes	Internal validation set
70	Male	≥65	＜25 kg/m2	≥3	No	Yes	No	No	No	No	No	No	No	T3~T4	N1~N2	Yes	Yes	Yes	No	No	No	Open surgery	No	＜12	≥2	＜5 cm	≥5 ng/ml	≥5 ng/ml	≥37 U/mL	≥37 U/mL	≥35 U/ml	＜35 U/ml	＜7 U/ml	＜7 U/ml	＜0.05 ng/ml	≥10 mg/l	＜10 mg/l	≥3	＜30 g/l	≥3	Mucinous adenocarcinoma	Unknown	≥6 months	Yes	Internal validation set
71	Female	＜65	＜25 kg/m2	＜3	No	Yes	No	No	No	No	Yes	No	No	T3~T4	N1~N2	Yes	No	No	No	No	Yes	Laparoscopic surgery	Yes	≥12	≥2	≥5 cm	＜5 ng/ml	≥5 ng/ml	＜37 U/mL	≥37 U/mL	＜35 U/ml	＜35 U/ml	＜7 U/ml	＜7 U/ml	＜0.05 ng/ml	＜10 mg/l	＜10 mg/l	≥3	≥30 g/l	≥3	Mucinous adenocarcinoma	Exophytic	＜6 months	Yes	Internal validation set
72	Female	≥65	＜25 kg/m2	≥3	No	No	No	No	Yes	No	Yes	Yes	No	T3~T4	N0	No	Yes	No	Yes	No	No	Laparoscopic surgery	Yes	≥12	＜2	≥5 cm	≥5 ng/ml	＜5 ng/ml	≥37 U/mL	＜37 U/mL	＜35 U/ml	≥35 U/ml	＜7 U/ml	＜7 U/ml	＜0.05 ng/ml	＜10 mg/l	≥10 mg/l	≥3	≥30 g/l	≥3	Other	Exophytic	≥6 months	Yes	Internal validation set
73	Female	≥65	＜25 kg/m2	≥3	No	Yes	Yes	No	No	No	No	No	No	T3~T4	N1~N2	No	No	No	No	No	No	Open surgery	Yes	≥12	≥2	≥5 cm	≥5 ng/ml	＜5 ng/ml	＜37 U/mL	≥37 U/mL	≥35 U/ml	＜35 U/ml	≥7 U/ml	＜7 U/ml	＜0.05 ng/ml	≥10 mg/l	＜10 mg/l	≥3	＜30 g/l	＜3	Adenocarcinoma	Infiltrative	＜6 months	Yes	Internal validation set
74	Female	＜65	＜25 kg/m2	＜3	No	No	No	No	Yes	No	No	No	No	T1~T2	N1~N2	Yes	No	No	No	No	Yes	Laparoscopic surgery	Yes	≥12	≥2	≥5 cm	≥5 ng/ml	≥5 ng/ml	＜37 U/mL	＜37 U/mL	≥35 U/ml	＜35 U/ml	≥7 U/ml	＜7 U/ml	＜0.05 ng/ml	＜10 mg/l	≥10 mg/l	≥3	≥30 g/l	＜3	Other	Exophytic	≥6 months	Yes	Internal validation set
75	Female	≥65	＜25 kg/m2	≥3	No	No	Yes	No	No	Yes	No	Yes	No	T1~T2	N0	Yes	Yes	No	No	No	No	Laparoscopic surgery	No	≥12	≥2	≥5 cm	≥5 ng/ml	≥5 ng/ml	＜37 U/mL	＜37 U/mL	＜35 U/ml	＜35 U/ml	＜7 U/ml	＜7 U/ml	＜0.05 ng/ml	≥10 mg/l	≥10 mg/l	≥3	≥30 g/l	＜3	Other	Exophytic	≥6 months	Yes	Internal validation set
76	Male	≥65	≥25 kg/m2	＜3	No	No	No	No	No	No	Yes	No	No	T3~T4	N0	Yes	Yes	Yes	No	No	Yes	Laparoscopic surgery	No	＜12	≥2	≥5 cm	≥5 ng/ml	≥5 ng/ml	≥37 U/mL	＜37 U/mL	＜35 U/ml	≥35 U/ml	≥7 U/ml	＜7 U/ml	＜0.05 ng/ml	＜10 mg/l	≥10 mg/l	≥3	≥30 g/l	＜3	Mucinous adenocarcinoma	Infiltrative	≥6 months	Yes	Internal validation set
77	Male	≥65	≥25 kg/m2	＜3	No	No	No	No	No	Yes	No	No	No	T3~T4	N1~N2	No	No	Yes	Yes	No	Yes	Open surgery	Yes	≥12	＜2	≥5 cm	＜5 ng/ml	≥5 ng/ml	＜37 U/mL	＜37 U/mL	≥35 U/ml	＜35 U/ml	＜7 U/ml	＜7 U/ml	＜0.05 ng/ml	≥10 mg/l	＜10 mg/l	＜3	≥30 g/l	＜3	Adenocarcinoma	Ulcerative	＜6 months	Yes	Internal validation set
78	Female	≥65	＜25 kg/m2	≥3	No	No	Yes	No	No	No	Yes	No	Yes	T3~T4	N0	No	No	No	No	No	No	Open surgery	No	≥12	＜2	≥5 cm	＜5 ng/ml	≥5 ng/ml	＜37 U/mL	＜37 U/mL	≥35 U/ml	＜35 U/ml	＜7 U/ml	＜7 U/ml	＜0.05 ng/ml	＜10 mg/l	＜10 mg/l	＜3	≥30 g/l	≥3	Mucinous adenocarcinoma	Ulcerative	＜6 months	Yes	Internal validation set
79	Female	＜65	＜25 kg/m2	≥3	No	No	No	No	No	No	No	No	No	T1~T2	N0	Yes	No	No	No	No	No	Laparoscopic surgery	Yes	≥12	＜2	≥5 cm	＜5 ng/ml	≥5 ng/ml	＜37 U/mL	≥37 U/mL	＜35 U/ml	≥35 U/ml	＜7 U/ml	＜7 U/ml	＜0.05 ng/ml	＜10 mg/l	＜10 mg/l	≥3	≥30 g/l	＜3	Mucinous adenocarcinoma	Unknown	＜6 months	Yes	Internal validation set
80	Male	≥65	＜25 kg/m2	＜3	No	Yes	No	No	Yes	No	No	Yes	No	T3~T4	N0	No	No	Yes	No	Yes	No	Open surgery	Yes	＜12	≥2	＜5 cm	≥5 ng/ml	＜5 ng/ml	≥37 U/mL	＜37 U/mL	＜35 U/ml	＜35 U/ml	＜7 U/ml	＜7 U/ml	≥0.05 ng/ml	≥10 mg/l	＜10 mg/l	＜3	≥30 g/l	＜3	Adenocarcinoma	Ulcerative	＜6 months	Yes	Internal validation set
81	Female	＜65	＜25 kg/m2	＜3	No	Yes	No	No	No	No	No	No	No	T3~T4	N0	Yes	No	No	Yes	No	Yes	Laparoscopic surgery	Yes	≥12	＜2	＜5 cm	＜5 ng/ml	＜5 ng/ml	≥37 U/mL	≥37 U/mL	＜35 U/ml	≥35 U/ml	≥7 U/ml	＜7 U/ml	＜0.05 ng/ml	≥10 mg/l	＜10 mg/l	≥3	≥30 g/l	＜3	Mucinous adenocarcinoma	Unknown	＜6 months	Yes	Internal validation set
82	Female	＜65	＜25 kg/m2	≥3	No	No	No	No	No	No	No	Yes	No	T1~T2	N1~N2	Yes	No	No	No	No	No	Laparoscopic surgery	No	≥12	≥2	≥5 cm	＜5 ng/ml	＜5 ng/ml	＜37 U/mL	＜37 U/mL	＜35 U/ml	＜35 U/ml	＜7 U/ml	＜7 U/ml	＜0.05 ng/ml	≥10 mg/l	＜10 mg/l	≥3	＜30 g/l	＜3	Other	Infiltrative	≥6 months	Yes	Internal validation set
83	Male	≥65	≥25 kg/m2	≥3	No	No	No	No	No	No	No	No	No	T3~T4	N1~N2	No	Yes	Yes	Yes	Yes	Yes	Laparoscopic surgery	No	≥12	≥2	≥5 cm	＜5 ng/ml	＜5 ng/ml	＜37 U/mL	＜37 U/mL	≥35 U/ml	＜35 U/ml	＜7 U/ml	＜7 U/ml	＜0.05 ng/ml	＜10 mg/l	＜10 mg/l	＜3	＜30 g/l	≥3	Adenocarcinoma	Unknown	＜6 months	No	Internal validation set
84	Male	≥65	≥25 kg/m2	＜3	No	No	No	No	No	No	No	No	No	T3~T4	N0	No	Yes	Yes	Yes	Yes	Yes	Open surgery	No	≥12	＜2	≥5 cm	＜5 ng/ml	≥5 ng/ml	≥37 U/mL	＜37 U/mL	≥35 U/ml	≥35 U/ml	＜7 U/ml	＜7 U/ml	＜0.05 ng/ml	≥10 mg/l	＜10 mg/l	＜3	＜30 g/l	＜3	Adenocarcinoma	Exophytic	≥6 months	No	Internal validation set
85	Female	＜65	＜25 kg/m2	＜3	No	No	No	Yes	No	No	No	No	No	T1~T2	N0	Yes	No	No	No	No	No	Laparoscopic surgery	Yes	≥12	＜2	≥5 cm	≥5 ng/ml	＜5 ng/ml	≥37 U/mL	≥37 U/mL	＜35 U/ml	＜35 U/ml	＜7 U/ml	＜7 U/ml	＜0.05 ng/ml	＜10 mg/l	＜10 mg/l	≥3	≥30 g/l	＜3	Adenocarcinoma	Exophytic	＜6 months	No	Internal validation set
86	Female	＜65	＜25 kg/m2	≥3	No	No	Yes	No	Yes	No	Yes	No	No	T1~T2	N0	Yes	No	No	No	No	Yes	Open surgery	No	≥12	＜2	≥5 cm	≥5 ng/ml	≥5 ng/ml	＜37 U/mL	＜37 U/mL	＜35 U/ml	≥35 U/ml	≥7 U/ml	＜7 U/ml	＜0.05 ng/ml	≥10 mg/l	＜10 mg/l	≥3	≥30 g/l	＜3	Other	Ulcerative	＜6 months	No	Internal validation set
87	Female	＜65	＜25 kg/m2	≥3	No	Yes	Yes	No	No	No	No	Yes	No	T1~T2	N0	No	No	No	No	No	Yes	Open surgery	Yes	≥12	＜2	≥5 cm	≥5 ng/ml	＜5 ng/ml	＜37 U/mL	＜37 U/mL	≥35 U/ml	＜35 U/ml	≥7 U/ml	≥7 U/ml	＜0.05 ng/ml	＜10 mg/l	＜10 mg/l	≥3	＜30 g/l	＜3	Adenocarcinoma	Ulcerative	≥6 months	No	Internal validation set
88	Male	≥65	＜25 kg/m2	≥3	Yes	No	No	No	No	No	Yes	No	No	T3~T4	N0	No	No	No	Yes	Yes	Yes	Laparoscopic surgery	No	＜12	＜2	＜5 cm	＜5 ng/ml	≥5 ng/ml	＜37 U/mL	＜37 U/mL	＜35 U/ml	≥35 U/ml	＜7 U/ml	＜7 U/ml	＜0.05 ng/ml	≥10 mg/l	＜10 mg/l	＜3	≥30 g/l	≥3	Other	Exophytic	＜6 months	No	Internal validation set
89	Male	≥65	＜25 kg/m2	≥3	No	No	Yes	No	No	No	No	No	No	T1~T2	N1~N2	No	No	No	Yes	Yes	No	Laparoscopic surgery	Yes	＜12	＜2	≥5 cm	＜5 ng/ml	＜5 ng/ml	＜37 U/mL	＜37 U/mL	≥35 U/ml	≥35 U/ml	＜7 U/ml	＜7 U/ml	＜0.05 ng/ml	≥10 mg/l	＜10 mg/l	＜3	＜30 g/l	≥3	Other	Unknown	＜6 months	No	Internal validation set
90	Female	＜65	＜25 kg/m2	＜3	No	No	Yes	No	No	Yes	No	Yes	No	T1~T2	N0	No	No	No	No	No	No	Laparoscopic surgery	No	≥12	＜2	≥5 cm	＜5 ng/ml	＜5 ng/ml	＜37 U/mL	＜37 U/mL	＜35 U/ml	＜35 U/ml	＜7 U/ml	＜7 U/ml	＜0.05 ng/ml	＜10 mg/l	＜10 mg/l	＜3	≥30 g/l	≥3	Mucinous adenocarcinoma	Exophytic	＜6 months	No	Internal validation set
91	Female	＜65	＜25 kg/m2	＜3	No	No	No	No	No	Yes	No	Yes	No	T1~T2	N0	Yes	Yes	No	No	No	Yes	Open surgery	Yes	＜12	＜2	≥5 cm	＜5 ng/ml	＜5 ng/ml	＜37 U/mL	＜37 U/mL	＜35 U/ml	＜35 U/ml	＜7 U/ml	＜7 U/ml	＜0.05 ng/ml	＜10 mg/l	＜10 mg/l	≥3	≥30 g/l	≥3	Adenocarcinoma	Exophytic	≥6 months	No	Internal validation set
92	Male	≥65	＜25 kg/m2	≥3	No	No	No	No	No	No	No	No	No	T1~T2	N0	No	No	No	Yes	Yes	Yes	Laparoscopic surgery	Yes	≥12	＜2	≥5 cm	＜5 ng/ml	＜5 ng/ml	＜37 U/mL	＜37 U/mL	≥35 U/ml	≥35 U/ml	＜7 U/ml	＜7 U/ml	＜0.05 ng/ml	≥10 mg/l	＜10 mg/l	＜3	＜30 g/l	≥3	Mucinous adenocarcinoma	Infiltrative	≥6 months	No	Internal validation set
93	Female	＜65	＜25 kg/m2	≥3	No	No	No	No	No	No	No	No	Yes	T1~T2	N1~N2	No	No	No	No	No	Yes	Open surgery	No	≥12	＜2	≥5 cm	＜5 ng/ml	＜5 ng/ml	≥37 U/mL	＜37 U/mL	≥35 U/ml	＜35 U/ml	＜7 U/ml	＜7 U/ml	≥0.05 ng/ml	≥10 mg/l	＜10 mg/l	≥3	≥30 g/l	＜3	Adenocarcinoma	Ulcerative	＜6 months	No	Internal validation set
94	Female	＜65	＜25 kg/m2	≥3	No	No	No	No	No	No	No	No	No	T1~T2	N0	No	No	No	No	No	No	Laparoscopic surgery	Yes	≥12	＜2	≥5 cm	＜5 ng/ml	＜5 ng/ml	≥37 U/mL	＜37 U/mL	＜35 U/ml	＜35 U/ml	≥7 U/ml	＜7 U/ml	≥0.05 ng/ml	≥10 mg/l	＜10 mg/l	≥3	≥30 g/l	＜3	Adenocarcinoma	Exophytic	＜6 months	No	Internal validation set
95	Female	＜65	＜25 kg/m2	≥3	No	Yes	No	No	Yes	No	No	No	Yes	T1~T2	N0	No	No	No	No	No	Yes	Open surgery	Yes	≥12	＜2	≥5 cm	＜5 ng/ml	≥5 ng/ml	＜37 U/mL	＜37 U/mL	＜35 U/ml	≥35 U/ml	≥7 U/ml	＜7 U/ml	＜0.05 ng/ml	≥10 mg/l	≥10 mg/l	≥3	≥30 g/l	＜3	Other	Ulcerative	≥6 months	No	Internal validation set
96	Female	＜65	＜25 kg/m2	＜3	No	Yes	No	Yes	No	No	Yes	No	No	T1~T2	N0	No	No	No	No	No	Yes	Laparoscopic surgery	No	＜12	＜2	≥5 cm	＜5 ng/ml	≥5 ng/ml	≥37 U/mL	≥37 U/mL	＜35 U/ml	＜35 U/ml	＜7 U/ml	＜7 U/ml	＜0.05 ng/ml	≥10 mg/l	＜10 mg/l	≥3	≥30 g/l	＜3	Other	Ulcerative	≥6 months	No	Internal validation set
97	Female	＜65	＜25 kg/m2	≥3	No	No	No	Yes	No	Yes	No	No	No	T1~T2	N1~N2	No	Yes	No	No	No	Yes	Open surgery	No	＜12	＜2	≥5 cm	＜5 ng/ml	≥5 ng/ml	＜37 U/mL	≥37 U/mL	≥35 U/ml	＜35 U/ml	＜7 U/ml	＜7 U/ml	＜0.05 ng/ml	＜10 mg/l	＜10 mg/l	≥3	≥30 g/l	≥3	Other	Ulcerative	＜6 months	No	Internal validation set
98	Female	＜65	＜25 kg/m2	≥3	No	No	No	No	No	No	No	Yes	Yes	T1~T2	N0	No	No	No	Yes	No	Yes	Laparoscopic surgery	No	≥12	＜2	＜5 cm	＜5 ng/ml	＜5 ng/ml	＜37 U/mL	＜37 U/mL	＜35 U/ml	≥35 U/ml	＜7 U/ml	＜7 U/ml	＜0.05 ng/ml	≥10 mg/l	＜10 mg/l	≥3	≥30 g/l	≥3	Mucinous adenocarcinoma	Unknown	≥6 months	No	Internal validation set
99	Female	＜65	＜25 kg/m2	≥3	No	No	No	No	No	No	No	No	No	T1~T2	N1~N2	No	No	No	No	No	Yes	Laparoscopic surgery	Yes	≥12	＜2	＜5 cm	＜5 ng/ml	＜5 ng/ml	＜37 U/mL	＜37 U/mL	＜35 U/ml	＜35 U/ml	＜7 U/ml	＜7 U/ml	＜0.05 ng/ml	＜10 mg/l	＜10 mg/l	≥3	≥30 g/l	＜3	Mucinous adenocarcinoma	Unknown	＜6 months	No	Internal validation set
100	Female	＜65	＜25 kg/m2	≥3	No	No	No	No	Yes	No	Yes	Yes	No	T1~T2	N0	No	No	No	No	No	Yes	Laparoscopic surgery	Yes	≥12	≥2	≥5 cm	＜5 ng/ml	＜5 ng/ml	≥37 U/mL	＜37 U/mL	＜35 U/ml	＜35 U/ml	≥7 U/ml	≥7 U/ml	＜0.05 ng/ml	＜10 mg/l	＜10 mg/l	＜3	≥30 g/l	＜3	Mucinous adenocarcinoma	Unknown	≥6 months	No	Internal validation set
101	Female	＜65	＜25 kg/m2	＜3	No	No	Yes	No	No	No	No	No	Yes	T1~T2	N0	No	No	No	No	No	No	Laparoscopic surgery	No	≥12	＜2	≥5 cm	＜5 ng/ml	＜5 ng/ml	＜37 U/mL	＜37 U/mL	＜35 U/ml	＜35 U/ml	＜7 U/ml	≥7 U/ml	＜0.05 ng/ml	≥10 mg/l	＜10 mg/l	＜3	≥30 g/l	＜3	Mucinous adenocarcinoma	Infiltrative	≥6 months	No	Internal validation set
102	Female	＜65	＜25 kg/m2	≥3	No	No	No	No	Yes	No	No	No	No	T1~T2	N0	Yes	No	No	No	No	Yes	Open surgery	No	≥12	≥2	≥5 cm	＜5 ng/ml	＜5 ng/ml	＜37 U/mL	＜37 U/mL	≥35 U/ml	≥35 U/ml	＜7 U/ml	＜7 U/ml	＜0.05 ng/ml	≥10 mg/l	＜10 mg/l	≥3	≥30 g/l	＜3	Other	Exophytic	≥6 months	No	Internal validation set
103	Male	≥65	＜25 kg/m2	≥3	No	No	Yes	No	No	No	No	Yes	No	T3~T4	N0	No	No	No	No	No	Yes	Open surgery	Yes	≥12	＜2	≥5 cm	≥5 ng/ml	＜5 ng/ml	≥37 U/mL	＜37 U/mL	≥35 U/ml	＜35 U/ml	＜7 U/ml	＜7 U/ml	＜0.05 ng/ml	≥10 mg/l	＜10 mg/l	≥3	≥30 g/l	＜3	Other	Infiltrative	＜6 months	No	Internal validation set
104	Male	＜65	＜25 kg/m2	＜3	No	No	No	No	No	Yes	No	No	No	T1~T2	N0	No	No	Yes	Yes	No	No	Laparoscopic surgery	No	≥12	＜2	≥5 cm	＜5 ng/ml	≥5 ng/ml	≥37 U/mL	＜37 U/mL	＜35 U/ml	≥35 U/ml	≥7 U/ml	＜7 U/ml	＜0.05 ng/ml	＜10 mg/l	＜10 mg/l	≥3	≥30 g/l	＜3	Other	Exophytic	＜6 months	No	Internal validation set
105	Female	＜65	＜25 kg/m2	≥3	Yes	No	Yes	No	No	No	No	No	No	T1~T2	N1~N2	No	No	No	No	No	No	Laparoscopic surgery	No	≥12	＜2	≥5 cm	≥5 ng/ml	≥5 ng/ml	≥37 U/mL	＜37 U/mL	≥35 U/ml	＜35 U/ml	＜7 U/ml	＜7 U/ml	＜0.05 ng/ml	＜10 mg/l	＜10 mg/l	≥3	≥30 g/l	＜3	Other	Infiltrative	＜6 months	No	Internal validation set
106	Female	＜65	＜25 kg/m2	＜3	Yes	No	Yes	Yes	No	No	Yes	Yes	No	T1~T2	N1~N2	No	No	No	No	No	No	Open surgery	No	≥12	＜2	≥5 cm	＜5 ng/ml	≥5 ng/ml	＜37 U/mL	＜37 U/mL	＜35 U/ml	≥35 U/ml	＜7 U/ml	＜7 U/ml	＜0.05 ng/ml	＜10 mg/l	＜10 mg/l	≥3	≥30 g/l	＜3	Mucinous adenocarcinoma	Infiltrative	＜6 months	No	Internal validation set
107	Male	＜65	≥25 kg/m2	＜3	No	No	No	Yes	Yes	No	No	No	No	T1~T2	N0	No	No	No	No	No	No	Open surgery	No	≥12	＜2	＜5 cm	＜5 ng/ml	＜5 ng/ml	＜37 U/mL	＜37 U/mL	＜35 U/ml	≥35 U/ml	≥7 U/ml	＜7 U/ml	＜0.05 ng/ml	＜10 mg/l	＜10 mg/l	≥3	≥30 g/l	＜3	Other	Exophytic	≥6 months	No	Internal validation set
108	Female	＜65	＜25 kg/m2	＜3	No	Yes	No	No	Yes	No	No	No	No	T1~T2	N0	No	No	No	No	No	No	Laparoscopic surgery	No	＜12	≥2	≥5 cm	＜5 ng/ml	＜5 ng/ml	≥37 U/mL	＜37 U/mL	＜35 U/ml	＜35 U/ml	＜7 U/ml	＜7 U/ml	≥0.05 ng/ml	≥10 mg/l	＜10 mg/l	≥3	≥30 g/l	＜3	Other	Ulcerative	＜6 months	No	Internal validation set
109	Female	＜65	＜25 kg/m2	≥3	No	Yes	No	No	No	No	No	No	No	T1~T2	N1~N2	No	No	No	No	No	No	Laparoscopic surgery	No	≥12	＜2	≥5 cm	＜5 ng/ml	＜5 ng/ml	≥37 U/mL	≥37 U/mL	≥35 U/ml	＜35 U/ml	＜7 U/ml	＜7 U/ml	≥0.05 ng/ml	≥10 mg/l	＜10 mg/l	＜3	≥30 g/l	＜3	Other	Unknown	＜6 months	No	Internal validation set
110	Male	＜65	≥25 kg/m2	＜3	No	No	No	No	No	No	No	No	No	T3~T4	N0	No	No	No	Yes	No	No	Laparoscopic surgery	Yes	≥12	＜2	＜5 cm	＜5 ng/ml	＜5 ng/ml	≥37 U/mL	＜37 U/mL	≥35 U/ml	≥35 U/ml	＜7 U/ml	＜7 U/ml	＜0.05 ng/ml	≥10 mg/l	≥10 mg/l	＜3	≥30 g/l	＜3	Adenocarcinoma	Ulcerative	≥6 months	No	Internal validation set
111	Male	≥65	≥25 kg/m2	≥3	No	No	No	No	No	No	No	No	No	T1~T2	N0	No	No	No	Yes	Yes	No	Open surgery	No	≥12	＜2	≥5 cm	＜5 ng/ml	＜5 ng/ml	＜37 U/mL	≥37 U/mL	＜35 U/ml	≥35 U/ml	＜7 U/ml	＜7 U/ml	＜0.05 ng/ml	＜10 mg/l	＜10 mg/l	≥3	＜30 g/l	＜3	Other	Unknown	≥6 months	No	Internal validation set
112	Female	＜65	＜25 kg/m2	≥3	No	Yes	No	Yes	No	Yes	No	No	Yes	T1~T2	N1~N2	No	No	No	No	No	No	Laparoscopic surgery	Yes	≥12	＜2	≥5 cm	＜5 ng/ml	＜5 ng/ml	＜37 U/mL	＜37 U/mL	＜35 U/ml	≥35 U/ml	＜7 U/ml	＜7 U/ml	＜0.05 ng/ml	＜10 mg/l	＜10 mg/l	＜3	＜30 g/l	＜3	Other	Unknown	＜6 months	No	Internal validation set
113	Female	＜65	＜25 kg/m2	＜3	No	No	No	No	No	No	Yes	Yes	No	T1~T2	N1~N2	No	No	No	No	No	No	Laparoscopic surgery	No	≥12	＜2	＜5 cm	＜5 ng/ml	＜5 ng/ml	＜37 U/mL	＜37 U/mL	＜35 U/ml	＜35 U/ml	＜7 U/ml	＜7 U/ml	＜0.05 ng/ml	＜10 mg/l	＜10 mg/l	≥3	＜30 g/l	＜3	Mucinous adenocarcinoma	Ulcerative	≥6 months	No	Internal validation set
114	Female	＜65	＜25 kg/m2	≥3	No	No	Yes	No	No	No	No	No	Yes	T1~T2	N0	No	No	No	No	No	No	Open surgery	Yes	≥12	＜2	＜5 cm	＜5 ng/ml	＜5 ng/ml	≥37 U/mL	＜37 U/mL	≥35 U/ml	＜35 U/ml	＜7 U/ml	＜7 U/ml	＜0.05 ng/ml	＜10 mg/l	≥10 mg/l	≥3	≥30 g/l	＜3	Other	Unknown	≥6 months	No	Internal validation set
115	Female	＜65	＜25 kg/m2	＜3	No	No	Yes	No	No	No	Yes	No	No	T1~T2	N0	No	No	No	No	No	No	Open surgery	No	＜12	＜2	＜5 cm	＜5 ng/ml	≥5 ng/ml	＜37 U/mL	＜37 U/mL	≥35 U/ml	≥35 U/ml	＜7 U/ml	＜7 U/ml	＜0.05 ng/ml	≥10 mg/l	≥10 mg/l	＜3	≥30 g/l	＜3	Other	Exophytic	≥6 months	No	Internal validation set
116	Female	＜65	＜25 kg/m2	≥3	No	No	Yes	No	Yes	No	No	No	No	T1~T2	N0	No	No	No	No	No	No	Open surgery	No	≥12	＜2	＜5 cm	＜5 ng/ml	≥5 ng/ml	＜37 U/mL	＜37 U/mL	＜35 U/ml	≥35 U/ml	＜7 U/ml	＜7 U/ml	＜0.05 ng/ml	＜10 mg/l	＜10 mg/l	＜3	≥30 g/l	＜3	Adenocarcinoma	Exophytic	≥6 months	No	Internal validation set
117	Male	＜65	＜25 kg/m2	＜3	No	No	No	Yes	Yes	No	No	No	Yes	T1~T2	N0	No	Yes	No	No	No	No	Laparoscopic surgery	No	≥12	＜2	＜5 cm	＜5 ng/ml	＜5 ng/ml	≥37 U/mL	＜37 U/mL	＜35 U/ml	≥35 U/ml	＜7 U/ml	＜7 U/ml	＜0.05 ng/ml	≥10 mg/l	＜10 mg/l	＜3	≥30 g/l	≥3	Mucinous adenocarcinoma	Unknown	≥6 months	No	Internal validation set
118	Male	＜65	＜25 kg/m2	＜3	No	Yes	No	No	No	No	No	No	No	T1~T2	N0	No	No	No	No	No	Yes	Open surgery	No	≥12	＜2	＜5 cm	＜5 ng/ml	＜5 ng/ml	＜37 U/mL	＜37 U/mL	＜35 U/ml	＜35 U/ml	＜7 U/ml	＜7 U/ml	＜0.05 ng/ml	≥10 mg/l	＜10 mg/l	＜3	≥30 g/l	≥3	Mucinous adenocarcinoma	Ulcerative	≥6 months	No	Internal validation set
119	Male	＜65	＜25 kg/m2	≥3	No	No	No	No	No	No	No	No	No	T1~T2	N1~N2	No	No	No	No	No	Yes	Open surgery	No	≥12	＜2	＜5 cm	＜5 ng/ml	＜5 ng/ml	≥37 U/mL	＜37 U/mL	＜35 U/ml	＜35 U/ml	＜7 U/ml	≥7 U/ml	＜0.05 ng/ml	＜10 mg/l	＜10 mg/l	＜3	≥30 g/l	＜3	Adenocarcinoma	Infiltrative	＜6 months	No	Internal validation set
120	Male	≥65	≥25 kg/m2	＜3	No	Yes	Yes	No	No	No	No	No	No	T3~T4	N0	No	No	No	Yes	Yes	Yes	Laparoscopic surgery	No	≥12	＜2	＜5 cm	＜5 ng/ml	＜5 ng/ml	＜37 U/mL	＜37 U/mL	≥35 U/ml	≥35 U/ml	＜7 U/ml	≥7 U/ml	＜0.05 ng/ml	＜10 mg/l	＜10 mg/l	＜3	≥30 g/l	＜3	Adenocarcinoma	Unknown	≥6 months	No	Internal validation set
121	Male	＜65	＜25 kg/m2	＜3	No	Yes	No	No	No	No	No	No	No	T1~T2	N0	No	No	No	Yes	Yes	No	Laparoscopic surgery	No	≥12	＜2	＜5 cm	＜5 ng/ml	＜5 ng/ml	＜37 U/mL	＜37 U/mL	＜35 U/ml	≥35 U/ml	＜7 U/ml	＜7 U/ml	＜0.05 ng/ml	＜10 mg/l	＜10 mg/l	＜3	≥30 g/l	＜3	Other	Exophytic	＜6 months	No	Internal validation set
122	Male	＜65	＜25 kg/m2	≥3	No	No	Yes	No	No	Yes	Yes	Yes	Yes	T1~T2	N1~N2	No	No	No	Yes	No	No	Open surgery	No	≥12	≥2	＜5 cm	＜5 ng/ml	＜5 ng/ml	＜37 U/mL	≥37 U/mL	＜35 U/ml	≥35 U/ml	≥7 U/ml	＜7 U/ml	＜0.05 ng/ml	＜10 mg/l	＜10 mg/l	＜3	＜30 g/l	＜3	Mucinous adenocarcinoma	Infiltrative	＜6 months	No	Internal validation set
123	Male	≥65	＜25 kg/m2	＜3	Yes	No	No	No	No	No	No	Yes	No	T1~T2	N0	No	No	No	Yes	No	Yes	Open surgery	No	≥12	＜2	＜5 cm	＜5 ng/ml	＜5 ng/ml	＜37 U/mL	＜37 U/mL	≥35 U/ml	＜35 U/ml	＜7 U/ml	＜7 U/ml	＜0.05 ng/ml	＜10 mg/l	＜10 mg/l	＜3	＜30 g/l	＜3	Mucinous adenocarcinoma	Exophytic	≥6 months	No	Internal validation set
124	Male	＜65	≥25 kg/m2	＜3	No	No	No	Yes	No	No	Yes	No	No	T1~T2	N0	No	No	No	No	No	Yes	Open surgery	No	＜12	＜2	＜5 cm	＜5 ng/ml	＜5 ng/ml	＜37 U/mL	＜37 U/mL	＜35 U/ml	＜35 U/ml	＜7 U/ml	＜7 U/ml	＜0.05 ng/ml	＜10 mg/l	＜10 mg/l	＜3	≥30 g/l	＜3	Mucinous adenocarcinoma	Exophytic	≥6 months	No	Internal validation set
125	Female	≥65	≥25 kg/m2	＜3	Yes	Yes	No	No	No	Yes	Yes	No	No	T3~T4	N0	No	No	No	Yes	No	Yes	Open surgery	Yes	≥12	＜2	＜5 cm	≥5 ng/ml	＜5 ng/ml	≥37 U/mL	＜37 U/mL	＜35 U/ml	＜35 U/ml	＜7 U/ml	＜7 U/ml	≥0.05 ng/ml	＜10 mg/l	＜10 mg/l	＜3	≥30 g/l	＜3	Adenocarcinoma	Infiltrative	≥6 months	No	Internal validation set
126	Female	＜65	≥25 kg/m2	≥3	No	No	No	Yes	Yes	No	No	Yes	No	T1~T2	N0	No	No	No	Yes	No	Yes	Laparoscopic surgery	No	≥12	≥2	≥5 cm	≥5 ng/ml	＜5 ng/ml	＜37 U/mL	＜37 U/mL	＜35 U/ml	＜35 U/ml	＜7 U/ml	＜7 U/ml	＜0.05 ng/ml	≥10 mg/l	＜10 mg/l	＜3	＜30 g/l	≥3	Other	Unknown	＜6 months	No	Internal validation set
127	Female	＜65	＜25 kg/m2	≥3	No	No	Yes	No	No	No	No	No	No	T1~T2	N1~N2	No	No	No	Yes	No	Yes	Open surgery	Yes	≥12	＜2	＜5 cm	≥5 ng/ml	＜5 ng/ml	＜37 U/mL	＜37 U/mL	＜35 U/ml	≥35 U/ml	＜7 U/ml	＜7 U/ml	＜0.05 ng/ml	≥10 mg/l	＜10 mg/l	＜3	＜30 g/l	＜3	Adenocarcinoma	Ulcerative	≥6 months	No	Internal validation set
128	Male	＜65	＜25 kg/m2	≥3	No	No	Yes	Yes	No	No	No	Yes	No	T1~T2	N0	No	No	Yes	Yes	No	Yes	Laparoscopic surgery	Yes	≥12	≥2	＜5 cm	＜5 ng/ml	＜5 ng/ml	≥37 U/mL	＜37 U/mL	＜35 U/ml	≥35 U/ml	＜7 U/ml	＜7 U/ml	＜0.05 ng/ml	≥10 mg/l	＜10 mg/l	＜3	＜30 g/l	＜3	Other	Ulcerative	＜6 months	No	Internal validation set
129	Male	≥65	＜25 kg/m2	＜3	No	No	No	No	No	No	No	No	Yes	T3~T4	N0	No	No	Yes	Yes	No	Yes	Laparoscopic surgery	No	≥12	≥2	＜5 cm	＜5 ng/ml	＜5 ng/ml	＜37 U/mL	＜37 U/mL	＜35 U/ml	≥35 U/ml	＜7 U/ml	＜7 U/ml	＜0.05 ng/ml	＜10 mg/l	＜10 mg/l	＜3	≥30 g/l	≥3	Other	Infiltrative	＜6 months	No	Internal validation set
130	Male	＜65	＜25 kg/m2	＜3	No	Yes	No	No	No	No	No	No	No	T1~T2	N0	No	No	No	No	No	No	Laparoscopic surgery	No	≥12	＜2	＜5 cm	＜5 ng/ml	＜5 ng/ml	＜37 U/mL	＜37 U/mL	＜35 U/ml	＜35 U/ml	＜7 U/ml	＜7 U/ml	＜0.05 ng/ml	＜10 mg/l	≥10 mg/l	＜3	≥30 g/l	≥3	Mucinous adenocarcinoma	Infiltrative	≥6 months	No	Internal validation set
131	Male	＜65	＜25 kg/m2	＜3	No	No	No	No	No	No	No	No	No	T1~T2	N0	No	No	No	No	No	No	Laparoscopic surgery	No	≥12	＜2	＜5 cm	＜5 ng/ml	＜5 ng/ml	＜37 U/mL	＜37 U/mL	＜35 U/ml	＜35 U/ml	＜7 U/ml	＜7 U/ml	＜0.05 ng/ml	＜10 mg/l	＜10 mg/l	＜3	≥30 g/l	≥3	Adenocarcinoma	Unknown	＜6 months	No	Internal validation set
132	Female	＜65	＜25 kg/m2	≥3	No	No	No	No	Yes	No	No	No	No	T1~T2	N0	No	No	No	No	No	Yes	Open surgery	No	≥12	＜2	＜5 cm	＜5 ng/ml	＜5 ng/ml	＜37 U/mL	＜37 U/mL	＜35 U/ml	＜35 U/ml	＜7 U/ml	＜7 U/ml	＜0.05 ng/ml	＜10 mg/l	＜10 mg/l	＜3	≥30 g/l	＜3	Mucinous adenocarcinoma	Exophytic	＜6 months	No	Internal validation set
133	Male	＜65	＜25 kg/m2	＜3	No	No	No	No	Yes	Yes	Yes	Yes	No	T1~T2	N0	No	No	No	No	No	No	Laparoscopic surgery	No	≥12	＜2	＜5 cm	＜5 ng/ml	＜5 ng/ml	＜37 U/mL	＜37 U/mL	＜35 U/ml	＜35 U/ml	＜7 U/ml	＜7 U/ml	＜0.05 ng/ml	＜10 mg/l	＜10 mg/l	＜3	≥30 g/l	＜3	Mucinous adenocarcinoma	Ulcerative	＜6 months	No	Internal validation set
134	Male	≥65	≥25 kg/m2	＜3	No	No	No	No	No	No	No	Yes	No	T1~T2	N1~N2	No	Yes	No	Yes	Yes	Yes	Open surgery	No	≥12	＜2	＜5 cm	＜5 ng/ml	＜5 ng/ml	＜37 U/mL	＜37 U/mL	＜35 U/ml	＜35 U/ml	≥7 U/ml	＜7 U/ml	＜0.05 ng/ml	＜10 mg/l	≥10 mg/l	＜3	＜30 g/l	≥3	Mucinous adenocarcinoma	Unknown	≥6 months	No	Internal validation set
135	Male	＜65	＜25 kg/m2	＜3	No	No	No	No	No	No	Yes	No	No	T1~T2	N0	No	No	No	No	No	Yes	Open surgery	No	≥12	＜2	＜5 cm	＜5 ng/ml	＜5 ng/ml	＜37 U/mL	＜37 U/mL	＜35 U/ml	＜35 U/ml	＜7 U/ml	＜7 U/ml	＜0.05 ng/ml	＜10 mg/l	≥10 mg/l	＜3	＜30 g/l	＜3	Other	Unknown	≥6 months	No	Internal validation set
136	Male	＜65	＜25 kg/m2	≥3	No	No	No	Yes	No	No	No	No	Yes	T1~T2	N0	No	No	No	No	No	No	Open surgery	No	≥12	＜2	＜5 cm	＜5 ng/ml	＜5 ng/ml	＜37 U/mL	≥37 U/mL	＜35 U/ml	＜35 U/ml	＜7 U/ml	＜7 U/ml	＜0.05 ng/ml	＜10 mg/l	＜10 mg/l	＜3	≥30 g/l	≥3	Adenocarcinoma	Exophytic	＜6 months	No	Internal validation set
137	Male	≥65	＜25 kg/m2	＜3	No	Yes	No	No	Yes	No	No	Yes	Yes	T3~T4	N0	No	No	No	Yes	Yes	No	Open surgery	No	≥12	＜2	＜5 cm	＜5 ng/ml	＜5 ng/ml	＜37 U/mL	≥37 U/mL	≥35 U/ml	＜35 U/ml	＜7 U/ml	＜7 U/ml	＜0.05 ng/ml	＜10 mg/l	＜10 mg/l	＜3	≥30 g/l	＜3	Mucinous adenocarcinoma	Ulcerative	≥6 months	No	Internal validation set
138	Male	＜65	＜25 kg/m2	≥3	Yes	No	No	No	No	No	No	No	No	T1~T2	N1~N2	No	No	No	Yes	Yes	No	Open surgery	No	＜12	＜2	≥5 cm	＜5 ng/ml	＜5 ng/ml	＜37 U/mL	＜37 U/mL	≥35 U/ml	＜35 U/ml	＜7 U/ml	＜7 U/ml	＜0.05 ng/ml	＜10 mg/l	＜10 mg/l	≥3	≥30 g/l	≥3	Other	Ulcerative	≥6 months	No	Internal validation set
139	Female	＜65	＜25 kg/m2	＜3	No	No	Yes	No	No	Yes	No	No	No	T1~T2	N0	No	No	No	No	No	No	Laparoscopic surgery	No	＜12	＜2	≥5 cm	＜5 ng/ml	＜5 ng/ml	＜37 U/mL	＜37 U/mL	＜35 U/ml	＜35 U/ml	＜7 U/ml	＜7 U/ml	＜0.05 ng/ml	≥10 mg/l	＜10 mg/l	＜3	＜30 g/l	＜3	Adenocarcinoma	Exophytic	≥6 months	No	Internal validation set
140	Male	＜65	＜25 kg/m2	＜3	No	No	Yes	No	No	No	No	No	Yes	T1~T2	N1~N2	No	No	No	Yes	Yes	No	Open surgery	Yes	≥12	＜2	＜5 cm	＜5 ng/ml	＜5 ng/ml	＜37 U/mL	＜37 U/mL	≥35 U/ml	＜35 U/ml	＜7 U/ml	≥7 U/ml	＜0.05 ng/ml	≥10 mg/l	＜10 mg/l	≥3	≥30 g/l	＜3	Adenocarcinoma	Unknown	≥6 months	No	Internal validation set
141	Female	＜65	＜25 kg/m2	＜3	No	No	No	No	No	Yes	No	Yes	No	T1~T2	N0	No	No	No	No	No	No	Open surgery	No	≥12	＜2	＜5 cm	＜5 ng/ml	＜5 ng/ml	＜37 U/mL	＜37 U/mL	＜35 U/ml	＜35 U/ml	＜7 U/ml	＜7 U/ml	＜0.05 ng/ml	＜10 mg/l	＜10 mg/l	≥3	≥30 g/l	＜3	Adenocarcinoma	Unknown	＜6 months	No	Internal validation set
142	Female	＜65	＜25 kg/m2	≥3	No	No	No	No	No	No	Yes	No	No	T1~T2	N0	No	No	No	No	No	No	Laparoscopic surgery	No	≥12	＜2	＜5 cm	＜5 ng/ml	＜5 ng/ml	＜37 U/mL	＜37 U/mL	＜35 U/ml	＜35 U/ml	＜7 U/ml	＜7 U/ml	＜0.05 ng/ml	＜10 mg/l	＜10 mg/l	≥3	≥30 g/l	＜3	Other	Ulcerative	＜6 months	No	Internal validation set
143	Male	＜65	≥25 kg/m2	≥3	No	No	No	Yes	No	Yes	No	No	Yes	T3~T4	N0	No	No	No	Yes	No	No	Laparoscopic surgery	Yes	≥12	＜2	＜5 cm	≥5 ng/ml	≥5 ng/ml	＜37 U/mL	＜37 U/mL	＜35 U/ml	≥35 U/ml	＜7 U/ml	＜7 U/ml	＜0.05 ng/ml	＜10 mg/l	＜10 mg/l	＜3	≥30 g/l	＜3	Mucinous adenocarcinoma	Ulcerative	≥6 months	No	Internal validation set
144	Male	＜65	≥25 kg/m2	＜3	No	No	No	No	No	No	No	No	No	T1~T2	N0	No	No	No	Yes	No	No	Laparoscopic surgery	No	≥12	＜2	＜5 cm	≥5 ng/ml	≥5 ng/ml	≥37 U/mL	＜37 U/mL	＜35 U/ml	≥35 U/ml	＜7 U/ml	＜7 U/ml	≥0.05 ng/ml	＜10 mg/l	≥10 mg/l	≥3	≥30 g/l	＜3	Adenocarcinoma	Infiltrative	≥6 months	No	Internal validation set
145	Female	＜65	＜25 kg/m2	≥3	No	No	No	Yes	No	No	Yes	No	No	T1~T2	N0	No	No	No	No	No	No	Laparoscopic surgery	No	≥12	≥2	＜5 cm	≥5 ng/ml	＜5 ng/ml	≥37 U/mL	＜37 U/mL	＜35 U/ml	＜35 U/ml	＜7 U/ml	＜7 U/ml	＜0.05 ng/ml	＜10 mg/l	＜10 mg/l	≥3	≥30 g/l	≥3	Mucinous adenocarcinoma	Exophytic	＜6 months	No	Internal validation set
146	Male	≥65	＜25 kg/m2	≥3	No	No	No	No	No	No	No	Yes	No	T3~T4	N0	No	No	No	Yes	No	No	Open surgery	No	≥12	≥2	≥5 cm	＜5 ng/ml	＜5 ng/ml	≥37 U/mL	＜37 U/mL	＜35 U/ml	＜35 U/ml	＜7 U/ml	＜7 U/ml	＜0.05 ng/ml	＜10 mg/l	＜10 mg/l	≥3	≥30 g/l	≥3	Other	Infiltrative	＜6 months	No	Internal validation set
147	Female	≥65	≥25 kg/m2	≥3	No	No	No	No	No	Yes	No	No	No	T1~T2	N0	Yes	No	No	Yes	No	No	Laparoscopic surgery	No	≥12	＜2	＜5 cm	＜5 ng/ml	＜5 ng/ml	＜37 U/mL	＜37 U/mL	＜35 U/ml	＜35 U/ml	＜7 U/ml	＜7 U/ml	＜0.05 ng/ml	＜10 mg/l	≥10 mg/l	≥3	≥30 g/l	＜3	Other	Exophytic	≥6 months	No	Internal validation set
148	Male	＜65	＜25 kg/m2	≥3	No	No	No	Yes	Yes	Yes	No	No	No	T1~T2	N1~N2	No	No	No	No	No	No	Laparoscopic surgery	No	＜12	＜2	＜5 cm	＜5 ng/ml	＜5 ng/ml	＜37 U/mL	＜37 U/mL	＜35 U/ml	＜35 U/ml	＜7 U/ml	＜7 U/ml	＜0.05 ng/ml	≥10 mg/l	＜10 mg/l	≥3	≥30 g/l	≥3	Adenocarcinoma	Exophytic	≥6 months	No	Internal validation set
149	Male	≥65	≥25 kg/m2	≥3	No	No	Yes	No	No	No	Yes	Yes	No	T3~T4	N0	No	No	No	Yes	No	No	Laparoscopic surgery	No	＜12	＜2	＜5 cm	＜5 ng/ml	＜5 ng/ml	＜37 U/mL	＜37 U/mL	＜35 U/ml	＜35 U/ml	＜7 U/ml	＜7 U/ml	＜0.05 ng/ml	＜10 mg/l	＜10 mg/l	＜3	≥30 g/l	＜3	Mucinous adenocarcinoma	Infiltrative	＜6 months	No	Internal validation set
150	Male	＜65	＜25 kg/m2	≥3	No	Yes	No	No	No	No	Yes	Yes	No	T1~T2	N0	No	No	No	No	No	No	Open surgery	No	≥12	＜2	＜5 cm	＜5 ng/ml	＜5 ng/ml	＜37 U/mL	≥37 U/mL	＜35 U/ml	＜35 U/ml	＜7 U/ml	＜7 U/ml	＜0.05 ng/ml	＜10 mg/l	＜10 mg/l	≥3	≥30 g/l	＜3	Adenocarcinoma	Ulcerative	≥6 months	No	Internal validation set
151	Male	＜65	＜25 kg/m2	≥3	No	Yes	Yes	No	No	No	Yes	No	No	T1~T2	N0	No	No	No	No	No	Yes	Open surgery	Yes	≥12	＜2	＜5 cm	＜5 ng/ml	≥5 ng/ml	＜37 U/mL	＜37 U/mL	＜35 U/ml	＜35 U/ml	＜7 U/ml	＜7 U/ml	＜0.05 ng/ml	≥10 mg/l	＜10 mg/l	＜3	≥30 g/l	≥3	Mucinous adenocarcinoma	Unknown	＜6 months	No	Internal validation set
152	Male	＜65	＜25 kg/m2	＜3	No	Yes	Yes	No	No	No	No	No	No	T1~T2	N0	No	No	No	No	No	No	Open surgery	No	≥12	＜2	＜5 cm	＜5 ng/ml	≥5 ng/ml	＜37 U/mL	＜37 U/mL	＜35 U/ml	＜35 U/ml	≥7 U/ml	＜7 U/ml	＜0.05 ng/ml	＜10 mg/l	＜10 mg/l	≥3	≥30 g/l	＜3	Other	Infiltrative	≥6 months	No	Internal validation set
153	Male	＜65	＜25 kg/m2	＜3	No	No	Yes	No	No	Yes	No	No	No	T1~T2	N0	Yes	No	No	No	No	No	Open surgery	No	≥12	＜2	＜5 cm	＜5 ng/ml	＜5 ng/ml	＜37 U/mL	＜37 U/mL	＜35 U/ml	＜35 U/ml	＜7 U/ml	＜7 U/ml	＜0.05 ng/ml	＜10 mg/l	＜10 mg/l	≥3	≥30 g/l	＜3	Mucinous adenocarcinoma	Ulcerative	≥6 months	No	Internal validation set
154	Male	＜65	≥25 kg/m2	≥3	No	No	No	No	No	Yes	No	No	No	T1~T2	N0	Yes	No	No	Yes	No	No	Open surgery	No	≥12	＜2	＜5 cm	＜5 ng/ml	＜5 ng/ml	＜37 U/mL	＜37 U/mL	≥35 U/ml	≥35 U/ml	＜7 U/ml	＜7 U/ml	＜0.05 ng/ml	＜10 mg/l	＜10 mg/l	≥3	＜30 g/l	≥3	Adenocarcinoma	Unknown	≥6 months	No	Internal validation set
155	Male	＜65	≥25 kg/m2	＜3	No	No	No	No	No	No	Yes	No	No	T1~T2	N0	No	No	No	Yes	No	No	Open surgery	No	≥12	＜2	＜5 cm	＜5 ng/ml	＜5 ng/ml	＜37 U/mL	＜37 U/mL	≥35 U/ml	≥35 U/ml	＜7 U/ml	＜7 U/ml	＜0.05 ng/ml	＜10 mg/l	＜10 mg/l	＜3	＜30 g/l	≥3	Mucinous adenocarcinoma	Exophytic	＜6 months	No	Internal validation set
156	Female	＜65	＜25 kg/m2	≥3	No	No	No	No	No	No	No	No	Yes	T1~T2	N0	No	No	No	No	No	No	Laparoscopic surgery	No	≥12	＜2	＜5 cm	＜5 ng/ml	＜5 ng/ml	＜37 U/mL	＜37 U/mL	＜35 U/ml	＜35 U/ml	＜7 U/ml	≥7 U/ml	＜0.05 ng/ml	＜10 mg/l	＜10 mg/l	≥3	＜30 g/l	＜3	Mucinous adenocarcinoma	Infiltrative	＜6 months	No	Internal validation set
157	Female	＜65	＜25 kg/m2	＜3	No	No	No	No	Yes	No	Yes	No	No	T3~T4	N0	No	No	No	Yes	No	No	Open surgery	No	＜12	＜2	＜5 cm	＜5 ng/ml	＜5 ng/ml	＜37 U/mL	＜37 U/mL	≥35 U/ml	≥35 U/ml	＜7 U/ml	＜7 U/ml	＜0.05 ng/ml	＜10 mg/l	＜10 mg/l	≥3	＜30 g/l	＜3	Other	Infiltrative	＜6 months	No	Internal validation set
158	Female	＜65	＜25 kg/m2	≥3	No	No	No	Yes	Yes	No	Yes	Yes	No	T1~T2	N0	No	No	No	No	No	No	Laparoscopic surgery	No	≥12	＜2	≥5 cm	＜5 ng/ml	＜5 ng/ml	＜37 U/mL	＜37 U/mL	＜35 U/ml	＜35 U/ml	＜7 U/ml	＜7 U/ml	≥0.05 ng/ml	＜10 mg/l	＜10 mg/l	≥3	≥30 g/l	＜3	Other	Ulcerative	＜6 months	No	Internal validation set
159	Male	＜65	＜25 kg/m2	＜3	No	No	No	No	No	No	No	Yes	Yes	T1~T2	N1~N2	No	No	No	No	No	No	Laparoscopic surgery	No	≥12	＜2	＜5 cm	＜5 ng/ml	＜5 ng/ml	＜37 U/mL	＜37 U/mL	＜35 U/ml	＜35 U/ml	＜7 U/ml	≥7 U/ml	≥0.05 ng/ml	≥10 mg/l	≥10 mg/l	＜3	≥30 g/l	＜3	Mucinous adenocarcinoma	Ulcerative	≥6 months	No	Internal validation set
160	Male	≥65	≥25 kg/m2	≥3	No	Yes	No	No	No	No	Yes	Yes	No	T3~T4	N0	No	No	Yes	Yes	No	No	Laparoscopic surgery	No	＜12	≥2	＜5 cm	≥5 ng/ml	＜5 ng/ml	＜37 U/mL	＜37 U/mL	＜35 U/ml	＜35 U/ml	＜7 U/ml	＜7 U/ml	＜0.05 ng/ml	＜10 mg/l	≥10 mg/l	≥3	≥30 g/l	＜3	Adenocarcinoma	Exophytic	≥6 months	No	Internal validation set
161	Male	≥65	≥25 kg/m2	＜3	No	No	No	No	Yes	No	No	No	No	T1~T2	N0	No	No	No	Yes	No	No	Open surgery	No	≥12	＜2	＜5 cm	≥5 ng/ml	＜5 ng/ml	≥37 U/mL	＜37 U/mL	＜35 U/ml	＜35 U/ml	＜7 U/ml	＜7 U/ml	＜0.05 ng/ml	≥10 mg/l	＜10 mg/l	≥3	≥30 g/l	＜3	Mucinous adenocarcinoma	Exophytic	＜6 months	No	Internal validation set
162	Male	＜65	＜25 kg/m2	≥3	No	Yes	Yes	No	No	Yes	No	Yes	No	T1~T2	N0	No	No	No	No	No	No	Laparoscopic surgery	Yes	≥12	＜2	＜5 cm	≥5 ng/ml	＜5 ng/ml	≥37 U/mL	≥37 U/mL	＜35 U/ml	＜35 U/ml	＜7 U/ml	＜7 U/ml	＜0.05 ng/ml	＜10 mg/l	＜10 mg/l	≥3	≥30 g/l	＜3	Other	Ulcerative	＜6 months	No	Internal validation set
163	Female	≥65	＜25 kg/m2	＜3	No	No	Yes	No	No	No	No	No	No	T1~T2	N0	No	Yes	No	Yes	No	Yes	Laparoscopic surgery	Yes	≥12	≥2	≥5 cm	≥5 ng/ml	＜5 ng/ml	＜37 U/mL	≥37 U/mL	＜35 U/ml	＜35 U/ml	＜7 U/ml	＜7 U/ml	＜0.05 ng/ml	＜10 mg/l	＜10 mg/l	≥3	≥30 g/l	＜3	Adenocarcinoma	Ulcerative	≥6 months	No	Internal validation set
164	Male	≥65	＜25 kg/m2	≥3	No	Yes	Yes	No	No	No	No	No	No	T1~T2	N0	No	No	Yes	Yes	No	Yes	Laparoscopic surgery	No	≥12	≥2	＜5 cm	＜5 ng/ml	＜5 ng/ml	＜37 U/mL	≥37 U/mL	＜35 U/ml	≥35 U/ml	＜7 U/ml	＜7 U/ml	＜0.05 ng/ml	＜10 mg/l	＜10 mg/l	≥3	≥30 g/l	＜3	Other	Infiltrative	＜6 months	No	Internal validation set
165	Male	＜65	＜25 kg/m2	≥3	No	No	Yes	No	No	No	Yes	No	No	T1~T2	N0	No	No	No	No	No	No	Laparoscopic surgery	No	≥12	≥2	＜5 cm	＜5 ng/ml	＜5 ng/ml	＜37 U/mL	＜37 U/mL	＜35 U/ml	＜35 U/ml	＜7 U/ml	＜7 U/ml	＜0.05 ng/ml	＜10 mg/l	＜10 mg/l	＜3	≥30 g/l	＜3	Mucinous adenocarcinoma	Ulcerative	≥6 months	No	Internal validation set
166	Male	≥65	≥25 kg/m2	≥3	No	No	No	No	No	No	Yes	No	No	T3~T4	N0	No	No	Yes	Yes	No	No	Laparoscopic surgery	No	≥12	＜2	＜5 cm	＜5 ng/ml	＜5 ng/ml	＜37 U/mL	＜37 U/mL	＜35 U/ml	≥35 U/ml	＜7 U/ml	＜7 U/ml	＜0.05 ng/ml	＜10 mg/l	＜10 mg/l	＜3	≥30 g/l	＜3	Mucinous adenocarcinoma	Exophytic	≥6 months	No	Internal validation set
167	Male	＜65	＜25 kg/m2	＜3	No	No	No	Yes	No	No	No	No	No	T1~T2	N0	No	No	No	No	No	No	Laparoscopic surgery	No	≥12	＜2	＜5 cm	＜5 ng/ml	＜5 ng/ml	＜37 U/mL	＜37 U/mL	＜35 U/ml	＜35 U/ml	＜7 U/ml	＜7 U/ml	＜0.05 ng/ml	＜10 mg/l	＜10 mg/l	＜3	≥30 g/l	≥3	Mucinous adenocarcinoma	Unknown	＜6 months	No	Internal validation set
168	Female	＜65	＜25 kg/m2	＜3	No	No	No	No	No	No	No	No	Yes	T1~T2	N0	No	No	No	No	No	No	Laparoscopic surgery	No	≥12	＜2	＜5 cm	＜5 ng/ml	＜5 ng/ml	＜37 U/mL	＜37 U/mL	＜35 U/ml	＜35 U/ml	＜7 U/ml	＜7 U/ml	＜0.05 ng/ml	＜10 mg/l	＜10 mg/l	＜3	＜30 g/l	＜3	Mucinous adenocarcinoma	Exophytic	＜6 months	No	Internal validation set
169	Female	＜65	＜25 kg/m2	＜3	No	No	No	No	No	No	No	No	No	T1~T2	N0	No	No	No	No	No	No	Open surgery	No	≥12	＜2	＜5 cm	＜5 ng/ml	＜5 ng/ml	＜37 U/mL	＜37 U/mL	＜35 U/ml	＜35 U/ml	＜7 U/ml	＜7 U/ml	＜0.05 ng/ml	＜10 mg/l	＜10 mg/l	＜3	＜30 g/l	＜3	Mucinous adenocarcinoma	Unknown	≥6 months	No	Internal validation set
170	Female	＜65	＜25 kg/m2	＜3	No	No	No	No	Yes	No	No	Yes	No	T1~T2	N0	No	No	No	No	No	No	Laparoscopic surgery	No	≥12	＜2	＜5 cm	＜5 ng/ml	＜5 ng/ml	＜37 U/mL	＜37 U/mL	＜35 U/ml	＜35 U/ml	＜7 U/ml	＜7 U/ml	＜0.05 ng/ml	＜10 mg/l	＜10 mg/l	＜3	≥30 g/l	≥3	Mucinous adenocarcinoma	Ulcerative	≥6 months	No	Internal validation set
171	Female	＜65	＜25 kg/m2	≥3	No	Yes	No	No	No	No	Yes	Yes	No	T1~T2	N0	No	No	No	No	No	Yes	Laparoscopic surgery	No	＜12	＜2	＜5 cm	＜5 ng/ml	＜5 ng/ml	＜37 U/mL	＜37 U/mL	＜35 U/ml	＜35 U/ml	＜7 U/ml	＜7 U/ml	＜0.05 ng/ml	≥10 mg/l	＜10 mg/l	＜3	＜30 g/l	＜3	Mucinous adenocarcinoma	Ulcerative	≥6 months	No	Internal validation set
172	Female	＜65	＜25 kg/m2	＜3	No	Yes	No	No	Yes	No	Yes	No	No	T1~T2	N0	No	No	No	No	No	No	Open surgery	No	＜12	＜2	＜5 cm	＜5 ng/ml	＜5 ng/ml	＜37 U/mL	＜37 U/mL	＜35 U/ml	＜35 U/ml	＜7 U/ml	＜7 U/ml	＜0.05 ng/ml	≥10 mg/l	＜10 mg/l	＜3	＜30 g/l	＜3	Adenocarcinoma	Infiltrative	＜6 months	No	Internal validation set
173	Female	＜65	＜25 kg/m2	≥3	No	No	No	No	No	Yes	No	No	No	T1~T2	N0	No	No	No	No	No	No	Open surgery	No	≥12	＜2	＜5 cm	＜5 ng/ml	＜5 ng/ml	＜37 U/mL	＜37 U/mL	＜35 U/ml	＜35 U/ml	＜7 U/ml	＜7 U/ml	＜0.05 ng/ml	＜10 mg/l	＜10 mg/l	＜3	≥30 g/l	＜3	Other	Exophytic	＜6 months	No	Internal validation set
174	Female	≥65	＜25 kg/m2	＜3	No	Yes	Yes	No	No	No	No	No	No	T3~T4	N0	No	No	No	Yes	No	No	Open surgery	No	≥12	＜2	＜5 cm	＜5 ng/ml	＜5 ng/ml	＜37 U/mL	＜37 U/mL	≥35 U/ml	＜35 U/ml	＜7 U/ml	＜7 U/ml	≥0.05 ng/ml	＜10 mg/l	＜10 mg/l	＜3	≥30 g/l	＜3	Other	Infiltrative	＜6 months	No	Internal validation set
175	Male	＜65	≥25 kg/m2	≥3	No	No	Yes	No	No	No	Yes	No	Yes	T1~T2	N0	No	No	No	Yes	No	No	Open surgery	No	≥12	＜2	≥5 cm	＜5 ng/ml	＜5 ng/ml	＜37 U/mL	≥37 U/mL	≥35 U/ml	＜35 U/ml	＜7 U/ml	＜7 U/ml	＜0.05 ng/ml	≥10 mg/l	＜10 mg/l	＜3	＜30 g/l	＜3	Mucinous adenocarcinoma	Ulcerative	＜6 months	No	Internal validation set
176	Female	＜65	＜25 kg/m2	＜3	No	Yes	No	No	No	No	No	No	No	T1~T2	N0	No	No	No	No	No	No	Open surgery	Yes	≥12	＜2	＜5 cm	＜5 ng/ml	＜5 ng/ml	＜37 U/mL	＜37 U/mL	＜35 U/ml	＜35 U/ml	≥7 U/ml	＜7 U/ml	≥0.05 ng/ml	＜10 mg/l	＜10 mg/l	＜3	≥30 g/l	＜3	Mucinous adenocarcinoma	Unknown	＜6 months	No	Internal validation set
177	Female	＜65	＜25 kg/m2	＜3	Yes	Yes	Yes	No	No	No	No	No	No	T1~T2	N0	No	No	No	Yes	No	No	Open surgery	Yes	≥12	＜2	＜5 cm	＜5 ng/ml	＜5 ng/ml	＜37 U/mL	≥37 U/mL	≥35 U/ml	＜35 U/ml	≥7 U/ml	＜7 U/ml	＜0.05 ng/ml	＜10 mg/l	＜10 mg/l	＜3	≥30 g/l	＜3	Mucinous adenocarcinoma	Ulcerative	＜6 months	No	Internal validation set
178	Female	＜65	＜25 kg/m2	≥3	No	No	No	Yes	No	No	No	No	Yes	T1~T2	N0	No	No	No	No	No	No	Laparoscopic surgery	No	≥12	＜2	＜5 cm	＜5 ng/ml	＜5 ng/ml	＜37 U/mL	＜37 U/mL	＜35 U/ml	＜35 U/ml	＜7 U/ml	≥7 U/ml	＜0.05 ng/ml	≥10 mg/l	≥10 mg/l	＜3	≥30 g/l	＜3	Mucinous adenocarcinoma	Exophytic	≥6 months	No	Internal validation set
179	Female	＜65	＜25 kg/m2	≥3	No	No	Yes	Yes	Yes	No	Yes	Yes	No	T1~T2	N0	Yes	No	No	No	Yes	No	Open surgery	Yes	≥12	＜2	＜5 cm	≥5 ng/ml	≥5 ng/ml	＜37 U/mL	＜37 U/mL	＜35 U/ml	＜35 U/ml	＜7 U/ml	＜7 U/ml	＜0.05 ng/ml	≥10 mg/l	＜10 mg/l	≥3	≥30 g/l	＜3	Mucinous adenocarcinoma	Infiltrative	≥6 months	No	Internal validation set
180	Male	＜65	＜25 kg/m2	＜3	No	No	No	No	No	No	Yes	No	No	T1~T2	N0	Yes	No	No	No	Yes	No	Laparoscopic surgery	No	≥12	＜2	＜5 cm	＜5 ng/ml	≥5 ng/ml	≥37 U/mL	＜37 U/mL	＜35 U/ml	＜35 U/ml	≥7 U/ml	＜7 U/ml	＜0.05 ng/ml	≥10 mg/l	＜10 mg/l	≥3	≥30 g/l	＜3	Mucinous adenocarcinoma	Infiltrative	≥6 months	No	Internal validation set
181	Male	＜65	＜25 kg/m2	≥3	No	No	No	No	No	No	No	Yes	No	T1~T2	N0	No	No	No	No	No	No	Open surgery	No	＜12	≥2	＜5 cm	≥5 ng/ml	＜5 ng/ml	≥37 U/mL	＜37 U/mL	＜35 U/ml	＜35 U/ml	＜7 U/ml	＜7 U/ml	＜0.05 ng/ml	＜10 mg/l	＜10 mg/l	＜3	≥30 g/l	＜3	Mucinous adenocarcinoma	Exophytic	＜6 months	No	Internal validation set
182	Male	＜65	＜25 kg/m2	＜3	No	Yes	No	No	No	Yes	No	No	No	T1~T2	N0	No	Yes	No	No	No	No	Open surgery	No	≥12	＜2	＜5 cm	＜5 ng/ml	＜5 ng/ml	≥37 U/mL	＜37 U/mL	＜35 U/ml	＜35 U/ml	＜7 U/ml	＜7 U/ml	＜0.05 ng/ml	≥10 mg/l	＜10 mg/l	≥3	≥30 g/l	＜3	Mucinous adenocarcinoma	Unknown	＜6 months	No	Internal validation set
183	Male	＜65	＜25 kg/m2	＜3	No	Yes	No	No	No	No	No	No	No	T1~T2	N0	No	No	No	No	No	Yes	Open surgery	No	≥12	＜2	≥5 cm	＜5 ng/ml	＜5 ng/ml	＜37 U/mL	＜37 U/mL	＜35 U/ml	＜35 U/ml	＜7 U/ml	＜7 U/ml	＜0.05 ng/ml	≥10 mg/l	＜10 mg/l	＜3	≥30 g/l	＜3	Adenocarcinoma	Ulcerative	≥6 months	No	Internal validation set
184	Male	＜65	＜25 kg/m2	≥3	No	No	No	No	Yes	No	No	No	No	T1~T2	N0	No	Yes	No	No	No	No	Laparoscopic surgery	No	≥12	≥2	＜5 cm	＜5 ng/ml	＜5 ng/ml	＜37 U/mL	＜37 U/mL	＜35 U/ml	＜35 U/ml	＜7 U/ml	＜7 U/ml	＜0.05 ng/ml	＜10 mg/l	＜10 mg/l	＜3	≥30 g/l	＜3	Mucinous adenocarcinoma	Infiltrative	＜6 months	No	Internal validation set
185	Male	≥65	≥25 kg/m2	≥3	No	No	No	No	No	No	No	No	Yes	T1~T2	N0	No	No	No	Yes	No	No	Laparoscopic surgery	No	≥12	＜2	＜5 cm	＜5 ng/ml	＜5 ng/ml	＜37 U/mL	＜37 U/mL	＜35 U/ml	＜35 U/ml	＜7 U/ml	＜7 U/ml	＜0.05 ng/ml	≥10 mg/l	＜10 mg/l	≥3	≥30 g/l	＜3	Adenocarcinoma	Infiltrative	≥6 months	No	Internal validation set
186	Male	＜65	＜25 kg/m2	＜3	No	No	No	No	No	Yes	Yes	Yes	No	T1~T2	N0	No	No	Yes	Yes	No	No	Laparoscopic surgery	No	＜12	＜2	＜5 cm	＜5 ng/ml	≥5 ng/ml	＜37 U/mL	＜37 U/mL	＜35 U/ml	＜35 U/ml	＜7 U/ml	＜7 U/ml	＜0.05 ng/ml	≥10 mg/l	＜10 mg/l	≥3	≥30 g/l	＜3	Mucinous adenocarcinoma	Unknown	≥6 months	No	Internal validation set
187	Male	＜65	＜25 kg/m2	＜3	No	No	No	Yes	No	No	No	No	Yes	T1~T2	N0	No	No	No	No	No	No	Open surgery	No	≥12	＜2	＜5 cm	＜5 ng/ml	＜5 ng/ml	＜37 U/mL	＜37 U/mL	＜35 U/ml	＜35 U/ml	＜7 U/ml	＜7 U/ml	＜0.05 ng/ml	＜10 mg/l	＜10 mg/l	＜3	≥30 g/l	≥3	Mucinous adenocarcinoma	Infiltrative	≥6 months	No	Internal validation set
188	Female	＜65	≥25 kg/m2	＜3	No	Yes	No	No	No	No	Yes	No	No	T1~T2	N0	No	No	Yes	Yes	No	Yes	Open surgery	No	≥12	＜2	＜5 cm	＜5 ng/ml	＜5 ng/ml	＜37 U/mL	＜37 U/mL	＜35 U/ml	≥35 U/ml	＜7 U/ml	＜7 U/ml	＜0.05 ng/ml	＜10 mg/l	＜10 mg/l	≥3	＜30 g/l	＜3	Mucinous adenocarcinoma	Unknown	＜6 months	No	Internal validation set
189	Female	＜65	＜25 kg/m2	≥3	No	Yes	No	No	No	No	No	Yes	No	T1~T2	N1~N2	No	No	No	No	No	No	Laparoscopic surgery	No	≥12	＜2	＜5 cm	＜5 ng/ml	＜5 ng/ml	＜37 U/mL	＜37 U/mL	＜35 U/ml	＜35 U/ml	＜7 U/ml	＜7 U/ml	≥0.05 ng/ml	＜10 mg/l	≥10 mg/l	≥3	＜30 g/l	＜3	Mucinous adenocarcinoma	Unknown	≥6 months	No	Internal validation set
190	Female	＜65	＜25 kg/m2	≥3	No	No	No	No	No	No	No	No	No	T1~T2	N1~N2	No	No	No	No	No	No	Laparoscopic surgery	No	≥12	＜2	＜5 cm	＜5 ng/ml	＜5 ng/ml	＜37 U/mL	＜37 U/mL	＜35 U/ml	＜35 U/ml	＜7 U/ml	＜7 U/ml	≥0.05 ng/ml	＜10 mg/l	≥10 mg/l	＜3	≥30 g/l	≥3	Other	Exophytic	≥6 months	No	Internal validation set
191	Male	≥65	≥25 kg/m2	≥3	No	No	No	Yes	No	Yes	No	No	No	T3~T4	N0	Yes	No	Yes	Yes	No	No	Open surgery	No	＜12	＜2	＜5 cm	＜5 ng/ml	＜5 ng/ml	＜37 U/mL	＜37 U/mL	≥35 U/ml	≥35 U/ml	＜7 U/ml	＜7 U/ml	＜0.05 ng/ml	＜10 mg/l	＜10 mg/l	≥3	≥30 g/l	＜3	Other	Infiltrative	＜6 months	No	Internal validation set
192	Male	＜65	＜25 kg/m2	＜3	No	No	Yes	No	No	No	No	No	No	T3~T4	N0	No	No	No	Yes	No	No	Open surgery	No	＜12	＜2	＜5 cm	＜5 ng/ml	＜5 ng/ml	＜37 U/mL	≥37 U/mL	≥35 U/ml	≥35 U/ml	＜7 U/ml	＜7 U/ml	＜0.05 ng/ml	＜10 mg/l	＜10 mg/l	＜3	≥30 g/l	＜3	Mucinous adenocarcinoma	Ulcerative	≥6 months	No	Internal validation set
193	Male	＜65	＜25 kg/m2	＜3	No	No	No	No	Yes	No	Yes	No	No	T1~T2	N1~N2	No	No	No	No	No	No	Laparoscopic surgery	No	≥12	＜2	＜5 cm	≥5 ng/ml	＜5 ng/ml	＜37 U/mL	＜37 U/mL	＜35 U/ml	＜35 U/ml	＜7 U/ml	＜7 U/ml	＜0.05 ng/ml	＜10 mg/l	＜10 mg/l	＜3	≥30 g/l	≥3	Mucinous adenocarcinoma	Exophytic	≥6 months	No	Internal validation set
194	Male	≥65	＜25 kg/m2	＜3	Yes	Yes	No	No	No	No	Yes	No	No	T1~T2	N0	No	No	No	Yes	No	No	Open surgery	No	≥12	＜2	＜5 cm	≥5 ng/ml	＜5 ng/ml	＜37 U/mL	≥37 U/mL	≥35 U/ml	≥35 U/ml	＜7 U/ml	＜7 U/ml	＜0.05 ng/ml	≥10 mg/l	＜10 mg/l	＜3	≥30 g/l	≥3	Mucinous adenocarcinoma	Infiltrative	≥6 months	No	Internal validation set
195	Female	＜65	≥25 kg/m2	＜3	No	No	No	No	No	No	No	No	Yes	T1~T2	N1~N2	No	No	No	Yes	No	No	Open surgery	No	≥12	＜2	≥5 cm	＜5 ng/ml	＜5 ng/ml	＜37 U/mL	＜37 U/mL	≥35 U/ml	≥35 U/ml	＜7 U/ml	＜7 U/ml	＜0.05 ng/ml	＜10 mg/l	＜10 mg/l	≥3	≥30 g/l	＜3	Other	Exophytic	≥6 months	No	Internal validation set
196	Male	＜65	＜25 kg/m2	≥3	No	Yes	No	No	No	Yes	No	Yes	Yes	T1~T2	N0	No	No	No	No	No	No	Open surgery	No	≥12	＜2	＜5 cm	＜5 ng/ml	＜5 ng/ml	＜37 U/mL	＜37 U/mL	＜35 U/ml	＜35 U/ml	＜7 U/ml	＜7 U/ml	＜0.05 ng/ml	＜10 mg/l	＜10 mg/l	≥3	≥30 g/l	＜3	Adenocarcinoma	Unknown	＜6 months	No	Internal validation set
197	Male	＜65	＜25 kg/m2	＜3	No	No	No	No	No	No	No	No	No	T3~T4	N0	No	No	No	Yes	No	No	Laparoscopic surgery	No	≥12	＜2	＜5 cm	＜5 ng/ml	＜5 ng/ml	＜37 U/mL	＜37 U/mL	≥35 U/ml	＜35 U/ml	＜7 U/ml	＜7 U/ml	＜0.05 ng/ml	＜10 mg/l	＜10 mg/l	＜3	≥30 g/l	＜3	Other	Ulcerative	＜6 months	No	Internal validation set
198	Male	＜65	＜25 kg/m2	≥3	No	No	Yes	No	No	No	No	Yes	No	T1~T2	N0	No	No	No	No	No	No	Laparoscopic surgery	No	≥12	＜2	＜5 cm	＜5 ng/ml	＜5 ng/ml	＜37 U/mL	＜37 U/mL	＜35 U/ml	＜35 U/ml	＜7 U/ml	≥7 U/ml	＜0.05 ng/ml	≥10 mg/l	＜10 mg/l	≥3	≥30 g/l	≥3	Mucinous adenocarcinoma	Exophytic	≥6 months	No	Internal validation set
199	Male	＜65	＜25 kg/m2	≥3	No	No	No	Yes	No	No	No	No	No	T1~T2	N0	No	No	No	No	No	No	Open surgery	No	≥12	＜2	＜5 cm	＜5 ng/ml	＜5 ng/ml	＜37 U/mL	＜37 U/mL	＜35 U/ml	＜35 U/ml	＜7 U/ml	≥7 U/ml	＜0.05 ng/ml	＜10 mg/l	＜10 mg/l	＜3	≥30 g/l	≥3	Mucinous adenocarcinoma	Ulcerative	≥6 months	No	Internal validation set
200	Female	＜65	＜25 kg/m2	≥3	No	No	No	No	No	No	No	Yes	No	T1~T2	N0	No	No	No	No	No	Yes	Open surgery	No	≥12	＜2	＜5 cm	＜5 ng/ml	＜5 ng/ml	≥37 U/mL	＜37 U/mL	＜35 U/ml	＜35 U/ml	＜7 U/ml	＜7 U/ml	＜0.05 ng/ml	＜10 mg/l	＜10 mg/l	＜3	≥30 g/l	≥3	Adenocarcinoma	Infiltrative	＜6 months	No	Internal validation set
201	Female	＜65	＜25 kg/m2	≥3	No	Yes	Yes	No	No	No	No	No	No	T1~T2	N0	No	No	No	No	No	No	Open surgery	No	≥12	＜2	＜5 cm	＜5 ng/ml	＜5 ng/ml	＜37 U/mL	＜37 U/mL	＜35 U/ml	＜35 U/ml	＜7 U/ml	＜7 U/ml	＜0.05 ng/ml	≥10 mg/l	＜10 mg/l	＜3	≥30 g/l	＜3	Adenocarcinoma	Ulcerative	＜6 months	No	Internal validation set
202	Female	＜65	＜25 kg/m2	＜3	No	No	No	No	No	No	No	Yes	No	T1~T2	N0	No	No	No	No	No	No	Open surgery	No	≥12	＜2	＜5 cm	＜5 ng/ml	＜5 ng/ml	＜37 U/mL	＜37 U/mL	＜35 U/ml	＜35 U/ml	≥7 U/ml	＜7 U/ml	＜0.05 ng/ml	≥10 mg/l	＜10 mg/l	＜3	≥30 g/l	＜3	Mucinous adenocarcinoma	Infiltrative	＜6 months	No	Internal validation set
203	Female	＜65	＜25 kg/m2	≥3	No	No	No	No	No	No	Yes	Yes	No	T1~T2	N1~N2	No	Yes	No	No	No	No	Open surgery	No	≥12	＜2	≥5 cm	＜5 ng/ml	＜5 ng/ml	＜37 U/mL	＜37 U/mL	＜35 U/ml	＜35 U/ml	＜7 U/ml	＜7 U/ml	＜0.05 ng/ml	≥10 mg/l	＜10 mg/l	＜3	≥30 g/l	＜3	Mucinous adenocarcinoma	Unknown	＜6 months	No	Internal validation set
204	Female	＜65	＜25 kg/m2	≥3	No	No	Yes	No	Yes	Yes	No	No	No	T1~T2	N0	No	No	No	No	No	No	Laparoscopic surgery	No	≥12	≥2	＜5 cm	＜5 ng/ml	＜5 ng/ml	＜37 U/mL	＜37 U/mL	＜35 U/ml	＜35 U/ml	＜7 U/ml	＜7 U/ml	＜0.05 ng/ml	＜10 mg/l	≥10 mg/l	＜3	≥30 g/l	＜3	Other	Exophytic	≥6 months	No	Internal validation set
205	Female	＜65	＜25 kg/m2	≥3	No	No	No	No	No	No	No	No	No	T3~T4	N1~N2	No	No	No	Yes	No	Yes	Laparoscopic surgery	Yes	≥12	≥2	＜5 cm	＜5 ng/ml	＜5 ng/ml	＜37 U/mL	＜37 U/mL	＜35 U/ml	≥35 U/ml	＜7 U/ml	＜7 U/ml	＜0.05 ng/ml	＜10 mg/l	≥10 mg/l	＜3	≥30 g/l	＜3	Adenocarcinoma	Ulcerative	≥6 months	No	Internal validation set
206	Male	＜65	≥25 kg/m2	＜3	No	Yes	No	No	No	No	No	No	No	T1~T2	N0	No	No	No	Yes	No	No	Open surgery	No	≥12	＜2	＜5 cm	＜5 ng/ml	＜5 ng/ml	＜37 U/mL	＜37 U/mL	＜35 U/ml	≥35 U/ml	＜7 U/ml	＜7 U/ml	＜0.05 ng/ml	≥10 mg/l	≥10 mg/l	＜3	＜30 g/l	＜3	Other	Exophytic	≥6 months	No	Internal validation set
207	Female	＜65	＜25 kg/m2	＜3	No	Yes	No	No	No	No	No	No	No	T1~T2	N0	Yes	No	No	No	No	No	Laparoscopic surgery	No	≥12	＜2	＜5 cm	≥5 ng/ml	＜5 ng/ml	＜37 U/mL	＜37 U/mL	＜35 U/ml	＜35 U/ml	＜7 U/ml	＜7 U/ml	＜0.05 ng/ml	＜10 mg/l	＜10 mg/l	≥3	≥30 g/l	＜3	Adenocarcinoma	Infiltrative	≥6 months	No	Internal validation set
208	Male	＜65	≥25 kg/m2	＜3	No	Yes	No	No	No	No	No	No	No	T1~T2	N0	No	No	No	Yes	No	No	Open surgery	No	≥12	≥2	＜5 cm	＜5 ng/ml	＜5 ng/ml	＜37 U/mL	＜37 U/mL	≥35 U/ml	≥35 U/ml	＜7 U/ml	＜7 U/ml	≥0.05 ng/ml	＜10 mg/l	＜10 mg/l	＜3	≥30 g/l	＜3	Mucinous adenocarcinoma	Infiltrative	≥6 months	No	Internal validation set
209	Female	＜65	＜25 kg/m2	≥3	No	No	No	No	No	No	Yes	No	Yes	T1~T2	N0	No	No	No	No	No	No	Laparoscopic surgery	Yes	≥12	＜2	＜5 cm	＜5 ng/ml	＜5 ng/ml	＜37 U/mL	＜37 U/mL	＜35 U/ml	＜35 U/ml	＜7 U/ml	＜7 U/ml	＜0.05 ng/ml	≥10 mg/l	＜10 mg/l	＜3	＜30 g/l	＜3	Mucinous adenocarcinoma	Infiltrative	≥6 months	No	Internal validation set
210	Female	＜65	＜25 kg/m2	≥3	No	No	No	No	No	No	Yes	No	No	T1~T2	N0	No	No	No	No	No	No	Laparoscopic surgery	No	≥12	＜2	＜5 cm	＜5 ng/ml	＜5 ng/ml	＜37 U/mL	＜37 U/mL	＜35 U/ml	＜35 U/ml	＜7 U/ml	＜7 U/ml	＜0.05 ng/ml	＜10 mg/l	＜10 mg/l	＜3	≥30 g/l	＜3	Other	Exophytic	≥6 months	No	Internal validation set
211	Male	＜65	＜25 kg/m2	＜3	No	No	No	No	No	No	No	Yes	No	T1~T2	N0	No	No	No	No	No	No	Laparoscopic surgery	No	＜12	＜2	＜5 cm	＜5 ng/ml	＜5 ng/ml	＜37 U/mL	≥37 U/mL	＜35 U/ml	＜35 U/ml	＜7 U/ml	＜7 U/ml	＜0.05 ng/ml	≥10 mg/l	＜10 mg/l	≥3	＜30 g/l	＜3	Other	Infiltrative	＜6 months	No	Internal validation set
212	Male	≥65	＜25 kg/m2	≥3	No	No	No	No	No	No	No	Yes	No	T3~T4	N0	No	No	No	Yes	No	No	Open surgery	No	＜12	＜2	＜5 cm	＜5 ng/ml	＜5 ng/ml	＜37 U/mL	≥37 U/mL	≥35 U/ml	＜35 U/ml	＜7 U/ml	＜7 U/ml	＜0.05 ng/ml	＜10 mg/l	＜10 mg/l	≥3	≥30 g/l	＜3	Other	Infiltrative	≥6 months	No	Internal validation set
213	Male	＜65	＜25 kg/m2	≥3	No	Yes	No	Yes	No	No	No	No	No	T1~T2	N0	No	No	No	Yes	No	No	Laparoscopic surgery	No	≥12	≥2	＜5 cm	＜5 ng/ml	＜5 ng/ml	＜37 U/mL	＜37 U/mL	≥35 U/ml	＜35 U/ml	＜7 U/ml	≥7 U/ml	＜0.05 ng/ml	＜10 mg/l	＜10 mg/l	＜3	≥30 g/l	＜3	Mucinous adenocarcinoma	Infiltrative	＜6 months	No	Internal validation set
214	Male	＜65	＜25 kg/m2	≥3	No	No	No	No	No	No	No	No	No	T1~T2	N0	No	No	No	No	No	No	Laparoscopic surgery	No	≥12	＜2	＜5 cm	＜5 ng/ml	＜5 ng/ml	＜37 U/mL	＜37 U/mL	＜35 U/ml	＜35 U/ml	＜7 U/ml	＜7 U/ml	＜0.05 ng/ml	≥10 mg/l	＜10 mg/l	≥3	＜30 g/l	＜3	Mucinous adenocarcinoma	Ulcerative	≥6 months	No	Internal validation set
215	Male	≥65	＜25 kg/m2	≥3	No	Yes	Yes	No	No	Yes	No	No	No	T1~T2	N0	No	No	No	Yes	No	No	Laparoscopic surgery	No	≥12	＜2	＜5 cm	＜5 ng/ml	＜5 ng/ml	＜37 U/mL	＜37 U/mL	≥35 U/ml	＜35 U/ml	＜7 U/ml	＜7 U/ml	＜0.05 ng/ml	≥10 mg/l	＜10 mg/l	≥3	＜30 g/l	＜3	Other	Infiltrative	＜6 months	No	Internal validation set
216	Male	＜65	＜25 kg/m2	≥3	No	No	No	No	Yes	No	No	No	No	T1~T2	N0	No	No	No	No	No	No	Laparoscopic surgery	Yes	≥12	≥2	＜5 cm	＜5 ng/ml	＜5 ng/ml	＜37 U/mL	＜37 U/mL	＜35 U/ml	＜35 U/ml	＜7 U/ml	＜7 U/ml	＜0.05 ng/ml	＜10 mg/l	≥10 mg/l	＜3	≥30 g/l	＜3	Adenocarcinoma	Unknown	≥6 months	No	Internal validation set
217	Male	＜65	＜25 kg/m2	＜3	No	No	No	No	No	No	Yes	Yes	No	T1~T2	N0	No	No	No	No	No	Yes	Open surgery	No	≥12	≥2	≥5 cm	≥5 ng/ml	＜5 ng/ml	＜37 U/mL	＜37 U/mL	＜35 U/ml	＜35 U/ml	＜7 U/ml	＜7 U/ml	＜0.05 ng/ml	≥10 mg/l	≥10 mg/l	≥3	≥30 g/l	≥3	Other	Unknown	≥6 months	No	Internal validation set
218	Male	＜65	≥25 kg/m2	≥3	No	No	No	No	No	No	No	No	No	T3~T4	N1~N2	No	No	Yes	Yes	No	Yes	Laparoscopic surgery	No	≥12	＜2	＜5 cm	≥5 ng/ml	＜5 ng/ml	≥37 U/mL	＜37 U/mL	＜35 U/ml	≥35 U/ml	＜7 U/ml	＜7 U/ml	＜0.05 ng/ml	＜10 mg/l	＜10 mg/l	≥3	≥30 g/l	≥3	Adenocarcinoma	Ulcerative	≥6 months	No	Internal validation set
219	Female	＜65	＜25 kg/m2	≥3	No	No	No	No	No	No	No	No	No	T1~T2	N0	No	No	Yes	Yes	No	No	Laparoscopic surgery	No	≥12	＜2	＜5 cm	≥5 ng/ml	＜5 ng/ml	＜37 U/mL	＜37 U/mL	＜35 U/ml	≥35 U/ml	＜7 U/ml	＜7 U/ml	＜0.05 ng/ml	＜10 mg/l	＜10 mg/l	＜3	≥30 g/l	≥3	Mucinous adenocarcinoma	Ulcerative	≥6 months	No	Internal validation set
220	Female	＜65	＜25 kg/m2	≥3	No	No	Yes	No	No	No	No	No	No	T1~T2	N0	No	No	No	No	No	No	Open surgery	No	≥12	＜2	＜5 cm	＜5 ng/ml	＜5 ng/ml	＜37 U/mL	＜37 U/mL	＜35 U/ml	＜35 U/ml	＜7 U/ml	＜7 U/ml	＜0.05 ng/ml	＜10 mg/l	＜10 mg/l	≥3	≥30 g/l	＜3	Mucinous adenocarcinoma	Unknown	＜6 months	No	Internal validation set
221	Female	＜65	≥25 kg/m2	≥3	No	Yes	Yes	No	No	No	Yes	No	Yes	T1~T2	N0	No	No	No	Yes	No	No	Open surgery	No	≥12	≥2	＜5 cm	＜5 ng/ml	＜5 ng/ml	＜37 U/mL	＜37 U/mL	＜35 U/ml	＜35 U/ml	＜7 U/ml	＜7 U/ml	＜0.05 ng/ml	＜10 mg/l	＜10 mg/l	＜3	≥30 g/l	＜3	Adenocarcinoma	Infiltrative	＜6 months	No	Internal validation set
222	Male	＜65	≥25 kg/m2	＜3	No	No	No	Yes	No	Yes	No	No	No	T3~T4	N0	No	No	No	Yes	No	No	Open surgery	No	＜12	＜2	＜5 cm	＜5 ng/ml	＜5 ng/ml	＜37 U/mL	＜37 U/mL	＜35 U/ml	＜35 U/ml	＜7 U/ml	＜7 U/ml	＜0.05 ng/ml	＜10 mg/l	＜10 mg/l	＜3	≥30 g/l	＜3	Adenocarcinoma	Exophytic	≥6 months	No	Internal validation set
223	Male	＜65	＜25 kg/m2	＜3	No	Yes	No	Yes	No	No	No	No	Yes	T1~T2	N0	No	No	No	No	No	No	Open surgery	No	≥12	＜2	＜5 cm	＜5 ng/ml	＜5 ng/ml	＜37 U/mL	＜37 U/mL	＜35 U/ml	＜35 U/ml	＜7 U/ml	＜7 U/ml	＜0.05 ng/ml	＜10 mg/l	＜10 mg/l	＜3	≥30 g/l	＜3	Adenocarcinoma	Ulcerative	≥6 months	No	Internal validation set
224	Male	≥65	≥25 kg/m2	≥3	No	No	No	No	Yes	No	No	No	No	T1~T2	N0	Yes	Yes	No	Yes	Yes	No	Open surgery	No	≥12	＜2	≥5 cm	＜5 ng/ml	＜5 ng/ml	＜37 U/mL	＜37 U/mL	＜35 U/ml	≥35 U/ml	＜7 U/ml	＜7 U/ml	≥0.05 ng/ml	＜10 mg/l	＜10 mg/l	≥3	≥30 g/l	≥3	Other	Ulcerative	≥6 months	No	Internal validation set
225	Male	＜65	＜25 kg/m2	≥3	No	No	No	No	No	No	No	No	No	T1~T2	N0	No	Yes	No	No	No	Yes	Laparoscopic surgery	No	≥12	≥2	＜5 cm	＜5 ng/ml	＜5 ng/ml	＜37 U/mL	＜37 U/mL	＜35 U/ml	＜35 U/ml	＜7 U/ml	＜7 U/ml	≥0.05 ng/ml	＜10 mg/l	＜10 mg/l	≥3	≥30 g/l	≥3	Other	Ulcerative	＜6 months	No	Internal validation set
226	Female	＜65	＜25 kg/m2	≥3	No	No	No	Yes	No	Yes	No	No	No	T1~T2	N0	No	No	No	No	No	No	Laparoscopic surgery	No	≥12	＜2	＜5 cm	＜5 ng/ml	＜5 ng/ml	＜37 U/mL	＜37 U/mL	＜35 U/ml	＜35 U/ml	＜7 U/ml	＜7 U/ml	＜0.05 ng/ml	≥10 mg/l	＜10 mg/l	＜3	≥30 g/l	＜3	Adenocarcinoma	Ulcerative	＜6 months	No	Internal validation set
227	Male	＜65	＜25 kg/m2	＜3	No	No	Yes	Yes	No	Yes	No	No	Yes	T1~T2	N0	No	No	No	No	No	No	Open surgery	Yes	≥12	＜2	＜5 cm	＜5 ng/ml	＜5 ng/ml	＜37 U/mL	＜37 U/mL	＜35 U/ml	＜35 U/ml	＜7 U/ml	＜7 U/ml	＜0.05 ng/ml	≥10 mg/l	＜10 mg/l	＜3	≥30 g/l	≥3	Adenocarcinoma	Ulcerative	＜6 months	No	Internal validation set
228	Male	＜65	＜25 kg/m2	≥3	No	No	Yes	No	No	No	No	No	No	T1~T2	N0	No	No	No	Yes	No	No	Open surgery	Yes	≥12	≥2	＜5 cm	＜5 ng/ml	＜5 ng/ml	＜37 U/mL	＜37 U/mL	≥35 U/ml	≥35 U/ml	＜7 U/ml	＜7 U/ml	＜0.05 ng/ml	＜10 mg/l	＜10 mg/l	＜3	≥30 g/l	＜3	Other	Exophytic	＜6 months	No	Internal validation set
229	Male	≥65	≥25 kg/m2	≥3	No	No	Yes	No	No	No	No	No	No	T3~T4	N0	No	No	No	Yes	No	No	Open surgery	No	≥12	＜2	＜5 cm	＜5 ng/ml	＜5 ng/ml	＜37 U/mL	＜37 U/mL	≥35 U/ml	≥35 U/ml	≥7 U/ml	＜7 U/ml	＜0.05 ng/ml	≥10 mg/l	＜10 mg/l	＜3	≥30 g/l	＜3	Other	Ulcerative	≥6 months	No	Internal validation set
230	Male	＜65	＜25 kg/m2	≥3	No	No	No	No	No	No	No	No	No	T1~T2	N0	No	No	No	No	No	No	Open surgery	No	≥12	＜2	＜5 cm	＜5 ng/ml	＜5 ng/ml	＜37 U/mL	≥37 U/mL	＜35 U/ml	＜35 U/ml	＜7 U/ml	＜7 U/ml	＜0.05 ng/ml	＜10 mg/l	＜10 mg/l	＜3	≥30 g/l	＜3	Other	Unknown	＜6 months	No	Internal validation set
231	Female	≥65	≥25 kg/m2	＜3	No	No	No	No	No	No	No	No	No	T1~T2	N0	No	No	No	Yes	No	No	Open surgery	No	≥12	＜2	＜5 cm	＜5 ng/ml	＜5 ng/ml	＜37 U/mL	＜37 U/mL	≥35 U/ml	＜35 U/ml	≥7 U/ml	≥7 U/ml	＜0.05 ng/ml	＜10 mg/l	≥10 mg/l	＜3	≥30 g/l	＜3	Other	Exophytic	≥6 months	No	Internal validation set
232	Female	＜65	＜25 kg/m2	＜3	No	No	No	No	Yes	No	No	Yes	No	T1~T2	N0	No	No	No	No	No	No	Open surgery	Yes	≥12	＜2	＜5 cm	＜5 ng/ml	＜5 ng/ml	＜37 U/mL	＜37 U/mL	＜35 U/ml	＜35 U/ml	＜7 U/ml	＜7 U/ml	＜0.05 ng/ml	≥10 mg/l	≥10 mg/l	≥3	＜30 g/l	＜3	Adenocarcinoma	Ulcerative	≥6 months	No	Internal validation set
233	Female	＜65	＜25 kg/m2	≥3	No	Yes	No	No	No	Yes	Yes	Yes	No	T1~T2	N0	No	No	No	No	No	No	Open surgery	No	≥12	≥2	＜5 cm	≥5 ng/ml	＜5 ng/ml	＜37 U/mL	＜37 U/mL	＜35 U/ml	＜35 U/ml	＜7 U/ml	＜7 U/ml	＜0.05 ng/ml	≥10 mg/l	＜10 mg/l	≥3	＜30 g/l	＜3	Mucinous adenocarcinoma	Unknown	＜6 months	No	Internal validation set
234	Male	≥65	＜25 kg/m2	＜3	No	Yes	No	No	No	Yes	No	No	No	T1~T2	N0	No	No	No	Yes	No	No	Laparoscopic surgery	No	≥12	≥2	＜5 cm	＜5 ng/ml	＜5 ng/ml	＜37 U/mL	＜37 U/mL	≥35 U/ml	≥35 U/ml	＜7 U/ml	＜7 U/ml	＜0.05 ng/ml	＜10 mg/l	＜10 mg/l	＜3	≥30 g/l	＜3	Mucinous adenocarcinoma	Unknown	＜6 months	No	Internal validation set
235	Male	＜65	≥25 kg/m2	＜3	No	No	No	No	No	No	No	No	No	T1~T2	N0	Yes	No	No	Yes	No	No	Laparoscopic surgery	No	≥12	＜2	＜5 cm	＜5 ng/ml	＜5 ng/ml	≥37 U/mL	＜37 U/mL	≥35 U/ml	≥35 U/ml	≥7 U/ml	＜7 U/ml	＜0.05 ng/ml	≥10 mg/l	＜10 mg/l	≥3	＜30 g/l	＜3	Adenocarcinoma	Exophytic	＜6 months	No	Internal validation set
236	Female	＜65	＜25 kg/m2	＜3	Yes	No	No	No	No	No	No	No	No	T1~T2	N0	No	No	No	No	No	No	Laparoscopic surgery	No	＜12	＜2	＜5 cm	≥5 ng/ml	＜5 ng/ml	≥37 U/mL	＜37 U/mL	＜35 U/ml	＜35 U/ml	＜7 U/ml	＜7 U/ml	＜0.05 ng/ml	≥10 mg/l	＜10 mg/l	≥3	＜30 g/l	＜3	Adenocarcinoma	Unknown	≥6 months	No	Internal validation set
237	Male	＜65	＜25 kg/m2	≥3	No	No	No	No	No	No	Yes	No	No	T3~T4	N1~N2	No	No	No	Yes	No	Yes	Open surgery	No	≥12	≥2	≥5 cm	＜5 ng/ml	＜5 ng/ml	＜37 U/mL	＜37 U/mL	＜35 U/ml	＜35 U/ml	＜7 U/ml	＜7 U/ml	＜0.05 ng/ml	＜10 mg/l	＜10 mg/l	＜3	≥30 g/l	＜3	Mucinous adenocarcinoma	Infiltrative	＜6 months	No	Internal validation set
238	Male	＜65	＜25 kg/m2	≥3	Yes	No	Yes	No	Yes	No	Yes	Yes	No	T1~T2	N0	No	No	No	Yes	No	No	Laparoscopic surgery	No	＜12	＜2	＜5 cm	＜5 ng/ml	＜5 ng/ml	＜37 U/mL	＜37 U/mL	＜35 U/ml	＜35 U/ml	＜7 U/ml	＜7 U/ml	＜0.05 ng/ml	≥10 mg/l	＜10 mg/l	≥3	＜30 g/l	≥3	Adenocarcinoma	Unknown	≥6 months	No	Internal validation set
239	Female	＜65	＜25 kg/m2	＜3	Yes	No	No	No	Yes	Yes	No	Yes	No	T1~T2	N0	No	No	No	No	No	No	Open surgery	No	＜12	＜2	＜5 cm	＜5 ng/ml	＜5 ng/ml	＜37 U/mL	＜37 U/mL	＜35 U/ml	＜35 U/ml	＜7 U/ml	＜7 U/ml	＜0.05 ng/ml	＜10 mg/l	＜10 mg/l	＜3	≥30 g/l	≥3	Adenocarcinoma	Exophytic	＜6 months	No	Internal validation set
240	Male	＜65	≥25 kg/m2	≥3	No	No	Yes	Yes	No	No	Yes	No	No	T1~T2	N0	No	No	No	Yes	No	No	Open surgery	No	≥12	＜2	＜5 cm	＜5 ng/ml	＜5 ng/ml	＜37 U/mL	＜37 U/mL	＜35 U/ml	＜35 U/ml	＜7 U/ml	≥7 U/ml	＜0.05 ng/ml	＜10 mg/l	＜10 mg/l	≥3	≥30 g/l	≥3	Other	Exophytic	＜6 months	No	Internal validation set
241	Female	＜65	＜25 kg/m2	≥3	No	Yes	No	No	Yes	No	No	No	No	T1~T2	N1~N2	No	No	No	No	No	No	Open surgery	No	≥12	＜2	＜5 cm	＜5 ng/ml	＜5 ng/ml	＜37 U/mL	＜37 U/mL	＜35 U/ml	＜35 U/ml	＜7 U/ml	＜7 U/ml	＜0.05 ng/ml	＜10 mg/l	＜10 mg/l	≥3	≥30 g/l	＜3	Adenocarcinoma	Infiltrative	≥6 months	No	Internal validation set
242	Female	＜65	＜25 kg/m2	＜3	No	No	Yes	Yes	No	No	Yes	No	No	T1~T2	N0	No	Yes	No	No	No	Yes	Laparoscopic surgery	No	≥12	＜2	＜5 cm	＜5 ng/ml	＜5 ng/ml	＜37 U/mL	≥37 U/mL	＜35 U/ml	＜35 U/ml	＜7 U/ml	＜7 U/ml	＜0.05 ng/ml	＜10 mg/l	＜10 mg/l	＜3	≥30 g/l	＜3	Mucinous adenocarcinoma	Exophytic	≥6 months	No	Internal validation set
243	Male	＜65	＜25 kg/m2	≥3	No	No	No	No	Yes	No	No	No	No	T1~T2	N1~N2	No	No	No	No	No	No	Open surgery	No	≥12	＜2	＜5 cm	＜5 ng/ml	＜5 ng/ml	＜37 U/mL	＜37 U/mL	＜35 U/ml	＜35 U/ml	＜7 U/ml	＜7 U/ml	≥0.05 ng/ml	＜10 mg/l	＜10 mg/l	≥3	≥30 g/l	＜3	Other	Unknown	≥6 months	No	Internal validation set
244	Male	＜65	＜25 kg/m2	＜3	No	Yes	No	No	Yes	No	Yes	No	No	T1~T2	N0	No	No	No	No	No	No	Open surgery	No	≥12	＜2	＜5 cm	＜5 ng/ml	＜5 ng/ml	＜37 U/mL	＜37 U/mL	＜35 U/ml	＜35 U/ml	＜7 U/ml	＜7 U/ml	＜0.05 ng/ml	＜10 mg/l	＜10 mg/l	≥3	≥30 g/l	＜3	Mucinous adenocarcinoma	Infiltrative	≥6 months	No	Internal validation set
245	Male	＜65	＜25 kg/m2	＜3	No	No	No	No	No	Yes	No	Yes	No	T1~T2	N0	No	No	No	No	No	No	Laparoscopic surgery	No	≥12	＜2	≥5 cm	＜5 ng/ml	＜5 ng/ml	＜37 U/mL	＜37 U/mL	＜35 U/ml	＜35 U/ml	＜7 U/ml	＜7 U/ml	＜0.05 ng/ml	＜10 mg/l	＜10 mg/l	＜3	≥30 g/l	≥3	Other	Infiltrative	≥6 months	No	Internal validation set
246	Male	＜65	＜25 kg/m2	＜3	No	No	No	No	No	No	No	No	No	T1~T2	N0	No	No	No	No	No	No	Open surgery	Yes	≥12	＜2	＜5 cm	＜5 ng/ml	＜5 ng/ml	＜37 U/mL	≥37 U/mL	＜35 U/ml	＜35 U/ml	＜7 U/ml	＜7 U/ml	＜0.05 ng/ml	≥10 mg/l	＜10 mg/l	≥3	≥30 g/l	＜3	Other	Infiltrative	≥6 months	No	Internal validation set
247	Male	＜65	＜25 kg/m2	＜3	No	Yes	No	No	No	Yes	Yes	No	No	T1~T2	N0	No	No	No	No	No	No	Open surgery	Yes	＜12	＜2	＜5 cm	＜5 ng/ml	＜5 ng/ml	＜37 U/mL	＜37 U/mL	＜35 U/ml	＜35 U/ml	＜7 U/ml	＜7 U/ml	＜0.05 ng/ml	≥10 mg/l	≥10 mg/l	＜3	≥30 g/l	＜3	Mucinous adenocarcinoma	Ulcerative	≥6 months	No	Internal validation set
248	Male	≥65	≥25 kg/m2	≥3	No	No	No	No	No	No	No	No	No	T3~T4	N0	No	No	No	Yes	Yes	No	Open surgery	No	＜12	＜2	＜5 cm	≥5 ng/ml	＜5 ng/ml	＜37 U/mL	＜37 U/mL	≥35 U/ml	≥35 U/ml	＜7 U/ml	＜7 U/ml	＜0.05 ng/ml	≥10 mg/l	≥10 mg/l	＜3	≥30 g/l	＜3	Mucinous adenocarcinoma	Exophytic	≥6 months	No	Internal validation set
249	Male	≥65	＜25 kg/m2	≥3	No	No	No	No	No	No	No	No	No	T1~T2	N0	No	No	Yes	Yes	Yes	No	Open surgery	No	≥12	＜2	＜5 cm	≥5 ng/ml	≥5 ng/ml	＜37 U/mL	＜37 U/mL	≥35 U/ml	≥35 U/ml	＜7 U/ml	＜7 U/ml	＜0.05 ng/ml	＜10 mg/l	＜10 mg/l	＜3	≥30 g/l	＜3	Mucinous adenocarcinoma	Unknown	＜6 months	No	Internal validation set
250	Male	＜65	＜25 kg/m2	≥3	No	No	No	Yes	No	No	No	No	No	T1~T2	N0	Yes	No	No	No	No	No	Laparoscopic surgery	No	≥12	＜2	≥5 cm	＜5 ng/ml	≥5 ng/ml	＜37 U/mL	＜37 U/mL	＜35 U/ml	＜35 U/ml	＜7 U/ml	≥7 U/ml	＜0.05 ng/ml	≥10 mg/l	＜10 mg/l	≥3	≥30 g/l	＜3	Other	Infiltrative	＜6 months	No	Internal validation set
251	Female	＜65	＜25 kg/m2	≥3	No	No	No	No	No	No	No	No	Yes	T3~T4	N0	No	No	No	Yes	Yes	No	Open surgery	No	≥12	＜2	＜5 cm	≥5 ng/ml	＜5 ng/ml	≥37 U/mL	＜37 U/mL	≥35 U/ml	＜35 U/ml	＜7 U/ml	＜7 U/ml	＜0.05 ng/ml	≥10 mg/l	＜10 mg/l	≥3	≥30 g/l	＜3	Other	Unknown	≥6 months	No	Internal validation set
252	Female	＜65	＜25 kg/m2	≥3	No	Yes	Yes	No	Yes	No	No	No	No	T1~T2	N0	No	No	No	No	No	No	Laparoscopic surgery	No	≥12	＜2	＜5 cm	＜5 ng/ml	＜5 ng/ml	≥37 U/mL	＜37 U/mL	＜35 U/ml	＜35 U/ml	＜7 U/ml	＜7 U/ml	＜0.05 ng/ml	≥10 mg/l	＜10 mg/l	＜3	＜30 g/l	＜3	Adenocarcinoma	Infiltrative	＜6 months	No	Internal validation set
253	Female	＜65	＜25 kg/m2	＜3	No	No	No	No	No	No	Yes	Yes	No	T1~T2	N1~N2	No	No	No	No	No	No	Open surgery	No	≥12	＜2	＜5 cm	＜5 ng/ml	＜5 ng/ml	＜37 U/mL	＜37 U/mL	＜35 U/ml	＜35 U/ml	＜7 U/ml	＜7 U/ml	＜0.05 ng/ml	＜10 mg/l	＜10 mg/l	≥3	≥30 g/l	＜3	Mucinous adenocarcinoma	Ulcerative	≥6 months	No	Internal validation set
254	Male	＜65	＜25 kg/m2	＜3	No	No	Yes	No	No	No	Yes	No	Yes	T1~T2	N0	No	No	No	No	No	Yes	Open surgery	No	≥12	＜2	＜5 cm	＜5 ng/ml	＜5 ng/ml	≥37 U/mL	＜37 U/mL	＜35 U/ml	＜35 U/ml	＜7 U/ml	＜7 U/ml	＜0.05 ng/ml	＜10 mg/l	＜10 mg/l	＜3	≥30 g/l	＜3	Adenocarcinoma	Unknown	≥6 months	No	Internal validation set
255	Male	＜65	＜25 kg/m2	≥3	No	Yes	No	No	No	No	No	No	No	T1~T2	N0	No	No	No	No	No	No	Open surgery	No	≥12	＜2	＜5 cm	＜5 ng/ml	＜5 ng/ml	＜37 U/mL	＜37 U/mL	＜35 U/ml	＜35 U/ml	＜7 U/ml	＜7 U/ml	＜0.05 ng/ml	＜10 mg/l	＜10 mg/l	＜3	＜30 g/l	＜3	Other	Unknown	≥6 months	No	Internal validation set
256	Male	＜65	＜25 kg/m2	＜3	No	No	No	Yes	Yes	No	Yes	Yes	No	T1~T2	N0	No	No	No	No	No	No	Open surgery	No	≥12	＜2	＜5 cm	＜5 ng/ml	＜5 ng/ml	＜37 U/mL	＜37 U/mL	＜35 U/ml	＜35 U/ml	＜7 U/ml	≥7 U/ml	＜0.05 ng/ml	＜10 mg/l	＜10 mg/l	≥3	≥30 g/l	＜3	Other	Unknown	＜6 months	No	Internal validation set
257	Male	＜65	＜25 kg/m2	≥3	No	No	No	No	No	No	Yes	Yes	No	T1~T2	N0	No	No	No	No	No	No	Laparoscopic surgery	No	≥12	＜2	＜5 cm	＜5 ng/ml	＜5 ng/ml	≥37 U/mL	＜37 U/mL	＜35 U/ml	＜35 U/ml	＜7 U/ml	＜7 U/ml	＜0.05 ng/ml	＜10 mg/l	＜10 mg/l	≥3	≥30 g/l	＜3	Mucinous adenocarcinoma	Ulcerative	＜6 months	No	Internal validation set
258	Female	＜65	＜25 kg/m2	≥3	No	Yes	No	No	No	No	No	No	No	T1~T2	N0	No	No	No	No	No	No	Laparoscopic surgery	No	≥12	＜2	＜5 cm	＜5 ng/ml	＜5 ng/ml	＜37 U/mL	＜37 U/mL	＜35 U/ml	＜35 U/ml	＜7 U/ml	＜7 U/ml	＜0.05 ng/ml	＜10 mg/l	＜10 mg/l	＜3	≥30 g/l	＜3	Mucinous adenocarcinoma	Unknown	＜6 months	No	Internal validation set
259	Male	＜65	＜25 kg/m2	＜3	No	Yes	No	No	No	Yes	No	No	No	T1~T2	N0	No	Yes	No	No	No	No	Laparoscopic surgery	No	＜12	＜2	＜5 cm	＜5 ng/ml	＜5 ng/ml	＜37 U/mL	＜37 U/mL	＜35 U/ml	＜35 U/ml	＜7 U/ml	＜7 U/ml	＜0.05 ng/ml	＜10 mg/l	＜10 mg/l	≥3	≥30 g/l	＜3	Other	Ulcerative	≥6 months	No	Internal validation set
260	Male	≥65	＜25 kg/m2	≥3	No	No	No	No	No	No	No	No	No	T3~T4	N0	Yes	No	No	Yes	Yes	No	Laparoscopic surgery	No	＜12	＜2	＜5 cm	＜5 ng/ml	＜5 ng/ml	＜37 U/mL	＜37 U/mL	＜35 U/ml	≥35 U/ml	≥7 U/ml	＜7 U/ml	＜0.05 ng/ml	＜10 mg/l	＜10 mg/l	≥3	≥30 g/l	＜3	Adenocarcinoma	Exophytic	＜6 months	No	Internal validation set
261	Male	≥65	＜25 kg/m2	＜3	No	No	No	No	No	No	Yes	No	No	T1~T2	N0	No	No	No	Yes	Yes	No	Laparoscopic surgery	No	≥12	＜2	＜5 cm	＜5 ng/ml	＜5 ng/ml	＜37 U/mL	≥37 U/mL	＜35 U/ml	≥35 U/ml	＜7 U/ml	＜7 U/ml	＜0.05 ng/ml	＜10 mg/l	≥10 mg/l	＜3	≥30 g/l	＜3	Adenocarcinoma	Ulcerative	≥6 months	No	Internal validation set
262	Male	＜65	＜25 kg/m2	≥3	No	No	No	No	No	Yes	Yes	No	No	T1~T2	N0	No	No	No	No	No	No	Open surgery	Yes	≥12	＜2	＜5 cm	＜5 ng/ml	＜5 ng/ml	＜37 U/mL	＜37 U/mL	＜35 U/ml	＜35 U/ml	＜7 U/ml	＜7 U/ml	＜0.05 ng/ml	＜10 mg/l	≥10 mg/l	＜3	＜30 g/l	＜3	Mucinous adenocarcinoma	Unknown	≥6 months	No	Internal validation set
263	Female	＜65	≥25 kg/m2	≥3	No	No	Yes	No	Yes	No	No	No	No	T3~T4	N0	No	No	No	Yes	No	No	Open surgery	No	＜12	≥2	＜5 cm	＜5 ng/ml	＜5 ng/ml	＜37 U/mL	＜37 U/mL	＜35 U/ml	≥35 U/ml	＜7 U/ml	＜7 U/ml	＜0.05 ng/ml	＜10 mg/l	＜10 mg/l	＜3	≥30 g/l	＜3	Other	Ulcerative	＜6 months	No	Internal validation set
264	Female	＜65	＜25 kg/m2	≥3	No	No	Yes	No	No	No	Yes	No	No	T1~T2	N0	No	No	No	No	No	No	Open surgery	Yes	≥12	＜2	＜5 cm	＜5 ng/ml	＜5 ng/ml	＜37 U/mL	＜37 U/mL	＜35 U/ml	＜35 U/ml	＜7 U/ml	＜7 U/ml	＜0.05 ng/ml	＜10 mg/l	＜10 mg/l	＜3	≥30 g/l	＜3	Mucinous adenocarcinoma	Infiltrative	＜6 months	No	Internal validation set
265	Female	＜65	＜25 kg/m2	≥3	No	Yes	Yes	No	Yes	No	No	Yes	Yes	T1~T2	N0	No	No	No	No	No	No	Open surgery	Yes	≥12	＜2	＜5 cm	≥5 ng/ml	＜5 ng/ml	＜37 U/mL	＜37 U/mL	＜35 U/ml	＜35 U/ml	＜7 U/ml	＜7 U/ml	＜0.05 ng/ml	＜10 mg/l	＜10 mg/l	＜3	≥30 g/l	＜3	Adenocarcinoma	Unknown	≥6 months	No	Internal validation set
266	Female	＜65	≥25 kg/m2	≥3	No	No	No	No	No	No	No	Yes	No	T1~T2	N1~N2	No	No	No	Yes	No	Yes	Open surgery	No	≥12	＜2	＜5 cm	＜5 ng/ml	＜5 ng/ml	＜37 U/mL	＜37 U/mL	≥35 U/ml	＜35 U/ml	＜7 U/ml	＜7 U/ml	≥0.05 ng/ml	≥10 mg/l	＜10 mg/l	＜3	＜30 g/l	＜3	Mucinous adenocarcinoma	Infiltrative	≥6 months	No	Internal validation set
267	Male	＜65	＜25 kg/m2	＜3	No	No	Yes	No	No	No	No	No	Yes	T1~T2	N0	No	No	No	Yes	No	No	Laparoscopic surgery	No	≥12	＜2	≥5 cm	＜5 ng/ml	＜5 ng/ml	＜37 U/mL	＜37 U/mL	≥35 U/ml	＜35 U/ml	＜7 U/ml	≥7 U/ml	≥0.05 ng/ml	＜10 mg/l	＜10 mg/l	＜3	≥30 g/l	＜3	Adenocarcinoma	Infiltrative	≥6 months	No	Internal validation set
268	Female	＜65	＜25 kg/m2	＜3	No	Yes	No	No	No	No	Yes	No	No	T1~T2	N0	No	No	No	No	No	No	Open surgery	No	≥12	≥2	＜5 cm	≥5 ng/ml	≥5 ng/ml	＜37 U/mL	＜37 U/mL	＜35 U/ml	＜35 U/ml	＜7 U/ml	≥7 U/ml	≥0.05 ng/ml	≥10 mg/l	＜10 mg/l	＜3	≥30 g/l	＜3	Other	Exophytic	＜6 months	No	Internal validation set
269	Male	≥65	≥25 kg/m2	≥3	No	No	No	Yes	No	No	No	No	No	T3~T4	N0	No	No	No	Yes	No	No	Laparoscopic surgery	No	≥12	≥2	＜5 cm	＜5 ng/ml	＜5 ng/ml	＜37 U/mL	＜37 U/mL	≥35 U/ml	＜35 U/ml	＜7 U/ml	＜7 U/ml	＜0.05 ng/ml	＜10 mg/l	＜10 mg/l	＜3	≥30 g/l	≥3	Adenocarcinoma	Unknown	＜6 months	No	Internal validation set
270	Male	≥65	＜25 kg/m2	≥3	No	No	No	No	No	No	Yes	No	No	T3~T4	N0	No	No	No	Yes	No	No	Laparoscopic surgery	No	≥12	＜2	＜5 cm	＜5 ng/ml	＜5 ng/ml	＜37 U/mL	＜37 U/mL	≥35 U/ml	≥35 U/ml	＜7 U/ml	＜7 U/ml	＜0.05 ng/ml	＜10 mg/l	＜10 mg/l	＜3	≥30 g/l	＜3	Adenocarcinoma	Infiltrative	＜6 months	No	Internal validation set
271	Female	＜65	＜25 kg/m2	＜3	Yes	No	No	No	No	No	No	No	No	T1~T2	N0	No	No	No	No	No	No	Open surgery	No	≥12	＜2	＜5 cm	＜5 ng/ml	＜5 ng/ml	＜37 U/mL	＜37 U/mL	＜35 U/ml	＜35 U/ml	＜7 U/ml	＜7 U/ml	＜0.05 ng/ml	≥10 mg/l	≥10 mg/l	＜3	≥30 g/l	≥3	Adenocarcinoma	Exophytic	≥6 months	No	Internal validation set
272	Male	＜65	＜25 kg/m2	≥3	No	No	No	No	No	No	No	Yes	No	T1~T2	N0	No	No	No	Yes	No	No	Laparoscopic surgery	No	≥12	＜2	＜5 cm	＜5 ng/ml	＜5 ng/ml	≥37 U/mL	＜37 U/mL	＜35 U/ml	≥35 U/ml	＜7 U/ml	＜7 U/ml	＜0.05 ng/ml	≥10 mg/l	≥10 mg/l	＜3	≥30 g/l	≥3	Adenocarcinoma	Exophytic	≥6 months	No	Internal validation set
273	Female	＜65	＜25 kg/m2	≥3	Yes	No	No	No	No	No	No	Yes	No	T1~T2	N0	No	Yes	No	No	No	No	Open surgery	No	＜12	＜2	＜5 cm	＜5 ng/ml	≥5 ng/ml	≥37 U/mL	＜37 U/mL	＜35 U/ml	＜35 U/ml	＜7 U/ml	＜7 U/ml	＜0.05 ng/ml	≥10 mg/l	＜10 mg/l	＜3	≥30 g/l	＜3	Adenocarcinoma	Infiltrative	＜6 months	No	Internal validation set
274	Female	＜65	＜25 kg/m2	＜3	No	No	No	Yes	No	No	Yes	Yes	No	T1~T2	N0	No	No	Yes	No	No	No	Open surgery	No	≥12	＜2	＜5 cm	＜5 ng/ml	＜5 ng/ml	＜37 U/mL	＜37 U/mL	＜35 U/ml	＜35 U/ml	＜7 U/ml	＜7 U/ml	＜0.05 ng/ml	＜10 mg/l	≥10 mg/l	＜3	≥30 g/l	≥3	Other	Exophytic	≥6 months	No	Internal validation set
275	Female	＜65	＜25 kg/m2	≥3	No	No	No	No	Yes	Yes	Yes	No	No	T1~T2	N0	No	Yes	No	No	No	No	Laparoscopic surgery	No	＜12	＜2	＜5 cm	＜5 ng/ml	＜5 ng/ml	＜37 U/mL	＜37 U/mL	＜35 U/ml	＜35 U/ml	＜7 U/ml	＜7 U/ml	＜0.05 ng/ml	≥10 mg/l	＜10 mg/l	＜3	≥30 g/l	≥3	Adenocarcinoma	Ulcerative	＜6 months	No	Internal validation set
276	Female	＜65	＜25 kg/m2	＜3	No	No	No	Yes	No	No	No	No	No	T1~T2	N0	No	No	No	No	No	No	Laparoscopic surgery	No	≥12	＜2	≥5 cm	＜5 ng/ml	＜5 ng/ml	＜37 U/mL	≥37 U/mL	＜35 U/ml	＜35 U/ml	＜7 U/ml	＜7 U/ml	＜0.05 ng/ml	＜10 mg/l	＜10 mg/l	＜3	≥30 g/l	＜3	Adenocarcinoma	Exophytic	＜6 months	No	Internal validation set
277	Female	＜65	＜25 kg/m2	＜3	No	Yes	No	Yes	No	No	No	No	Yes	T1~T2	N0	No	No	No	No	Yes	No	Laparoscopic surgery	No	≥12	＜2	＜5 cm	＜5 ng/ml	＜5 ng/ml	＜37 U/mL	＜37 U/mL	＜35 U/ml	＜35 U/ml	＜7 U/ml	＜7 U/ml	＜0.05 ng/ml	≥10 mg/l	＜10 mg/l	＜3	≥30 g/l	＜3	Mucinous adenocarcinoma	Unknown	≥6 months	No	Internal validation set
278	Male	＜65	＜25 kg/m2	≥3	No	No	No	No	No	No	No	No	No	T1~T2	N0	No	No	No	No	Yes	Yes	Laparoscopic surgery	No	≥12	＜2	＜5 cm	＜5 ng/ml	＜5 ng/ml	＜37 U/mL	＜37 U/mL	＜35 U/ml	＜35 U/ml	＜7 U/ml	＜7 U/ml	＜0.05 ng/ml	＜10 mg/l	＜10 mg/l	＜3	≥30 g/l	＜3	Adenocarcinoma	Ulcerative	≥6 months	No	Internal validation set
279	Male	＜65	＜25 kg/m2	≥3	No	No	Yes	No	Yes	No	No	No	No	T1~T2	N0	No	No	No	No	No	Yes	Laparoscopic surgery	No	≥12	＜2	＜5 cm	＜5 ng/ml	＜5 ng/ml	＜37 U/mL	＜37 U/mL	＜35 U/ml	＜35 U/ml	＜7 U/ml	≥7 U/ml	＜0.05 ng/ml	＜10 mg/l	＜10 mg/l	＜3	≥30 g/l	＜3	Other	Unknown	＜6 months	No	Internal validation set
280	Male	＜65	≥25 kg/m2	≥3	No	No	Yes	No	No	No	Yes	No	No	T3~T4	N0	No	No	No	Yes	No	No	Laparoscopic surgery	No	≥12	＜2	＜5 cm	＜5 ng/ml	＜5 ng/ml	＜37 U/mL	＜37 U/mL	＜35 U/ml	＜35 U/ml	＜7 U/ml	＜7 U/ml	＜0.05 ng/ml	≥10 mg/l	＜10 mg/l	＜3	＜30 g/l	＜3	Other	Exophytic	＜6 months	No	Internal validation set
281	Male	≥65	＜25 kg/m2	＜3	No	No	No	No	Yes	No	No	No	No	T1~T2	N0	No	No	No	Yes	No	No	Open surgery	Yes	＜12	＜2	＜5 cm	≥5 ng/ml	＜5 ng/ml	＜37 U/mL	＜37 U/mL	＜35 U/ml	＜35 U/ml	＜7 U/ml	＜7 U/ml	＜0.05 ng/ml	＜10 mg/l	＜10 mg/l	＜3	≥30 g/l	＜3	Mucinous adenocarcinoma	Ulcerative	＜6 months	No	Internal validation set
282	Male	＜65	＜25 kg/m2	≥3	No	Yes	No	No	No	Yes	No	No	No	T1~T2	N0	Yes	No	No	No	No	No	Open surgery	No	≥12	＜2	＜5 cm	≥5 ng/ml	＜5 ng/ml	＜37 U/mL	＜37 U/mL	＜35 U/ml	＜35 U/ml	＜7 U/ml	＜7 U/ml	≥0.05 ng/ml	＜10 mg/l	＜10 mg/l	≥3	≥30 g/l	＜3	Other	Exophytic	≥6 months	No	Internal validation set
283	Male	≥65	＜25 kg/m2	≥3	No	No	No	No	No	No	No	No	No	T1~T2	N0	No	No	No	Yes	No	No	Open surgery	No	≥12	＜2	＜5 cm	＜5 ng/ml	＜5 ng/ml	＜37 U/mL	＜37 U/mL	≥35 U/ml	＜35 U/ml	＜7 U/ml	＜7 U/ml	＜0.05 ng/ml	≥10 mg/l	≥10 mg/l	≥3	＜30 g/l	＜3	Other	Unknown	≥6 months	No	Internal validation set
284	Male	＜65	＜25 kg/m2	≥3	No	No	No	No	No	Yes	No	Yes	No	T1~T2	N1~N2	No	No	No	No	No	No	Open surgery	Yes	≥12	＜2	＜5 cm	＜5 ng/ml	＜5 ng/ml	＜37 U/mL	＜37 U/mL	＜35 U/ml	＜35 U/ml	＜7 U/ml	＜7 U/ml	＜0.05 ng/ml	≥10 mg/l	≥10 mg/l	＜3	＜30 g/l	＜3	Mucinous adenocarcinoma	Ulcerative	≥6 months	No	Internal validation set
285	Male	＜65	＜25 kg/m2	＜3	No	No	No	No	No	No	No	Yes	Yes	T1~T2	N1~N2	No	No	No	No	No	No	Laparoscopic surgery	No	≥12	＜2	＜5 cm	＜5 ng/ml	＜5 ng/ml	＜37 U/mL	＜37 U/mL	＜35 U/ml	＜35 U/ml	＜7 U/ml	＜7 U/ml	＜0.05 ng/ml	＜10 mg/l	＜10 mg/l	≥3	≥30 g/l	＜3	Mucinous adenocarcinoma	Infiltrative	≥6 months	No	Internal validation set
286	Female	＜65	＜25 kg/m2	≥3	No	No	No	No	Yes	No	No	No	Yes	T1~T2	N0	No	Yes	No	No	No	Yes	Open surgery	No	≥12	＜2	＜5 cm	＜5 ng/ml	＜5 ng/ml	＜37 U/mL	＜37 U/mL	＜35 U/ml	＜35 U/ml	＜7 U/ml	＜7 U/ml	＜0.05 ng/ml	＜10 mg/l	＜10 mg/l	≥3	＜30 g/l	＜3	Other	Unknown	≥6 months	No	Internal validation set
287	Female	＜65	＜25 kg/m2	＜3	No	No	No	No	Yes	No	No	No	No	T1~T2	N0	No	No	No	No	No	No	Laparoscopic surgery	No	≥12	＜2	＜5 cm	＜5 ng/ml	＜5 ng/ml	＜37 U/mL	≥37 U/mL	＜35 U/ml	＜35 U/ml	＜7 U/ml	＜7 U/ml	＜0.05 ng/ml	＜10 mg/l	＜10 mg/l	＜3	≥30 g/l	＜3	Other	Ulcerative	＜6 months	No	Internal validation set
288	Female	＜65	＜25 kg/m2	≥3	No	Yes	Yes	No	No	No	No	No	No	T1~T2	N0	Yes	No	No	No	No	No	Laparoscopic surgery	No	＜12	＜2	≥5 cm	＜5 ng/ml	＜5 ng/ml	＜37 U/mL	＜37 U/mL	＜35 U/ml	＜35 U/ml	＜7 U/ml	＜7 U/ml	＜0.05 ng/ml	＜10 mg/l	＜10 mg/l	≥3	＜30 g/l	＜3	Mucinous adenocarcinoma	Infiltrative	＜6 months	No	Internal validation set
289	Male	＜65	＜25 kg/m2	≥3	No	Yes	No	No	No	No	Yes	No	No	T1~T2	N0	No	No	No	No	No	No	Open surgery	No	≥12	＜2	＜5 cm	＜5 ng/ml	≥5 ng/ml	＜37 U/mL	＜37 U/mL	＜35 U/ml	＜35 U/ml	＜7 U/ml	＜7 U/ml	＜0.05 ng/ml	＜10 mg/l	＜10 mg/l	＜3	＜30 g/l	＜3	Mucinous adenocarcinoma	Unknown	＜6 months	No	Internal validation set
290	Male	＜65	＜25 kg/m2	≥3	No	No	No	Yes	No	No	Yes	No	No	T1~T2	N1~N2	No	No	No	No	No	No	Open surgery	No	≥12	≥2	＜5 cm	＜5 ng/ml	≥5 ng/ml	＜37 U/mL	＜37 U/mL	＜35 U/ml	＜35 U/ml	＜7 U/ml	＜7 U/ml	＜0.05 ng/ml	＜10 mg/l	＜10 mg/l	≥3	＜30 g/l	＜3	Other	Exophytic	＜6 months	No	Internal validation set
291	Male	＜65	＜25 kg/m2	≥3	No	No	No	No	Yes	No	Yes	No	No	T1~T2	N0	No	No	No	No	Yes	No	Laparoscopic surgery	No	≥12	≥2	＜5 cm	＜5 ng/ml	≥5 ng/ml	≥37 U/mL	＜37 U/mL	＜35 U/ml	＜35 U/ml	≥7 U/ml	＜7 U/ml	＜0.05 ng/ml	＜10 mg/l	＜10 mg/l	≥3	≥30 g/l	＜3	Other	Infiltrative	≥6 months	No	Internal validation set
292	Male	＜65	＜25 kg/m2	＜3	No	No	No	No	No	No	No	No	No	T1~T2	N0	No	No	No	No	No	No	Laparoscopic surgery	No	≥12	＜2	＜5 cm	＜5 ng/ml	＜5 ng/ml	＜37 U/mL	＜37 U/mL	＜35 U/ml	＜35 U/ml	≥7 U/ml	＜7 U/ml	＜0.05 ng/ml	＜10 mg/l	＜10 mg/l	＜3	≥30 g/l	≥3	Adenocarcinoma	Exophytic	≥6 months	No	Internal validation set
293	Female	≥65	≥25 kg/m2	＜3	No	No	Yes	No	Yes	No	No	Yes	Yes	T3~T4	N0	No	No	No	Yes	No	No	Laparoscopic surgery	No	≥12	≥2	≥5 cm	≥5 ng/ml	＜5 ng/ml	≥37 U/mL	＜37 U/mL	＜35 U/ml	＜35 U/ml	＜7 U/ml	＜7 U/ml	＜0.05 ng/ml	＜10 mg/l	＜10 mg/l	≥3	≥30 g/l	≥3	Other	Unknown	＜6 months	No	Internal validation set
294	Male	＜65	≥25 kg/m2	＜3	No	No	No	No	No	No	No	No	Yes	T1~T2	N0	Yes	No	No	Yes	No	No	Laparoscopic surgery	No	≥12	＜2	＜5 cm	＜5 ng/ml	＜5 ng/ml	≥37 U/mL	＜37 U/mL	＜35 U/ml	＜35 U/ml	＜7 U/ml	＜7 U/ml	＜0.05 ng/ml	＜10 mg/l	≥10 mg/l	≥3	≥30 g/l	≥3	Mucinous adenocarcinoma	Ulcerative	≥6 months	No	Internal validation set
295	Male	＜65	＜25 kg/m2	＜3	No	Yes	Yes	No	No	No	No	No	No	T1~T2	N0	No	No	No	No	No	No	Laparoscopic surgery	No	≥12	＜2	＜5 cm	＜5 ng/ml	＜5 ng/ml	≥37 U/mL	＜37 U/mL	＜35 U/ml	＜35 U/ml	＜7 U/ml	＜7 U/ml	＜0.05 ng/ml	≥10 mg/l	≥10 mg/l	＜3	≥30 g/l	≥3	Mucinous adenocarcinoma	Unknown	≥6 months	No	Internal validation set
296	Male	＜65	＜25 kg/m2	≥3	No	No	No	No	No	No	Yes	No	No	T1~T2	N0	Yes	No	No	Yes	No	No	Laparoscopic surgery	No	≥12	＜2	＜5 cm	≥5 ng/ml	＜5 ng/ml	＜37 U/mL	＜37 U/mL	＜35 U/ml	≥35 U/ml	＜7 U/ml	＜7 U/ml	＜0.05 ng/ml	＜10 mg/l	＜10 mg/l	≥3	≥30 g/l	＜3	Other	Unknown	≥6 months	No	Internal validation set
297	Male	＜65	＜25 kg/m2	＜3	No	No	No	No	No	No	Yes	No	No	T1~T2	N0	No	No	No	No	No	No	Laparoscopic surgery	No	≥12	＜2	≥5 cm	＜5 ng/ml	＜5 ng/ml	＜37 U/mL	＜37 U/mL	＜35 U/ml	＜35 U/ml	＜7 U/ml	＜7 U/ml	＜0.05 ng/ml	＜10 mg/l	＜10 mg/l	＜3	≥30 g/l	≥3	Mucinous adenocarcinoma	Exophytic	≥6 months	No	Internal validation set
298	Female	＜65	＜25 kg/m2	＜3	Yes	Yes	No	No	Yes	No	Yes	Yes	No	T1~T2	N0	No	No	No	No	No	No	Open surgery	No	＜12	＜2	≥5 cm	＜5 ng/ml	＜5 ng/ml	＜37 U/mL	＜37 U/mL	＜35 U/ml	＜35 U/ml	＜7 U/ml	＜7 U/ml	＜0.05 ng/ml	＜10 mg/l	＜10 mg/l	＜3	≥30 g/l	＜3	Adenocarcinoma	Exophytic	＜6 months	No	Internal validation set
299	Male	＜65	＜25 kg/m2	≥3	No	No	Yes	No	No	Yes	Yes	No	Yes	T3~T4	N0	No	No	No	Yes	No	No	Open surgery	No	≥12	＜2	＜5 cm	＜5 ng/ml	＜5 ng/ml	＜37 U/mL	＜37 U/mL	＜35 U/ml	≥35 U/ml	＜7 U/ml	＜7 U/ml	＜0.05 ng/ml	＜10 mg/l	≥10 mg/l	＜3	≥30 g/l	＜3	Other	Ulcerative	≥6 months	No	Internal validation set
300	Male	＜65	＜25 kg/m2	＜3	No	No	No	No	No	No	No	No	Yes	T3~T4	N0	Yes	No	No	Yes	No	No	Laparoscopic surgery	No	≥12	＜2	＜5 cm	＜5 ng/ml	＜5 ng/ml	＜37 U/mL	＜37 U/mL	≥35 U/ml	≥35 U/ml	＜7 U/ml	＜7 U/ml	＜0.05 ng/ml	＜10 mg/l	＜10 mg/l	≥3	≥30 g/l	≥3	Other	Unknown	＜6 months	No	Internal validation set
301	Female	＜65	＜25 kg/m2	＜3	No	No	No	No	No	No	Yes	No	No	T1~T2	N0	No	Yes	Yes	No	No	Yes	Laparoscopic surgery	No	≥12	＜2	＜5 cm	＜5 ng/ml	＜5 ng/ml	＜37 U/mL	＜37 U/mL	＜35 U/ml	＜35 U/ml	＜7 U/ml	＜7 U/ml	＜0.05 ng/ml	＜10 mg/l	≥10 mg/l	≥3	≥30 g/l	＜3	Mucinous adenocarcinoma	Unknown	≥6 months	No	Internal validation set
302	Male	≥65	≥25 kg/m2	≥3	No	No	No	No	No	No	No	No	No	T1~T2	N0	No	No	No	Yes	No	No	Open surgery	No	≥12	＜2	＜5 cm	＜5 ng/ml	＜5 ng/ml	＜37 U/mL	≥37 U/mL	≥35 U/ml	≥35 U/ml	＜7 U/ml	＜7 U/ml	≥0.05 ng/ml	＜10 mg/l	＜10 mg/l	＜3	≥30 g/l	≥3	Mucinous adenocarcinoma	Unknown	＜6 months	No	Internal validation set
303	Male	≥65	≥25 kg/m2	＜3	No	No	Yes	Yes	No	No	No	No	No	T1~T2	N1~N2	No	Yes	No	Yes	No	No	Open surgery	Yes	≥12	＜2	≥5 cm	＜5 ng/ml	＜5 ng/ml	＜37 U/mL	≥37 U/mL	≥35 U/ml	≥35 U/ml	＜7 U/ml	＜7 U/ml	＜0.05 ng/ml	≥10 mg/l	＜10 mg/l	≥3	＜30 g/l	＜3	Mucinous adenocarcinoma	Unknown	＜6 months	No	Internal validation set
304	Female	＜65	＜25 kg/m2	≥3	No	No	No	No	Yes	No	Yes	Yes	No	T1~T2	N1~N2	No	No	No	No	No	No	Open surgery	No	≥12	＜2	＜5 cm	＜5 ng/ml	＜5 ng/ml	＜37 U/mL	≥37 U/mL	＜35 U/ml	＜35 U/ml	＜7 U/ml	＜7 U/ml	＜0.05 ng/ml	≥10 mg/l	≥10 mg/l	＜3	≥30 g/l	＜3	Other	Ulcerative	≥6 months	No	Internal validation set
305	Male	≥65	≥25 kg/m2	＜3	No	No	No	No	No	No	Yes	Yes	No	T3~T4	N0	No	No	No	Yes	No	No	Laparoscopic surgery	No	≥12	＜2	＜5 cm	＜5 ng/ml	＜5 ng/ml	＜37 U/mL	＜37 U/mL	≥35 U/ml	≥35 U/ml	＜7 U/ml	＜7 U/ml	＜0.05 ng/ml	≥10 mg/l	≥10 mg/l	＜3	≥30 g/l	≥3	Mucinous adenocarcinoma	Ulcerative	≥6 months	No	Internal validation set
306	Male	＜65	＜25 kg/m2	＜3	No	Yes	No	No	No	Yes	No	No	Yes	T1~T2	N0	Yes	No	No	No	No	No	Laparoscopic surgery	No	≥12	＜2	＜5 cm	＜5 ng/ml	≥5 ng/ml	≥37 U/mL	＜37 U/mL	＜35 U/ml	＜35 U/ml	＜7 U/ml	＜7 U/ml	＜0.05 ng/ml	＜10 mg/l	＜10 mg/l	≥3	≥30 g/l	＜3	Mucinous adenocarcinoma	Ulcerative	＜6 months	No	Internal validation set
307	Male	＜65	＜25 kg/m2	＜3	No	Yes	Yes	No	No	No	No	Yes	No	T1~T2	N0	No	No	No	No	No	No	Open surgery	No	≥12	＜2	＜5 cm	＜5 ng/ml	≥5 ng/ml	≥37 U/mL	＜37 U/mL	＜35 U/ml	＜35 U/ml	＜7 U/ml	＜7 U/ml	＜0.05 ng/ml	≥10 mg/l	＜10 mg/l	≥3	≥30 g/l	＜3	Adenocarcinoma	Unknown	＜6 months	No	Internal validation set
308	Male	＜65	＜25 kg/m2	≥3	No	No	No	Yes	No	Yes	Yes	Yes	No	T1~T2	N0	No	No	No	No	No	No	Laparoscopic surgery	No	＜12	＜2	≥5 cm	≥5 ng/ml	≥5 ng/ml	＜37 U/mL	＜37 U/mL	＜35 U/ml	＜35 U/ml	＜7 U/ml	＜7 U/ml	＜0.05 ng/ml	≥10 mg/l	＜10 mg/l	＜3	≥30 g/l	＜3	Adenocarcinoma	Exophytic	＜6 months	No	Internal validation set
309	Female	＜65	＜25 kg/m2	≥3	No	No	No	No	No	No	No	No	No	T1~T2	N0	No	No	No	No	No	No	Laparoscopic surgery	No	＜12	＜2	≥5 cm	＜5 ng/ml	＜5 ng/ml	＜37 U/mL	＜37 U/mL	＜35 U/ml	＜35 U/ml	＜7 U/ml	＜7 U/ml	＜0.05 ng/ml	＜10 mg/l	≥10 mg/l	≥3	≥30 g/l	＜3	Mucinous adenocarcinoma	Exophytic	≥6 months	No	Internal validation set
310	Male	＜65	＜25 kg/m2	＜3	No	No	No	No	No	No	No	No	No	T1~T2	N0	No	No	No	No	No	No	Laparoscopic surgery	No	≥12	＜2	＜5 cm	≥5 ng/ml	＜5 ng/ml	＜37 U/mL	＜37 U/mL	＜35 U/ml	＜35 U/ml	＜7 U/ml	＜7 U/ml	＜0.05 ng/ml	≥10 mg/l	＜10 mg/l	＜3	＜30 g/l	＜3	Other	Unknown	≥6 months	No	Internal validation set
311	Female	＜65	＜25 kg/m2	≥3	No	No	No	No	No	No	No	Yes	No	T1~T2	N0	No	No	No	No	No	No	Open surgery	No	≥12	＜2	＜5 cm	≥5 ng/ml	＜5 ng/ml	＜37 U/mL	＜37 U/mL	＜35 U/ml	＜35 U/ml	＜7 U/ml	＜7 U/ml	＜0.05 ng/ml	＜10 mg/l	＜10 mg/l	＜3	≥30 g/l	≥3	Mucinous adenocarcinoma	Ulcerative	≥6 months	No	Internal validation set
312	Female	＜65	＜25 kg/m2	＜3	No	No	No	No	No	No	No	No	No	T1~T2	N0	No	No	No	No	No	No	Laparoscopic surgery	No	≥12	＜2	＜5 cm	≥5 ng/ml	＜5 ng/ml	＜37 U/mL	＜37 U/mL	＜35 U/ml	＜35 U/ml	＜7 U/ml	＜7 U/ml	＜0.05 ng/ml	≥10 mg/l	＜10 mg/l	＜3	＜30 g/l	＜3	Mucinous adenocarcinoma	Unknown	≥6 months	No	Internal validation set
313	Female	≥65	≥25 kg/m2	≥3	No	Yes	No	No	Yes	No	Yes	No	No	T3~T4	N0	No	No	No	Yes	Yes	Yes	Open surgery	No	≥12	＜2	＜5 cm	＜5 ng/ml	＜5 ng/ml	＜37 U/mL	＜37 U/mL	≥35 U/ml	＜35 U/ml	＜7 U/ml	＜7 U/ml	＜0.05 ng/ml	＜10 mg/l	＜10 mg/l	＜3	≥30 g/l	≥3	Mucinous adenocarcinoma	Infiltrative	＜6 months	No	Internal validation set
314	Female	≥65	＜25 kg/m2	≥3	No	Yes	Yes	No	No	Yes	No	No	No	T1~T2	N0	No	No	No	Yes	Yes	Yes	Open surgery	No	≥12	＜2	≥5 cm	≥5 ng/ml	＜5 ng/ml	＜37 U/mL	＜37 U/mL	＜35 U/ml	＜35 U/ml	＜7 U/ml	＜7 U/ml	＜0.05 ng/ml	＜10 mg/l	＜10 mg/l	＜3	＜30 g/l	＜3	Mucinous adenocarcinoma	Infiltrative	＜6 months	No	Internal validation set
315	Female	＜65	＜25 kg/m2	≥3	No	No	Yes	No	Yes	No	No	Yes	No	T1~T2	N0	No	No	No	No	No	No	Open surgery	No	≥12	＜2	＜5 cm	≥5 ng/ml	＜5 ng/ml	＜37 U/mL	＜37 U/mL	＜35 U/ml	＜35 U/ml	＜7 U/ml	＜7 U/ml	＜0.05 ng/ml	＜10 mg/l	＜10 mg/l	≥3	≥30 g/l	≥3	Other	Exophytic	＜6 months	No	Internal validation set
316	Female	＜65	＜25 kg/m2	＜3	No	No	No	No	No	No	No	No	No	T1~T2	N0	No	No	No	Yes	Yes	No	Laparoscopic surgery	No	≥12	≥2	＜5 cm	≥5 ng/ml	＜5 ng/ml	＜37 U/mL	＜37 U/mL	＜35 U/ml	≥35 U/ml	≥7 U/ml	＜7 U/ml	≥0.05 ng/ml	＜10 mg/l	＜10 mg/l	＜3	＜30 g/l	≥3	Other	Ulcerative	≥6 months	No	Internal validation set
317	Male	＜65	＜25 kg/m2	≥3	No	No	No	Yes	Yes	No	No	No	No	T1~T2	N0	No	No	No	No	No	No	Laparoscopic surgery	No	≥12	≥2	＜5 cm	＜5 ng/ml	＜5 ng/ml	≥37 U/mL	＜37 U/mL	＜35 U/ml	＜35 U/ml	＜7 U/ml	＜7 U/ml	＜0.05 ng/ml	＜10 mg/l	＜10 mg/l	≥3	＜30 g/l	≥3	Mucinous adenocarcinoma	Exophytic	＜6 months	No	Internal validation set
318	Male	＜65	＜25 kg/m2	＜3	No	No	No	No	No	No	Yes	Yes	No	T1~T2	N0	No	No	No	No	No	No	Laparoscopic surgery	No	≥12	≥2	＜5 cm	＜5 ng/ml	＜5 ng/ml	≥37 U/mL	＜37 U/mL	＜35 U/ml	＜35 U/ml	＜7 U/ml	＜7 U/ml	＜0.05 ng/ml	＜10 mg/l	＜10 mg/l	≥3	≥30 g/l	＜3	Other	Infiltrative	≥6 months	No	Internal validation set
319	Male	＜65	＜25 kg/m2	≥3	No	Yes	No	No	No	No	No	No	No	T1~T2	N0	No	No	No	No	No	Yes	Laparoscopic surgery	No	≥12	＜2	＜5 cm	＜5 ng/ml	＜5 ng/ml	＜37 U/mL	＜37 U/mL	＜35 U/ml	＜35 U/ml	＜7 U/ml	＜7 U/ml	＜0.05 ng/ml	＜10 mg/l	＜10 mg/l	＜3	＜30 g/l	≥3	Adenocarcinoma	Infiltrative	≥6 months	No	Internal validation set
320	Male	＜65	＜25 kg/m2	＜3	No	No	No	Yes	No	No	Yes	Yes	No	T1~T2	N1~N2	No	No	No	No	No	No	Laparoscopic surgery	No	≥12	＜2	≥5 cm	＜5 ng/ml	＜5 ng/ml	＜37 U/mL	＜37 U/mL	＜35 U/ml	＜35 U/ml	＜7 U/ml	＜7 U/ml	＜0.05 ng/ml	＜10 mg/l	＜10 mg/l	＜3	＜30 g/l	≥3	Other	Infiltrative	≥6 months	No	Internal validation set
321	Female	＜65	＜25 kg/m2	≥3	No	No	No	No	No	No	Yes	No	No	T1~T2	N0	No	No	No	No	No	No	Laparoscopic surgery	No	＜12	＜2	≥5 cm	＜5 ng/ml	≥5 ng/ml	＜37 U/mL	≥37 U/mL	＜35 U/ml	＜35 U/ml	＜7 U/ml	＜7 U/ml	＜0.05 ng/ml	＜10 mg/l	＜10 mg/l	≥3	≥30 g/l	≥3	Mucinous adenocarcinoma	Ulcerative	≥6 months	No	Internal validation set
322	Male	≥65	≥25 kg/m2	≥3	Yes	No	No	No	No	No	No	Yes	No	T3~T4	N0	No	No	No	Yes	Yes	No	Open surgery	Yes	≥12	＜2	＜5 cm	≥5 ng/ml	＜5 ng/ml	＜37 U/mL	≥37 U/mL	≥35 U/ml	≥35 U/ml	＜7 U/ml	＜7 U/ml	＜0.05 ng/ml	＜10 mg/l	＜10 mg/l	＜3	≥30 g/l	≥3	Other	Infiltrative	≥6 months	No	Internal validation set
323	Male	≥65	＜25 kg/m2	＜3	No	Yes	No	No	No	No	No	No	No	T3~T4	N0	No	No	No	Yes	No	No	Open surgery	No	≥12	＜2	＜5 cm	≥5 ng/ml	≥5 ng/ml	＜37 U/mL	＜37 U/mL	≥35 U/ml	≥35 U/ml	＜7 U/ml	＜7 U/ml	＜0.05 ng/ml	＜10 mg/l	＜10 mg/l	＜3	≥30 g/l	＜3	Mucinous adenocarcinoma	Ulcerative	≥6 months	No	Internal validation set
324	Male	＜65	＜25 kg/m2	≥3	No	No	No	No	No	No	Yes	Yes	No	T1~T2	N0	No	Yes	No	Yes	No	No	Open surgery	No	＜12	≥2	＜5 cm	≥5 ng/ml	＜5 ng/ml	＜37 U/mL	＜37 U/mL	＜35 U/ml	＜35 U/ml	＜7 U/ml	＜7 U/ml	＜0.05 ng/ml	＜10 mg/l	＜10 mg/l	＜3	≥30 g/l	≥3	Adenocarcinoma	Exophytic	＜6 months	No	Internal validation set
325	Male	＜65	＜25 kg/m2	≥3	No	Yes	No	No	No	Yes	No	Yes	No	T1~T2	N0	No	No	No	No	No	No	Laparoscopic surgery	No	≥12	＜2	＜5 cm	≥5 ng/ml	＜5 ng/ml	＜37 U/mL	＜37 U/mL	＜35 U/ml	＜35 U/ml	＜7 U/ml	＜7 U/ml	＜0.05 ng/ml	≥10 mg/l	≥10 mg/l	≥3	＜30 g/l	≥3	Mucinous adenocarcinoma	Exophytic	≥6 months	No	Internal validation set
326	Female	＜65	≥25 kg/m2	≥3	No	No	No	No	No	No	Yes	No	No	T1~T2	N0	No	No	No	Yes	No	No	Open surgery	No	≥12	＜2	＜5 cm	＜5 ng/ml	＜5 ng/ml	＜37 U/mL	＜37 U/mL	＜35 U/ml	＜35 U/ml	＜7 U/ml	＜7 U/ml	＜0.05 ng/ml	＜10 mg/l	＜10 mg/l	＜3	≥30 g/l	＜3	Adenocarcinoma	Ulcerative	＜6 months	No	Internal validation set
327	Female	＜65	≥25 kg/m2	＜3	No	No	No	No	Yes	No	No	No	No	T1~T2	N0	No	No	No	Yes	No	No	Open surgery	No	≥12	＜2	＜5 cm	≥5 ng/ml	＜5 ng/ml	＜37 U/mL	＜37 U/mL	＜35 U/ml	＜35 U/ml	＜7 U/ml	＜7 U/ml	＜0.05 ng/ml	≥10 mg/l	＜10 mg/l	＜3	＜30 g/l	≥3	Mucinous adenocarcinoma	Ulcerative	≥6 months	No	Internal validation set
328	Female	＜65	＜25 kg/m2	＜3	No	No	No	No	Yes	Yes	No	No	No	T1~T2	N0	No	No	No	Yes	No	No	Laparoscopic surgery	No	≥12	≥2	＜5 cm	＜5 ng/ml	＜5 ng/ml	＜37 U/mL	＜37 U/mL	＜35 U/ml	＜35 U/ml	＜7 U/ml	≥7 U/ml	＜0.05 ng/ml	＜10 mg/l	＜10 mg/l	＜3	≥30 g/l	≥3	Other	Ulcerative	≥6 months	No	Internal validation set
329	Female	＜65	＜25 kg/m2	＜3	No	No	No	No	No	No	No	No	No	T1~T2	N0	No	No	No	Yes	No	No	Laparoscopic surgery	No	≥12	＜2	＜5 cm	＜5 ng/ml	＜5 ng/ml	＜37 U/mL	＜37 U/mL	＜35 U/ml	≥35 U/ml	＜7 U/ml	＜7 U/ml	＜0.05 ng/ml	≥10 mg/l	＜10 mg/l	＜3	＜30 g/l	≥3	Adenocarcinoma	Exophytic	≥6 months	No	Internal validation set
330	Female	＜65	≥25 kg/m2	≥3	No	No	No	Yes	No	No	Yes	No	No	T3~T4	N0	No	No	No	Yes	No	No	Open surgery	No	≥12	＜2	＜5 cm	＜5 ng/ml	＜5 ng/ml	＜37 U/mL	＜37 U/mL	≥35 U/ml	≥35 U/ml	＜7 U/ml	＜7 U/ml	＜0.05 ng/ml	≥10 mg/l	＜10 mg/l	＜3	＜30 g/l	≥3	Adenocarcinoma	Exophytic	≥6 months	No	Internal validation set
331	Male	≥65	＜25 kg/m2	≥3	No	No	No	No	No	Yes	Yes	No	No	T1~T2	N0	No	No	No	Yes	No	Yes	Open surgery	No	≥12	＜2	＜5 cm	＜5 ng/ml	＜5 ng/ml	＜37 U/mL	＜37 U/mL	＜35 U/ml	≥35 U/ml	＜7 U/ml	＜7 U/ml	＜0.05 ng/ml	＜10 mg/l	＜10 mg/l	＜3	≥30 g/l	＜3	Other	Infiltrative	≥6 months	No	Internal validation set
332	Male	≥65	≥25 kg/m2	＜3	No	No	Yes	No	Yes	No	No	No	No	T1~T2	N0	Yes	No	Yes	Yes	No	Yes	Laparoscopic surgery	No	＜12	＜2	＜5 cm	≥5 ng/ml	＜5 ng/ml	＜37 U/mL	＜37 U/mL	＜35 U/ml	＜35 U/ml	＜7 U/ml	＜7 U/ml	＜0.05 ng/ml	≥10 mg/l	＜10 mg/l	≥3	＜30 g/l	≥3	Other	Exophytic	＜6 months	No	Internal validation set
333	Female	＜65	＜25 kg/m2	＜3	No	No	Yes	No	No	No	No	No	No	T1~T2	N0	No	No	No	No	No	No	Open surgery	No	≥12	＜2	＜5 cm	＜5 ng/ml	＜5 ng/ml	＜37 U/mL	＜37 U/mL	＜35 U/ml	＜35 U/ml	＜7 U/ml	＜7 U/ml	＜0.05 ng/ml	＜10 mg/l	＜10 mg/l	＜3	≥30 g/l	≥3	Mucinous adenocarcinoma	Infiltrative	＜6 months	No	Internal validation set
334	Female	＜65	＜25 kg/m2	＜3	No	No	No	No	No	Yes	Yes	No	No	T1~T2	N0	No	No	No	No	No	No	Laparoscopic surgery	No	≥12	＜2	＜5 cm	≥5 ng/ml	＜5 ng/ml	＜37 U/mL	＜37 U/mL	＜35 U/ml	＜35 U/ml	＜7 U/ml	＜7 U/ml	＜0.05 ng/ml	≥10 mg/l	＜10 mg/l	＜3	＜30 g/l	≥3	Adenocarcinoma	Unknown	≥6 months	No	Internal validation set
335	Female	＜65	＜25 kg/m2	≥3	No	Yes	No	No	Yes	No	No	No	No	T1~T2	N0	Yes	No	No	No	No	No	Laparoscopic surgery	No	≥12	＜2	＜5 cm	＜5 ng/ml	＜5 ng/ml	＜37 U/mL	＜37 U/mL	＜35 U/ml	＜35 U/ml	＜7 U/ml	＜7 U/ml	＜0.05 ng/ml	＜10 mg/l	＜10 mg/l	≥3	≥30 g/l	≥3	Adenocarcinoma	Ulcerative	＜6 months	No	Internal validation set
336	Female	＜65	＜25 kg/m2	≥3	No	No	No	No	Yes	No	No	Yes	No	T1~T2	N1~N2	No	No	No	No	No	No	Laparoscopic surgery	No	≥12	＜2	≥5 cm	＜5 ng/ml	＜5 ng/ml	≥37 U/mL	＜37 U/mL	＜35 U/ml	＜35 U/ml	＜7 U/ml	＜7 U/ml	＜0.05 ng/ml	≥10 mg/l	＜10 mg/l	≥3	＜30 g/l	≥3	Mucinous adenocarcinoma	Infiltrative	＜6 months	No	Internal validation set
337	Female	＜65	＜25 kg/m2	≥3	No	No	No	No	No	No	No	No	No	T1~T2	N1~N2	No	No	No	No	No	No	Open surgery	No	≥12	＜2	＜5 cm	＜5 ng/ml	＜5 ng/ml	≥37 U/mL	＜37 U/mL	＜35 U/ml	＜35 U/ml	＜7 U/ml	＜7 U/ml	＜0.05 ng/ml	≥10 mg/l	≥10 mg/l	＜3	＜30 g/l	＜3	Mucinous adenocarcinoma	Infiltrative	≥6 months	No	Internal validation set
338	Female	＜65	＜25 kg/m2	≥3	No	No	No	No	No	No	Yes	Yes	No	T1~T2	N0	No	No	No	No	No	No	Open surgery	No	≥12	＜2	＜5 cm	＜5 ng/ml	＜5 ng/ml	＜37 U/mL	＜37 U/mL	＜35 U/ml	＜35 U/ml	＜7 U/ml	＜7 U/ml	＜0.05 ng/ml	＜10 mg/l	≥10 mg/l	≥3	≥30 g/l	≥3	Other	Infiltrative	≥6 months	No	Internal validation set
339	Male	≥65	≥25 kg/m2	≥3	No	No	No	No	No	No	No	No	No	T3~T4	N0	No	No	No	Yes	No	Yes	Laparoscopic surgery	No	≥12	＜2	＜5 cm	＜5 ng/ml	＜5 ng/ml	≥37 U/mL	＜37 U/mL	＜35 U/ml	＜35 U/ml	＜7 U/ml	＜7 U/ml	≥0.05 ng/ml	≥10 mg/l	＜10 mg/l	＜3	＜30 g/l	≥3	Mucinous adenocarcinoma	Exophytic	≥6 months	No	Internal validation set
340	Male	＜65	＜25 kg/m2	≥3	No	No	Yes	No	No	No	No	No	No	T1~T2	N0	No	No	No	Yes	No	No	Open surgery	No	≥12	＜2	＜5 cm	＜5 ng/ml	＜5 ng/ml	≥37 U/mL	＜37 U/mL	≥35 U/ml	＜35 U/ml	＜7 U/ml	＜7 U/ml	＜0.05 ng/ml	＜10 mg/l	＜10 mg/l	＜3	≥30 g/l	≥3	Mucinous adenocarcinoma	Ulcerative	＜6 months	No	Internal validation set
341	Female	＜65	＜25 kg/m2	≥3	No	No	No	No	No	No	Yes	No	No	T1~T2	N0	No	No	No	No	No	No	Laparoscopic surgery	No	≥12	＜2	＜5 cm	＜5 ng/ml	≥5 ng/ml	＜37 U/mL	≥37 U/mL	＜35 U/ml	＜35 U/ml	＜7 U/ml	＜7 U/ml	＜0.05 ng/ml	＜10 mg/l	＜10 mg/l	＜3	≥30 g/l	＜3	Other	Unknown	＜6 months	No	Internal validation set
342	Male	＜65	＜25 kg/m2	≥3	No	No	No	No	Yes	Yes	No	No	No	T1~T2	N0	No	No	No	Yes	Yes	No	Laparoscopic surgery	Yes	＜12	＜2	＜5 cm	＜5 ng/ml	＜5 ng/ml	＜37 U/mL	＜37 U/mL	≥35 U/ml	＜35 U/ml	＜7 U/ml	＜7 U/ml	＜0.05 ng/ml	＜10 mg/l	＜10 mg/l	＜3	≥30 g/l	＜3	Other	Exophytic	＜6 months	No	Internal validation set
343	Female	＜65	＜25 kg/m2	＜3	No	No	No	No	Yes	No	No	No	No	T1~T2	N0	Yes	No	No	No	No	No	Laparoscopic surgery	Yes	≥12	＜2	＜5 cm	＜5 ng/ml	＜5 ng/ml	＜37 U/mL	＜37 U/mL	＜35 U/ml	＜35 U/ml	＜7 U/ml	＜7 U/ml	＜0.05 ng/ml	＜10 mg/l	＜10 mg/l	≥3	＜30 g/l	≥3	Mucinous adenocarcinoma	Infiltrative	≥6 months	No	Internal validation set
344	Female	＜65	＜25 kg/m2	＜3	No	Yes	No	No	No	No	No	No	No	T1~T2	N0	No	Yes	No	No	No	No	Open surgery	No	≥12	＜2	＜5 cm	＜5 ng/ml	＜5 ng/ml	＜37 U/mL	≥37 U/mL	＜35 U/ml	＜35 U/ml	＜7 U/ml	＜7 U/ml	＜0.05 ng/ml	＜10 mg/l	＜10 mg/l	＜3	≥30 g/l	≥3	Mucinous adenocarcinoma	Exophytic	≥6 months	No	Internal validation set
345	Female	≥65	≥25 kg/m2	≥3	No	No	No	No	No	No	Yes	No	No	T3~T4	N0	No	No	No	Yes	No	No	Open surgery	No	≥12	＜2	＜5 cm	＜5 ng/ml	＜5 ng/ml	＜37 U/mL	＜37 U/mL	≥35 U/ml	≥35 U/ml	≥7 U/ml	＜7 U/ml	＜0.05 ng/ml	＜10 mg/l	＜10 mg/l	＜3	≥30 g/l	≥3	Other	Infiltrative	＜6 months	No	Internal validation set
346	Female	≥65	≥25 kg/m2	＜3	No	Yes	No	No	No	No	Yes	No	No	T1~T2	N0	No	No	No	Yes	No	No	Laparoscopic surgery	No	≥12	＜2	＜5 cm	＜5 ng/ml	＜5 ng/ml	＜37 U/mL	＜37 U/mL	≥35 U/ml	＜35 U/ml	＜7 U/ml	＜7 U/ml	＜0.05 ng/ml	＜10 mg/l	＜10 mg/l	＜3	≥30 g/l	≥3	Adenocarcinoma	Unknown	≥6 months	No	Internal validation set
347	Female	＜65	＜25 kg/m2	≥3	No	No	No	No	No	No	No	No	No	T1~T2	N0	No	No	No	No	No	No	Open surgery	No	≥12	＜2	＜5 cm	＜5 ng/ml	＜5 ng/ml	＜37 U/mL	＜37 U/mL	＜35 U/ml	＜35 U/ml	＜7 U/ml	＜7 U/ml	＜0.05 ng/ml	＜10 mg/l	＜10 mg/l	＜3	≥30 g/l	＜3	Other	Infiltrative	≥6 months	No	Internal validation set
348	Male	＜65	＜25 kg/m2	≥3	No	No	No	Yes	No	No	Yes	No	No	T1~T2	N0	No	No	No	Yes	Yes	No	Open surgery	No	≥12	＜2	≥5 cm	＜5 ng/ml	＜5 ng/ml	＜37 U/mL	＜37 U/mL	＜35 U/ml	＜35 U/ml	＜7 U/ml	＜7 U/ml	＜0.05 ng/ml	＜10 mg/l	＜10 mg/l	≥3	≥30 g/l	≥3	Mucinous adenocarcinoma	Ulcerative	＜6 months	No	Internal validation set
349	Male	＜65	＜25 kg/m2	＜3	No	No	Yes	No	Yes	Yes	No	No	Yes	T1~T2	N0	No	No	No	Yes	No	No	Open surgery	No	≥12	≥2	＜5 cm	≥5 ng/ml	＜5 ng/ml	＜37 U/mL	＜37 U/mL	＜35 U/ml	＜35 U/ml	＜7 U/ml	＜7 U/ml	＜0.05 ng/ml	＜10 mg/l	＜10 mg/l	＜3	≥30 g/l	＜3	Mucinous adenocarcinoma	Infiltrative	≥6 months	No	Internal validation set
350	Female	＜65	＜25 kg/m2	＜3	No	No	Yes	No	Yes	No	No	No	No	T1~T2	N0	No	No	No	No	No	No	Open surgery	No	≥12	＜2	＜5 cm	＜5 ng/ml	＜5 ng/ml	＜37 U/mL	＜37 U/mL	＜35 U/ml	＜35 U/ml	＜7 U/ml	＜7 U/ml	＜0.05 ng/ml	＜10 mg/l	＜10 mg/l	＜3	＜30 g/l	＜3	Mucinous adenocarcinoma	Unknown	＜6 months	No	Internal validation set
351	Male	≥65	≥25 kg/m2	＜3	No	No	No	No	No	Yes	No	No	No	T1~T2	N0	No	No	No	Yes	No	Yes	Open surgery	No	≥12	＜2	＜5 cm	≥5 ng/ml	＜5 ng/ml	＜37 U/mL	＜37 U/mL	＜35 U/ml	＜35 U/ml	＜7 U/ml	＜7 U/ml	＜0.05 ng/ml	＜10 mg/l	＜10 mg/l	＜3	＜30 g/l	＜3	Mucinous adenocarcinoma	Ulcerative	≥6 months	No	Internal validation set
352	Female	＜65	＜25 kg/m2	≥3	No	Yes	No	No	No	No	Yes	Yes	No	T1~T2	N0	No	No	No	No	No	No	Laparoscopic surgery	No	＜12	＜2	＜5 cm	＜5 ng/ml	＜5 ng/ml	＜37 U/mL	＜37 U/mL	＜35 U/ml	＜35 U/ml	＜7 U/ml	＜7 U/ml	＜0.05 ng/ml	＜10 mg/l	＜10 mg/l	＜3	≥30 g/l	＜3	Mucinous adenocarcinoma	Exophytic	＜6 months	No	Internal validation set
353	Female	＜65	＜25 kg/m2	＜3	Yes	Yes	No	No	No	No	Yes	Yes	No	T1~T2	N0	No	No	No	No	No	No	Open surgery	No	≥12	＜2	＜5 cm	＜5 ng/ml	≥5 ng/ml	＜37 U/mL	＜37 U/mL	＜35 U/ml	＜35 U/ml	＜7 U/ml	＜7 U/ml	＜0.05 ng/ml	≥10 mg/l	＜10 mg/l	＜3	＜30 g/l	≥3	Adenocarcinoma	Exophytic	＜6 months	No	Internal validation set
354	Female	＜65	＜25 kg/m2	＜3	No	No	No	No	Yes	Yes	No	No	No	T1~T2	N0	No	No	No	No	No	No	Open surgery	No	≥12	＜2	≥5 cm	＜5 ng/ml	＜5 ng/ml	＜37 U/mL	＜37 U/mL	＜35 U/ml	＜35 U/ml	＜7 U/ml	＜7 U/ml	＜0.05 ng/ml	＜10 mg/l	＜10 mg/l	＜3	≥30 g/l	＜3	Other	Infiltrative	＜6 months	No	Internal validation set
355	Female	＜65	＜25 kg/m2	≥3	No	No	Yes	No	No	No	No	No	No	T1~T2	N0	No	No	No	No	No	No	Open surgery	No	≥12	＜2	＜5 cm	＜5 ng/ml	≥5 ng/ml	＜37 U/mL	＜37 U/mL	＜35 U/ml	＜35 U/ml	＜7 U/ml	＜7 U/ml	＜0.05 ng/ml	≥10 mg/l	≥10 mg/l	＜3	＜30 g/l	≥3	Other	Unknown	≥6 months	No	Internal validation set
356	Female	＜65	＜25 kg/m2	＜3	No	No	Yes	No	No	Yes	No	Yes	No	T1~T2	N0	No	No	No	No	No	Yes	Laparoscopic surgery	Yes	≥12	＜2	＜5 cm	＜5 ng/ml	＜5 ng/ml	＜37 U/mL	＜37 U/mL	＜35 U/ml	＜35 U/ml	＜7 U/ml	＜7 U/ml	＜0.05 ng/ml	＜10 mg/l	＜10 mg/l	≥3	≥30 g/l	＜3	Other	Unknown	＜6 months	No	Internal validation set
357	Female	＜65	＜25 kg/m2	≥3	No	No	No	No	No	No	Yes	No	No	T1~T2	N0	No	No	No	No	No	No	Laparoscopic surgery	No	≥12	＜2	＜5 cm	＜5 ng/ml	＜5 ng/ml	＜37 U/mL	＜37 U/mL	＜35 U/ml	＜35 U/ml	＜7 U/ml	＜7 U/ml	＜0.05 ng/ml	≥10 mg/l	＜10 mg/l	≥3	＜30 g/l	≥3	Adenocarcinoma	Infiltrative	≥6 months	No	Internal validation set
358	Female	＜65	＜25 kg/m2	≥3	No	Yes	No	Yes	Yes	No	Yes	Yes	No	T1~T2	N0	No	No	No	No	No	No	Open surgery	Yes	≥12	＜2	＜5 cm	＜5 ng/ml	＜5 ng/ml	＜37 U/mL	＜37 U/mL	＜35 U/ml	＜35 U/ml	＜7 U/ml	＜7 U/ml	＜0.05 ng/ml	＜10 mg/l	＜10 mg/l	＜3	≥30 g/l	＜3	Other	Infiltrative	＜6 months	No	Internal validation set
359	Male	＜65	≥25 kg/m2	≥3	No	No	No	No	No	No	No	No	No	T3~T4	N0	No	No	No	Yes	No	Yes	Open surgery	Yes	≥12	＜2	＜5 cm	＜5 ng/ml	＜5 ng/ml	＜37 U/mL	＜37 U/mL	＜35 U/ml	≥35 U/ml	＜7 U/ml	≥7 U/ml	＜0.05 ng/ml	＜10 mg/l	＜10 mg/l	＜3	≥30 g/l	≥3	Mucinous adenocarcinoma	Infiltrative	＜6 months	No	Internal validation set
360	Female	＜65	＜25 kg/m2	＜3	No	No	No	No	No	No	Yes	No	No	T1~T2	N0	No	No	No	Yes	No	Yes	Open surgery	No	＜12	＜2	＜5 cm	＜5 ng/ml	＜5 ng/ml	＜37 U/mL	≥37 U/mL	＜35 U/ml	≥35 U/ml	＜7 U/ml	＜7 U/ml	＜0.05 ng/ml	≥10 mg/l	＜10 mg/l	＜3	＜30 g/l	≥3	Mucinous adenocarcinoma	Ulcerative	≥6 months	No	Internal validation set
361	Female	＜65	＜25 kg/m2	＜3	No	Yes	No	No	No	No	Yes	No	No	T1~T2	N0	No	No	No	No	No	No	Laparoscopic surgery	No	≥12	＜2	＜5 cm	＜5 ng/ml	＜5 ng/ml	≥37 U/mL	≥37 U/mL	＜35 U/ml	＜35 U/ml	＜7 U/ml	＜7 U/ml	≥0.05 ng/ml	＜10 mg/l	＜10 mg/l	＜3	≥30 g/l	＜3	Mucinous adenocarcinoma	Unknown	＜6 months	No	Internal validation set
362	Female	＜65	＜25 kg/m2	＜3	No	No	No	No	No	No	No	No	No	T3~T4	N0	No	No	No	Yes	No	Yes	Open surgery	No	≥12	＜2	＜5 cm	＜5 ng/ml	＜5 ng/ml	≥37 U/mL	＜37 U/mL	≥35 U/ml	＜35 U/ml	＜7 U/ml	＜7 U/ml	＜0.05 ng/ml	＜10 mg/l	＜10 mg/l	＜3	≥30 g/l	＜3	Other	Unknown	≥6 months	No	Internal validation set
363	Female	＜65	＜25 kg/m2	≥3	No	No	No	No	No	Yes	No	No	No	T1~T2	N0	No	No	No	No	No	No	Laparoscopic surgery	No	＜12	＜2	＜5 cm	＜5 ng/ml	＜5 ng/ml	＜37 U/mL	＜37 U/mL	＜35 U/ml	＜35 U/ml	＜7 U/ml	＜7 U/ml	＜0.05 ng/ml	＜10 mg/l	＜10 mg/l	＜3	＜30 g/l	≥3	Mucinous adenocarcinoma	Infiltrative	＜6 months	No	Internal validation set
364	Female	＜65	＜25 kg/m2	≥3	No	No	No	No	No	Yes	No	No	No	T1~T2	N0	Yes	No	No	No	No	No	Laparoscopic surgery	No	≥12	＜2	＜5 cm	＜5 ng/ml	＜5 ng/ml	＜37 U/mL	＜37 U/mL	＜35 U/ml	＜35 U/ml	＜7 U/ml	＜7 U/ml	＜0.05 ng/ml	＜10 mg/l	＜10 mg/l	≥3	＜30 g/l	≥3	Adenocarcinoma	Infiltrative	≥6 months	No	Internal validation set
365	Female	＜65	＜25 kg/m2	＜3	No	No	No	No	No	No	No	No	No	T1~T2	N0	No	No	No	No	No	No	Laparoscopic surgery	No	≥12	＜2	＜5 cm	＜5 ng/ml	≥5 ng/ml	＜37 U/mL	＜37 U/mL	＜35 U/ml	＜35 U/ml	＜7 U/ml	＜7 U/ml	＜0.05 ng/ml	＜10 mg/l	＜10 mg/l	＜3	＜30 g/l	＜3	Other	Unknown	＜6 months	No	Internal validation set
366	Female	＜65	＜25 kg/m2	≥3	No	No	Yes	No	No	No	Yes	Yes	No	T1~T2	N0	No	No	No	No	No	No	Open surgery	No	≥12	＜2	≥5 cm	＜5 ng/ml	≥5 ng/ml	＜37 U/mL	＜37 U/mL	＜35 U/ml	＜35 U/ml	＜7 U/ml	＜7 U/ml	＜0.05 ng/ml	＜10 mg/l	＜10 mg/l	≥3	≥30 g/l	＜3	Mucinous adenocarcinoma	Ulcerative	＜6 months	No	Internal validation set
367	Female	＜65	＜25 kg/m2	≥3	No	No	No	No	No	Yes	No	No	No	T1~T2	N0	No	No	No	No	No	Yes	Open surgery	No	≥12	＜2	≥5 cm	＜5 ng/ml	≥5 ng/ml	＜37 U/mL	＜37 U/mL	＜35 U/ml	＜35 U/ml	＜7 U/ml	＜7 U/ml	＜0.05 ng/ml	＜10 mg/l	＜10 mg/l	＜3	≥30 g/l	＜3	Adenocarcinoma	Exophytic	＜6 months	No	Internal validation set
368	Female	＜65	＜25 kg/m2	＜3	No	No	No	Yes	No	No	No	Yes	No	T1~T2	N0	No	No	No	No	No	No	Laparoscopic surgery	No	≥12	＜2	＜5 cm	≥5 ng/ml	≥5 ng/ml	＜37 U/mL	＜37 U/mL	＜35 U/ml	＜35 U/ml	＜7 U/ml	＜7 U/ml	＜0.05 ng/ml	＜10 mg/l	＜10 mg/l	＜3	＜30 g/l	≥3	Mucinous adenocarcinoma	Infiltrative	＜6 months	No	Internal validation set
369	Female	＜65	＜25 kg/m2	≥3	No	No	Yes	Yes	No	No	No	No	No	T1~T2	N0	No	Yes	No	No	Yes	No	Laparoscopic surgery	No	≥12	＜2	＜5 cm	≥5 ng/ml	＜5 ng/ml	＜37 U/mL	＜37 U/mL	＜35 U/ml	＜35 U/ml	＜7 U/ml	＜7 U/ml	＜0.05 ng/ml	＜10 mg/l	＜10 mg/l	＜3	≥30 g/l	≥3	Adenocarcinoma	Infiltrative	＜6 months	No	Internal validation set
370	Female	＜65	＜25 kg/m2	≥3	No	Yes	No	No	No	Yes	Yes	No	No	T1~T2	N0	No	No	No	No	Yes	No	Open surgery	No	≥12	＜2	＜5 cm	≥5 ng/ml	＜5 ng/ml	＜37 U/mL	＜37 U/mL	＜35 U/ml	＜35 U/ml	＜7 U/ml	＜7 U/ml	＜0.05 ng/ml	＜10 mg/l	＜10 mg/l	＜3	≥30 g/l	≥3	Other	Unknown	＜6 months	No	Internal validation set
371	Female	≥65	＜25 kg/m2	＜3	Yes	No	No	No	No	No	No	No	No	T3~T4	N0	No	No	Yes	Yes	No	No	Laparoscopic surgery	No	≥12	＜2	＜5 cm	＜5 ng/ml	＜5 ng/ml	＜37 U/mL	＜37 U/mL	≥35 U/ml	≥35 U/ml	＜7 U/ml	＜7 U/ml	＜0.05 ng/ml	＜10 mg/l	＜10 mg/l	＜3	≥30 g/l	＜3	Adenocarcinoma	Ulcerative	＜6 months	No	Internal validation set
372	Male	＜65	＜25 kg/m2	≥3	No	No	No	Yes	Yes	No	No	Yes	No	T1~T2	N1~N2	No	No	No	Yes	No	Yes	Laparoscopic surgery	No	≥12	＜2	＜5 cm	＜5 ng/ml	＜5 ng/ml	＜37 U/mL	＜37 U/mL	≥35 U/ml	＜35 U/ml	＜7 U/ml	＜7 U/ml	＜0.05 ng/ml	≥10 mg/l	≥10 mg/l	＜3	＜30 g/l	＜3	Other	Ulcerative	≥6 months	No	Internal validation set
373	Female	＜65	＜25 kg/m2	＜3	Yes	Yes	No	No	No	No	Yes	No	No	T1~T2	N0	No	No	No	No	No	No	Open surgery	No	≥12	＜2	＜5 cm	＜5 ng/ml	＜5 ng/ml	＜37 U/mL	＜37 U/mL	＜35 U/ml	＜35 U/ml	＜7 U/ml	＜7 U/ml	＜0.05 ng/ml	＜10 mg/l	＜10 mg/l	＜3	≥30 g/l	≥3	Other	Exophytic	＜6 months	No	Internal validation set
374	Male	＜65	≥25 kg/m2	＜3	No	No	Yes	No	No	No	Yes	No	No	T1~T2	N0	Yes	No	No	Yes	No	No	Laparoscopic surgery	No	＜12	＜2	＜5 cm	＜5 ng/ml	＜5 ng/ml	＜37 U/mL	＜37 U/mL	≥35 U/ml	＜35 U/ml	＜7 U/ml	＜7 U/ml	＜0.05 ng/ml	＜10 mg/l	＜10 mg/l	≥3	≥30 g/l	＜3	Mucinous adenocarcinoma	Ulcerative	＜6 months	No	Internal validation set
375	Male	＜65	≥25 kg/m2	＜3	No	No	No	No	No	No	No	No	No	T3~T4	N0	No	No	No	Yes	No	No	Open surgery	No	＜12	＜2	＜5 cm	＜5 ng/ml	＜5 ng/ml	＜37 U/mL	＜37 U/mL	≥35 U/ml	＜35 U/ml	＜7 U/ml	＜7 U/ml	＜0.05 ng/ml	＜10 mg/l	＜10 mg/l	＜3	≥30 g/l	＜3	Mucinous adenocarcinoma	Exophytic	＜6 months	No	Internal validation set
376	Female	＜65	＜25 kg/m2	≥3	No	Yes	Yes	No	No	No	Yes	No	No	T1~T2	N0	No	No	No	No	No	No	Laparoscopic surgery	No	≥12	＜2	＜5 cm	＜5 ng/ml	＜5 ng/ml	＜37 U/mL	＜37 U/mL	＜35 U/ml	＜35 U/ml	＜7 U/ml	＜7 U/ml	＜0.05 ng/ml	＜10 mg/l	＜10 mg/l	＜3	≥30 g/l	≥3	Other	Ulcerative	＜6 months	No	Internal validation set
377	Male	＜65	≥25 kg/m2	＜3	No	Yes	No	No	No	Yes	No	No	No	T3~T4	N0	No	No	No	Yes	No	No	Laparoscopic surgery	No	＜12	＜2	＜5 cm	＜5 ng/ml	＜5 ng/ml	＜37 U/mL	＜37 U/mL	≥35 U/ml	＜35 U/ml	＜7 U/ml	＜7 U/ml	≥0.05 ng/ml	≥10 mg/l	≥10 mg/l	＜3	＜30 g/l	＜3	Mucinous adenocarcinoma	Ulcerative	≥6 months	No	Internal validation set
378	Female	＜65	＜25 kg/m2	＜3	No	No	No	No	Yes	Yes	No	No	No	T1~T2	N0	No	No	No	No	No	No	Laparoscopic surgery	No	≥12	＜2	＜5 cm	＜5 ng/ml	＜5 ng/ml	＜37 U/mL	＜37 U/mL	＜35 U/ml	＜35 U/ml	＜7 U/ml	＜7 U/ml	≥0.05 ng/ml	＜10 mg/l	＜10 mg/l	＜3	≥30 g/l	≥3	Mucinous adenocarcinoma	Exophytic	＜6 months	No	Internal validation set
379	Female	＜65	＜25 kg/m2	≥3	Yes	No	No	No	No	No	No	No	No	T1~T2	N0	No	No	No	No	No	No	Laparoscopic surgery	Yes	≥12	＜2	＜5 cm	＜5 ng/ml	＜5 ng/ml	＜37 U/mL	≥37 U/mL	＜35 U/ml	＜35 U/ml	＜7 U/ml	＜7 U/ml	＜0.05 ng/ml	≥10 mg/l	＜10 mg/l	＜3	＜30 g/l	＜3	Adenocarcinoma	Unknown	≥6 months	No	Internal validation set
380	Female	＜65	＜25 kg/m2	＜3	No	No	Yes	No	No	No	No	Yes	No	T1~T2	N0	No	No	No	No	No	Yes	Laparoscopic surgery	No	≥12	＜2	＜5 cm	＜5 ng/ml	＜5 ng/ml	＜37 U/mL	＜37 U/mL	＜35 U/ml	＜35 U/ml	＜7 U/ml	＜7 U/ml	＜0.05 ng/ml	＜10 mg/l	＜10 mg/l	＜3	≥30 g/l	≥3	Adenocarcinoma	Infiltrative	≥6 months	No	Internal validation set
381	Male	＜65	＜25 kg/m2	＜3	No	No	No	No	Yes	No	No	No	No	T3~T4	N0	No	No	No	Yes	No	Yes	Laparoscopic surgery	Yes	≥12	≥2	＜5 cm	＜5 ng/ml	＜5 ng/ml	≥37 U/mL	≥37 U/mL	＜35 U/ml	≥35 U/ml	＜7 U/ml	＜7 U/ml	＜0.05 ng/ml	＜10 mg/l	＜10 mg/l	≥3	＜30 g/l	≥3	Adenocarcinoma	Ulcerative	≥6 months	No	Internal validation set
382	Male	≥65	＜25 kg/m2	≥3	No	No	No	No	No	No	Yes	Yes	No	T1~T2	N1~N2	No	No	No	Yes	No	No	Laparoscopic surgery	No	≥12	≥2	≥5 cm	＜5 ng/ml	＜5 ng/ml	≥37 U/mL	≥37 U/mL	＜35 U/ml	≥35 U/ml	＜7 U/ml	＜7 U/ml	＜0.05 ng/ml	＜10 mg/l	＜10 mg/l	＜3	≥30 g/l	≥3	Mucinous adenocarcinoma	Ulcerative	≥6 months	No	Internal validation set
383	Female	＜65	＜25 kg/m2	≥3	No	Yes	Yes	No	No	No	No	No	No	T1~T2	N0	No	No	No	No	No	No	Open surgery	No	≥12	≥2	＜5 cm	＜5 ng/ml	＜5 ng/ml	≥37 U/mL	＜37 U/mL	＜35 U/ml	＜35 U/ml	＜7 U/ml	＜7 U/ml	＜0.05 ng/ml	＜10 mg/l	＜10 mg/l	＜3	≥30 g/l	＜3	Mucinous adenocarcinoma	Infiltrative	＜6 months	No	Internal validation set
384	Male	＜65	≥25 kg/m2	≥3	No	No	No	No	No	No	No	No	No	T1~T2	N0	No	No	No	Yes	No	No	Open surgery	No	≥12	＜2	＜5 cm	＜5 ng/ml	≥5 ng/ml	＜37 U/mL	＜37 U/mL	＜35 U/ml	≥35 U/ml	＜7 U/ml	≥7 U/ml	＜0.05 ng/ml	＜10 mg/l	＜10 mg/l	≥3	≥30 g/l	＜3	Mucinous adenocarcinoma	Exophytic	≥6 months	No	Internal validation set
385	Female	＜65	＜25 kg/m2	≥3	No	No	No	No	No	No	No	Yes	No	T1~T2	N0	No	No	No	No	No	No	Open surgery	No	≥12	＜2	＜5 cm	＜5 ng/ml	＜5 ng/ml	≥37 U/mL	＜37 U/mL	＜35 U/ml	＜35 U/ml	＜7 U/ml	＜7 U/ml	＜0.05 ng/ml	＜10 mg/l	＜10 mg/l	＜3	≥30 g/l	＜3	Adenocarcinoma	Exophytic	≥6 months	No	Internal validation set
386	Female	＜65	＜25 kg/m2	＜3	No	Yes	No	No	No	No	No	No	No	T1~T2	N0	No	No	No	No	No	No	Open surgery	No	≥12	＜2	＜5 cm	＜5 ng/ml	＜5 ng/ml	＜37 U/mL	＜37 U/mL	＜35 U/ml	＜35 U/ml	＜7 U/ml	＜7 U/ml	＜0.05 ng/ml	＜10 mg/l	＜10 mg/l	＜3	＜30 g/l	＜3	Other	Exophytic	＜6 months	No	Internal validation set
387	Male	＜65	≥25 kg/m2	≥3	No	No	No	No	No	Yes	Yes	No	No	T3~T4	N0	No	No	No	Yes	No	No	Open surgery	No	＜12	≥2	＜5 cm	＜5 ng/ml	＜5 ng/ml	＜37 U/mL	＜37 U/mL	≥35 U/ml	＜35 U/ml	＜7 U/ml	＜7 U/ml	＜0.05 ng/ml	＜10 mg/l	＜10 mg/l	≥3	＜30 g/l	≥3	Other	Infiltrative	＜6 months	No	Internal validation set
388	Female	＜65	＜25 kg/m2	＜3	No	Yes	No	No	No	No	No	No	No	T1~T2	N0	No	No	No	Yes	Yes	Yes	Laparoscopic surgery	No	≥12	＜2	＜5 cm	＜5 ng/ml	＜5 ng/ml	＜37 U/mL	＜37 U/mL	＜35 U/ml	＜35 U/ml	＜7 U/ml	＜7 U/ml	＜0.05 ng/ml	＜10 mg/l	＜10 mg/l	＜3	＜30 g/l	≥3	Adenocarcinoma	Ulcerative	≥6 months	No	Internal validation set
389	Female	＜65	＜25 kg/m2	≥3	No	No	No	No	No	No	Yes	No	No	T1~T2	N0	No	No	No	No	No	No	Laparoscopic surgery	No	＜12	＜2	≥5 cm	＜5 ng/ml	＜5 ng/ml	＜37 U/mL	＜37 U/mL	＜35 U/ml	＜35 U/ml	＜7 U/ml	＜7 U/ml	＜0.05 ng/ml	≥10 mg/l	＜10 mg/l	＜3	＜30 g/l	＜3	Adenocarcinoma	Infiltrative	＜6 months	No	Internal validation set
390	Female	＜65	＜25 kg/m2	＜3	Yes	Yes	Yes	Yes	No	No	No	Yes	No	T1~T2	N0	No	No	No	Yes	Yes	Yes	Open surgery	No	≥12	＜2	≥5 cm	＜5 ng/ml	＜5 ng/ml	＜37 U/mL	＜37 U/mL	＜35 U/ml	＜35 U/ml	＜7 U/ml	＜7 U/ml	＜0.05 ng/ml	＜10 mg/l	≥10 mg/l	＜3	≥30 g/l	＜3	Adenocarcinoma	Exophytic	≥6 months	No	Internal validation set
391	Female	＜65	≥25 kg/m2	≥3	No	Yes	Yes	Yes	Yes	No	Yes	No	Yes	T1~T2	N0	No	Yes	No	Yes	Yes	No	Open surgery	No	≥12	＜2	＜5 cm	＜5 ng/ml	＜5 ng/ml	＜37 U/mL	＜37 U/mL	＜35 U/ml	≥35 U/ml	＜7 U/ml	＜7 U/ml	＜0.05 ng/ml	≥10 mg/l	＜10 mg/l	＜3	＜30 g/l	＜3	Mucinous adenocarcinoma	Infiltrative	＜6 months	No	Internal validation set
392	Female	＜65	＜25 kg/m2	＜3	Yes	No	No	No	Yes	No	No	No	Yes	T1~T2	N0	No	Yes	No	No	No	No	Open surgery	No	≥12	＜2	＜5 cm	≥5 ng/ml	＜5 ng/ml	＜37 U/mL	＜37 U/mL	＜35 U/ml	＜35 U/ml	＜7 U/ml	＜7 U/ml	＜0.05 ng/ml	≥10 mg/l	＜10 mg/l	＜3	＜30 g/l	≥3	Adenocarcinoma	Ulcerative	＜6 months	No	Internal validation set
393	Male	＜65	≥25 kg/m2	＜3	No	No	Yes	No	No	No	Yes	No	No	T3~T4	N0	No	No	No	Yes	Yes	No	Open surgery	No	≥12	＜2	＜5 cm	＜5 ng/ml	＜5 ng/ml	＜37 U/mL	＜37 U/mL	≥35 U/ml	≥35 U/ml	＜7 U/ml	＜7 U/ml	＜0.05 ng/ml	＜10 mg/l	≥10 mg/l	＜3	≥30 g/l	＜3	Other	Unknown	≥6 months	No	Internal validation set
394	Female	＜65	＜25 kg/m2	＜3	No	No	No	No	No	No	No	Yes	No	T1~T2	N0	Yes	No	No	No	No	No	Open surgery	No	≥12	＜2	＜5 cm	＜5 ng/ml	＜5 ng/ml	＜37 U/mL	＜37 U/mL	＜35 U/ml	＜35 U/ml	＜7 U/ml	＜7 U/ml	＜0.05 ng/ml	≥10 mg/l	＜10 mg/l	≥3	＜30 g/l	＜3	Adenocarcinoma	Ulcerative	＜6 months	No	Internal validation set
395	Female	＜65	＜25 kg/m2	＜3	No	No	Yes	No	No	No	No	No	No	T1~T2	N0	No	No	No	No	No	No	Laparoscopic surgery	No	≥12	＜2	＜5 cm	＜5 ng/ml	＜5 ng/ml	＜37 U/mL	＜37 U/mL	＜35 U/ml	＜35 U/ml	＜7 U/ml	＜7 U/ml	＜0.05 ng/ml	≥10 mg/l	＜10 mg/l	＜3	＜30 g/l	≥3	Adenocarcinoma	Unknown	≥6 months	No	Internal validation set
396	Female	＜65	＜25 kg/m2	＜3	No	No	Yes	No	No	No	No	Yes	No	T1~T2	N1~N2	No	No	No	No	No	Yes	Laparoscopic surgery	No	≥12	≥2	＜5 cm	＜5 ng/ml	＜5 ng/ml	＜37 U/mL	＜37 U/mL	＜35 U/ml	＜35 U/ml	＜7 U/ml	≥7 U/ml	＜0.05 ng/ml	＜10 mg/l	＜10 mg/l	＜3	≥30 g/l	≥3	Adenocarcinoma	Exophytic	≥6 months	No	Internal validation set
397	Female	＜65	＜25 kg/m2	≥3	No	No	No	Yes	No	No	No	No	No	T1~T2	N1~N2	No	No	No	No	No	No	Open surgery	No	≥12	＜2	＜5 cm	＜5 ng/ml	＜5 ng/ml	＜37 U/mL	＜37 U/mL	＜35 U/ml	＜35 U/ml	＜7 U/ml	＜7 U/ml	＜0.05 ng/ml	≥10 mg/l	＜10 mg/l	≥3	＜30 g/l	≥3	Adenocarcinoma	Exophytic	＜6 months	No	Internal validation set
398	Female	＜65	＜25 kg/m2	＜3	No	Yes	No	No	No	No	No	No	No	T1~T2	N0	No	No	No	No	No	Yes	Laparoscopic surgery	No	＜12	＜2	＜5 cm	＜5 ng/ml	＜5 ng/ml	＜37 U/mL	＜37 U/mL	＜35 U/ml	＜35 U/ml	＜7 U/ml	＜7 U/ml	≥0.05 ng/ml	＜10 mg/l	＜10 mg/l	＜3	＜30 g/l	＜3	Other	Unknown	≥6 months	No	Internal validation set
399	Female	＜65	＜25 kg/m2	≥3	Yes	No	No	No	Yes	Yes	Yes	Yes	No	T1~T2	N0	No	No	No	No	No	Yes	Open surgery	No	≥12	≥2	＜5 cm	＜5 ng/ml	＜5 ng/ml	＜37 U/mL	＜37 U/mL	＜35 U/ml	＜35 U/ml	＜7 U/ml	＜7 U/ml	＜0.05 ng/ml	＜10 mg/l	＜10 mg/l	＜3	＜30 g/l	≥3	Adenocarcinoma	Infiltrative	＜6 months	No	Internal validation set
400	Female	＜65	＜25 kg/m2	≥3	Yes	Yes	No	No	Yes	No	No	No	No	T1~T2	N0	No	No	No	No	No	No	Open surgery	Yes	≥12	＜2	＜5 cm	＜5 ng/ml	＜5 ng/ml	＜37 U/mL	＜37 U/mL	＜35 U/ml	＜35 U/ml	＜7 U/ml	＜7 U/ml	≥0.05 ng/ml	＜10 mg/l	＜10 mg/l	＜3	≥30 g/l	＜3	Other	Exophytic	＜6 months	No	Internal validation set
401	Female	＜65	＜25 kg/m2	≥3	No	No	No	Yes	No	No	Yes	No	No	T1~T2	N0	No	No	No	No	No	Yes	Open surgery	Yes	＜12	≥2	＜5 cm	≥5 ng/ml	＜5 ng/ml	＜37 U/mL	＜37 U/mL	＜35 U/ml	＜35 U/ml	＜7 U/ml	＜7 U/ml	＜0.05 ng/ml	＜10 mg/l	＜10 mg/l	＜3	≥30 g/l	＜3	Mucinous adenocarcinoma	Infiltrative	＜6 months	No	Internal validation set
402	Female	＜65	＜25 kg/m2	＜3	No	Yes	Yes	No	No	No	Yes	No	No	T1~T2	N0	No	No	No	No	No	No	Open surgery	No	≥12	≥2	＜5 cm	＜5 ng/ml	＜5 ng/ml	＜37 U/mL	＜37 U/mL	＜35 U/ml	＜35 U/ml	＜7 U/ml	＜7 U/ml	＜0.05 ng/ml	＜10 mg/l	＜10 mg/l	＜3	＜30 g/l	＜3	Other	Ulcerative	＜6 months	No	Internal validation set
403	Female	＜65	＜25 kg/m2	≥3	No	No	Yes	No	No	No	No	No	No	T1~T2	N0	No	No	No	No	No	No	Laparoscopic surgery	No	＜12	＜2	＜5 cm	≥5 ng/ml	≥5 ng/ml	＜37 U/mL	＜37 U/mL	＜35 U/ml	＜35 U/ml	＜7 U/ml	＜7 U/ml	＜0.05 ng/ml	＜10 mg/l	＜10 mg/l	＜3	＜30 g/l	＜3	Mucinous adenocarcinoma	Unknown	≥6 months	No	Internal validation set
404	Female	＜65	＜25 kg/m2	＜3	No	No	No	No	No	No	No	Yes	No	T1~T2	N0	No	No	No	No	No	No	Open surgery	No	≥12	＜2	＜5 cm	＜5 ng/ml	≥5 ng/ml	＜37 U/mL	≥37 U/mL	＜35 U/ml	＜35 U/ml	＜7 U/ml	＜7 U/ml	＜0.05 ng/ml	＜10 mg/l	＜10 mg/l	＜3	＜30 g/l	＜3	Mucinous adenocarcinoma	Infiltrative	≥6 months	No	Internal validation set
405	Male	≥65	＜25 kg/m2	＜3	No	No	No	No	No	No	No	No	No	T3~T4	N0	No	No	No	Yes	No	No	Open surgery	No	≥12	＜2	≥5 cm	＜5 ng/ml	＜5 ng/ml	＜37 U/mL	＜37 U/mL	≥35 U/ml	≥35 U/ml	＜7 U/ml	＜7 U/ml	＜0.05 ng/ml	＜10 mg/l	＜10 mg/l	＜3	≥30 g/l	＜3	Other	Infiltrative	＜6 months	No	Internal validation set
406	Male	＜65	＜25 kg/m2	≥3	No	No	No	No	No	Yes	No	No	No	T1~T2	N1~N2	No	No	No	Yes	No	Yes	Open surgery	No	＜12	≥2	＜5 cm	＜5 ng/ml	＜5 ng/ml	≥37 U/mL	＜37 U/mL	≥35 U/ml	≥35 U/ml	＜7 U/ml	＜7 U/ml	＜0.05 ng/ml	≥10 mg/l	＜10 mg/l	＜3	＜30 g/l	≥3	Mucinous adenocarcinoma	Unknown	≥6 months	No	Internal validation set
407	Female	＜65	＜25 kg/m2	≥3	No	No	No	No	Yes	No	No	Yes	No	T1~T2	N0	No	No	No	No	No	No	Open surgery	No	≥12	＜2	＜5 cm	＜5 ng/ml	＜5 ng/ml	＜37 U/mL	＜37 U/mL	＜35 U/ml	＜35 U/ml	＜7 U/ml	＜7 U/ml	＜0.05 ng/ml	≥10 mg/l	＜10 mg/l	＜3	＜30 g/l	＜3	Mucinous adenocarcinoma	Unknown	≥6 months	No	Internal validation set
408	Female	＜65	≥25 kg/m2	＜3	No	No	No	No	No	No	No	No	No	T3~T4	N0	No	No	No	Yes	No	No	Laparoscopic surgery	Yes	≥12	≥2	＜5 cm	≥5 ng/ml	＜5 ng/ml	＜37 U/mL	＜37 U/mL	＜35 U/ml	＜35 U/ml	＜7 U/ml	＜7 U/ml	＜0.05 ng/ml	＜10 mg/l	≥10 mg/l	＜3	≥30 g/l	≥3	Mucinous adenocarcinoma	Unknown	≥6 months	No	Internal validation set
409	Female	＜65	≥25 kg/m2	＜3	No	No	No	Yes	Yes	No	No	No	No	T1~T2	N0	No	Yes	No	Yes	No	No	Open surgery	Yes	≥12	＜2	＜5 cm	＜5 ng/ml	＜5 ng/ml	＜37 U/mL	＜37 U/mL	＜35 U/ml	＜35 U/ml	＜7 U/ml	＜7 U/ml	＜0.05 ng/ml	＜10 mg/l	＜10 mg/l	＜3	≥30 g/l	≥3	Other	Ulcerative	＜6 months	No	Internal validation set
410	Female	＜65	＜25 kg/m2	＜3	No	No	Yes	No	No	No	No	No	No	T1~T2	N0	Yes	No	No	No	No	No	Open surgery	No	≥12	＜2	＜5 cm	＜5 ng/ml	＜5 ng/ml	＜37 U/mL	＜37 U/mL	＜35 U/ml	＜35 U/ml	＜7 U/ml	＜7 U/ml	＜0.05 ng/ml	≥10 mg/l	＜10 mg/l	≥3	＜30 g/l	≥3	Adenocarcinoma	Infiltrative	＜6 months	No	Internal validation set
411	Male	＜65	≥25 kg/m2	＜3	No	No	No	Yes	No	No	No	No	No	T1~T2	N0	No	No	No	Yes	No	Yes	Open surgery	No	≥12	＜2	＜5 cm	＜5 ng/ml	＜5 ng/ml	＜37 U/mL	≥37 U/mL	＜35 U/ml	＜35 U/ml	＜7 U/ml	＜7 U/ml	＜0.05 ng/ml	＜10 mg/l	＜10 mg/l	＜3	≥30 g/l	＜3	Other	Exophytic	＜6 months	No	Internal validation set
412	Female	＜65	＜25 kg/m2	＜3	No	Yes	No	No	No	No	No	No	No	T1~T2	N0	No	No	No	No	No	No	Open surgery	No	≥12	＜2	＜5 cm	＜5 ng/ml	＜5 ng/ml	＜37 U/mL	＜37 U/mL	＜35 U/ml	＜35 U/ml	＜7 U/ml	＜7 U/ml	＜0.05 ng/ml	≥10 mg/l	≥10 mg/l	＜3	＜30 g/l	＜3	Adenocarcinoma	Unknown	≥6 months	No	Internal validation set
413	Female	＜65	＜25 kg/m2	≥3	No	No	Yes	No	No	No	No	No	No	T1~T2	N1~N2	No	No	No	No	No	No	Laparoscopic surgery	No	≥12	＜2	＜5 cm	＜5 ng/ml	＜5 ng/ml	＜37 U/mL	＜37 U/mL	＜35 U/ml	＜35 U/ml	＜7 U/ml	＜7 U/ml	＜0.05 ng/ml	＜10 mg/l	＜10 mg/l	≥3	≥30 g/l	＜3	Adenocarcinoma	Ulcerative	＜6 months	No	Internal validation set
414	Female	＜65	＜25 kg/m2	＜3	No	No	Yes	No	No	Yes	Yes	No	No	T1~T2	N0	No	No	No	No	No	No	Open surgery	No	≥12	＜2	＜5 cm	＜5 ng/ml	＜5 ng/ml	＜37 U/mL	＜37 U/mL	＜35 U/ml	＜35 U/ml	＜7 U/ml	＜7 U/ml	＜0.05 ng/ml	≥10 mg/l	≥10 mg/l	＜3	＜30 g/l	＜3	Adenocarcinoma	Infiltrative	≥6 months	No	Internal validation set
415	Male	＜65	＜25 kg/m2	＜3	No	No	No	No	No	No	Yes	Yes	No	T1~T2	N0	No	No	No	Yes	Yes	Yes	Open surgery	No	≥12	＜2	＜5 cm	＜5 ng/ml	＜5 ng/ml	＜37 U/mL	＜37 U/mL	＜35 U/ml	＜35 U/ml	＜7 U/ml	＜7 U/ml	≥0.05 ng/ml	＜10 mg/l	＜10 mg/l	＜3	≥30 g/l	＜3	Mucinous adenocarcinoma	Infiltrative	＜6 months	No	Internal validation set
416	Female	＜65	＜25 kg/m2	≥3	No	No	No	Yes	No	No	No	No	No	T1~T2	N0	No	No	No	Yes	No	Yes	Open surgery	No	＜12	＜2	＜5 cm	＜5 ng/ml	≥5 ng/ml	＜37 U/mL	＜37 U/mL	＜35 U/ml	＜35 U/ml	＜7 U/ml	＜7 U/ml	≥0.05 ng/ml	＜10 mg/l	＜10 mg/l	＜3	≥30 g/l	＜3	Adenocarcinoma	Exophytic	＜6 months	No	Internal validation set
417	Female	＜65	＜25 kg/m2	＜3	No	Yes	No	No	No	No	Yes	No	No	T1~T2	N0	No	No	No	No	No	No	Open surgery	No	≥12	＜2	≥5 cm	＜5 ng/ml	≥5 ng/ml	＜37 U/mL	＜37 U/mL	＜35 U/ml	＜35 U/ml	≥7 U/ml	＜7 U/ml	＜0.05 ng/ml	≥10 mg/l	＜10 mg/l	≥3	＜30 g/l	＜3	Other	Unknown	＜6 months	No	Internal validation set
418	Female	＜65	≥25 kg/m2	≥3	No	No	No	Yes	No	Yes	Yes	Yes	No	T3~T4	N0	No	No	No	Yes	No	Yes	Laparoscopic surgery	No	＜12	＜2	＜5 cm	≥5 ng/ml	＜5 ng/ml	＜37 U/mL	＜37 U/mL	＜35 U/ml	≥35 U/ml	＜7 U/ml	＜7 U/ml	≥0.05 ng/ml	＜10 mg/l	＜10 mg/l	＜3	≥30 g/l	≥3	Other	Exophytic	≥6 months	No	Internal validation set
419	Female	＜65	＜25 kg/m2	＜3	No	No	No	No	No	No	No	No	No	T1~T2	N0	No	No	No	No	No	No	Laparoscopic surgery	No	＜12	＜2	＜5 cm	＜5 ng/ml	＜5 ng/ml	＜37 U/mL	＜37 U/mL	＜35 U/ml	＜35 U/ml	＜7 U/ml	＜7 U/ml	≥0.05 ng/ml	≥10 mg/l	＜10 mg/l	＜3	＜30 g/l	≥3	Adenocarcinoma	Infiltrative	≥6 months	No	Internal validation set
420	Female	＜65	＜25 kg/m2	＜3	No	No	No	No	No	No	No	No	No	T1~T2	N0	No	No	No	No	No	No	Laparoscopic surgery	No	≥12	＜2	＜5 cm	＜5 ng/ml	＜5 ng/ml	＜37 U/mL	＜37 U/mL	＜35 U/ml	＜35 U/ml	＜7 U/ml	＜7 U/ml	＜0.05 ng/ml	＜10 mg/l	＜10 mg/l	≥3	≥30 g/l	≥3	Adenocarcinoma	Ulcerative	≥6 months	No	Internal validation set
421	Male	＜65	≥25 kg/m2	＜3	No	No	No	No	Yes	No	No	No	No	T3~T4	N0	No	No	No	Yes	No	No	Open surgery	No	＜12	＜2	＜5 cm	＜5 ng/ml	＜5 ng/ml	＜37 U/mL	＜37 U/mL	≥35 U/ml	＜35 U/ml	＜7 U/ml	＜7 U/ml	＜0.05 ng/ml	＜10 mg/l	＜10 mg/l	＜3	≥30 g/l	＜3	Other	Infiltrative	＜6 months	No	Internal validation set
422	Male	＜65	≥25 kg/m2	＜3	No	No	No	No	Yes	No	No	No	No	T1~T2	N0	No	No	No	Yes	No	No	Open surgery	No	≥12	＜2	＜5 cm	＜5 ng/ml	＜5 ng/ml	＜37 U/mL	＜37 U/mL	＜35 U/ml	＜35 U/ml	＜7 U/ml	＜7 U/ml	＜0.05 ng/ml	＜10 mg/l	＜10 mg/l	＜3	≥30 g/l	≥3	Mucinous adenocarcinoma	Ulcerative	≥6 months	No	Internal validation set
423	Female	＜65	＜25 kg/m2	≥3	Yes	Yes	No	No	No	Yes	No	No	No	T1~T2	N1~N2	No	No	No	No	No	Yes	Laparoscopic surgery	No	≥12	＜2	≥5 cm	≥5 ng/ml	≥5 ng/ml	＜37 U/mL	＜37 U/mL	＜35 U/ml	＜35 U/ml	＜7 U/ml	＜7 U/ml	＜0.05 ng/ml	＜10 mg/l	＜10 mg/l	＜3	≥30 g/l	＜3	Mucinous adenocarcinoma	Unknown	≥6 months	No	Internal validation set
424	Male	≥65	＜25 kg/m2	≥3	Yes	No	No	No	No	No	No	Yes	No	T1~T2	N1~N2	Yes	No	No	Yes	No	No	Open surgery	No	≥12	＜2	＜5 cm	≥5 ng/ml	≥5 ng/ml	＜37 U/mL	＜37 U/mL	＜35 U/ml	＜35 U/ml	＜7 U/ml	＜7 U/ml	＜0.05 ng/ml	＜10 mg/l	＜10 mg/l	≥3	≥30 g/l	＜3	Mucinous adenocarcinoma	Infiltrative	＜6 months	No	Internal validation set
425	Male	≥65	＜25 kg/m2	≥3	No	No	No	No	No	No	No	No	No	T1~T2	N0	No	No	Yes	Yes	Yes	No	Laparoscopic surgery	Yes	≥12	＜2	＜5 cm	＜5 ng/ml	≥5 ng/ml	＜37 U/mL	＜37 U/mL	＜35 U/ml	≥35 U/ml	＜7 U/ml	＜7 U/ml	＜0.05 ng/ml	＜10 mg/l	＜10 mg/l	＜3	＜30 g/l	≥3	Adenocarcinoma	Infiltrative	≥6 months	No	Internal validation set
426	Female	＜65	＜25 kg/m2	≥3	No	No	No	No	No	No	Yes	Yes	No	T1~T2	N0	No	No	No	No	No	No	Laparoscopic surgery	Yes	≥12	≥2	＜5 cm	≥5 ng/ml	＜5 ng/ml	＜37 U/mL	＜37 U/mL	＜35 U/ml	＜35 U/ml	＜7 U/ml	＜7 U/ml	＜0.05 ng/ml	＜10 mg/l	＜10 mg/l	＜3	≥30 g/l	≥3	Mucinous adenocarcinoma	Unknown	≥6 months	No	Internal validation set
427	Male	＜65	≥25 kg/m2	≥3	No	No	No	No	No	No	No	No	No	T1~T2	N0	No	No	No	Yes	No	No	Open surgery	No	≥12	＜2	＜5 cm	≥5 ng/ml	＜5 ng/ml	≥37 U/mL	＜37 U/mL	＜35 U/ml	≥35 U/ml	＜7 U/ml	＜7 U/ml	＜0.05 ng/ml	＜10 mg/l	＜10 mg/l	＜3	＜30 g/l	≥3	Other	Infiltrative	≥6 months	No	Internal validation set
428	Female	＜65	＜25 kg/m2	≥3	No	No	No	Yes	No	No	No	No	Yes	T1~T2	N0	No	Yes	No	No	No	Yes	Open surgery	Yes	≥12	＜2	＜5 cm	＜5 ng/ml	＜5 ng/ml	≥37 U/mL	＜37 U/mL	＜35 U/ml	＜35 U/ml	＜7 U/ml	≥7 U/ml	＜0.05 ng/ml	＜10 mg/l	＜10 mg/l	＜3	＜30 g/l	＜3	Other	Ulcerative	＜6 months	No	Internal validation set
429	Female	＜65	＜25 kg/m2	＜3	No	No	No	No	No	No	No	No	No	T1~T2	N1~N2	No	No	No	No	No	No	Laparoscopic surgery	No	≥12	＜2	＜5 cm	＜5 ng/ml	＜5 ng/ml	＜37 U/mL	＜37 U/mL	＜35 U/ml	＜35 U/ml	＜7 U/ml	＜7 U/ml	＜0.05 ng/ml	＜10 mg/l	＜10 mg/l	＜3	＜30 g/l	＜3	Adenocarcinoma	Ulcerative	≥6 months	No	Internal validation set
430	Male	＜65	≥25 kg/m2	≥3	No	No	No	No	No	Yes	No	No	No	T1~T2	N0	No	No	No	Yes	No	No	Open surgery	No	＜12	＜2	＜5 cm	＜5 ng/ml	＜5 ng/ml	＜37 U/mL	＜37 U/mL	＜35 U/ml	≥35 U/ml	＜7 U/ml	＜7 U/ml	＜0.05 ng/ml	＜10 mg/l	≥10 mg/l	＜3	＜30 g/l	≥3	Adenocarcinoma	Exophytic	≥6 months	No	Internal validation set
431	Female	＜65	＜25 kg/m2	＜3	No	Yes	Yes	No	No	No	Yes	No	No	T1~T2	N0	No	No	No	No	No	No	Laparoscopic surgery	No	＜12	＜2	＜5 cm	＜5 ng/ml	＜5 ng/ml	＜37 U/mL	＜37 U/mL	＜35 U/ml	＜35 U/ml	＜7 U/ml	＜7 U/ml	＜0.05 ng/ml	＜10 mg/l	≥10 mg/l	≥3	≥30 g/l	≥3	Mucinous adenocarcinoma	Exophytic	≥6 months	No	Internal validation set
432	Female	＜65	＜25 kg/m2	＜3	No	No	No	No	No	No	No	No	No	T1~T2	N0	No	No	No	No	No	No	Laparoscopic surgery	No	≥12	＜2	≥5 cm	＜5 ng/ml	＜5 ng/ml	＜37 U/mL	＜37 U/mL	＜35 U/ml	＜35 U/ml	＜7 U/ml	＜7 U/ml	＜0.05 ng/ml	＜10 mg/l	＜10 mg/l	＜3	＜30 g/l	≥3	Adenocarcinoma	Unknown	≥6 months	No	Internal validation set
433	Female	＜65	＜25 kg/m2	≥3	No	Yes	Yes	No	No	Yes	No	No	No	T1~T2	N1~N2	No	No	No	No	No	No	Open surgery	No	≥12	＜2	≥5 cm	＜5 ng/ml	＜5 ng/ml	＜37 U/mL	＜37 U/mL	＜35 U/ml	＜35 U/ml	＜7 U/ml	＜7 U/ml	＜0.05 ng/ml	＜10 mg/l	＜10 mg/l	＜3	≥30 g/l	＜3	Adenocarcinoma	Exophytic	≥6 months	No	Internal validation set
434	Male	＜65	＜25 kg/m2	≥3	No	No	Yes	No	No	No	No	No	No	T3~T4	N0	No	No	No	Yes	No	No	Open surgery	No	≥12	＜2	＜5 cm	≥5 ng/ml	＜5 ng/ml	＜37 U/mL	＜37 U/mL	＜35 U/ml	＜35 U/ml	＜7 U/ml	＜7 U/ml	≥0.05 ng/ml	＜10 mg/l	＜10 mg/l	＜3	≥30 g/l	＜3	Other	Exophytic	≥6 months	No	Internal validation set
435	Male	≥65	＜25 kg/m2	≥3	No	Yes	No	No	No	No	No	Yes	No	T3~T4	N0	No	No	No	Yes	No	No	Open surgery	No	≥12	＜2	＜5 cm	＜5 ng/ml	＜5 ng/ml	＜37 U/mL	＜37 U/mL	＜35 U/ml	＜35 U/ml	＜7 U/ml	＜7 U/ml	≥0.05 ng/ml	＜10 mg/l	＜10 mg/l	＜3	≥30 g/l	≥3	Mucinous adenocarcinoma	Infiltrative	≥6 months	No	Internal validation set
436	Female	＜65	＜25 kg/m2	≥3	No	No	No	No	Yes	No	No	Yes	No	T1~T2	N0	No	No	No	No	No	Yes	Laparoscopic surgery	No	≥12	＜2	＜5 cm	≥5 ng/ml	＜5 ng/ml	＜37 U/mL	≥37 U/mL	＜35 U/ml	＜35 U/ml	＜7 U/ml	＜7 U/ml	＜0.05 ng/ml	≥10 mg/l	＜10 mg/l	＜3	＜30 g/l	＜3	Adenocarcinoma	Unknown	＜6 months	No	Internal validation set
437	Male	＜65	≥25 kg/m2	≥3	No	No	No	No	No	No	No	No	No	T1~T2	N0	No	No	No	Yes	No	Yes	Open surgery	No	≥12	＜2	＜5 cm	＜5 ng/ml	≥5 ng/ml	＜37 U/mL	＜37 U/mL	＜35 U/ml	＜35 U/ml	＜7 U/ml	＜7 U/ml	≥0.05 ng/ml	＜10 mg/l	＜10 mg/l	＜3	≥30 g/l	≥3	Other	Exophytic	＜6 months	No	Internal validation set
438	Female	＜65	＜25 kg/m2	≥3	No	No	No	No	No	No	No	Yes	No	T1~T2	N0	No	No	No	No	No	No	Open surgery	No	≥12	＜2	＜5 cm	＜5 ng/ml	≥5 ng/ml	＜37 U/mL	≥37 U/mL	＜35 U/ml	＜35 U/ml	＜7 U/ml	＜7 U/ml	＜0.05 ng/ml	≥10 mg/l	＜10 mg/l	＜3	＜30 g/l	＜3	Adenocarcinoma	Ulcerative	≥6 months	No	Internal validation set
439	Female	＜65	＜25 kg/m2	＜3	No	No	No	Yes	No	No	No	No	No	T1~T2	N0	No	No	No	No	No	No	Laparoscopic surgery	No	≥12	＜2	＜5 cm	＜5 ng/ml	≥5 ng/ml	＜37 U/mL	＜37 U/mL	＜35 U/ml	＜35 U/ml	＜7 U/ml	＜7 U/ml	＜0.05 ng/ml	＜10 mg/l	＜10 mg/l	＜3	≥30 g/l	＜3	Adenocarcinoma	Exophytic	≥6 months	No	Internal validation set
440	Male	＜65	≥25 kg/m2	≥3	No	No	No	No	No	No	No	No	No	T1~T2	N0	No	No	No	Yes	No	No	Open surgery	Yes	≥12	＜2	＜5 cm	＜5 ng/ml	＜5 ng/ml	＜37 U/mL	＜37 U/mL	＜35 U/ml	≥35 U/ml	＜7 U/ml	＜7 U/ml	＜0.05 ng/ml	＜10 mg/l	＜10 mg/l	＜3	≥30 g/l	＜3	Adenocarcinoma	Exophytic	≥6 months	No	Internal validation set
441	Male	＜65	≥25 kg/m2	≥3	No	No	No	No	No	No	Yes	No	No	T3~T4	N0	No	No	No	Yes	No	No	Open surgery	Yes	＜12	＜2	＜5 cm	＜5 ng/ml	＜5 ng/ml	＜37 U/mL	＜37 U/mL	≥35 U/ml	＜35 U/ml	＜7 U/ml	＜7 U/ml	＜0.05 ng/ml	＜10 mg/l	＜10 mg/l	≥3	≥30 g/l	≥3	Other	Unknown	≥6 months	No	Internal validation set
442	Female	＜65	＜25 kg/m2	≥3	No	No	No	Yes	No	No	No	Yes	No	T1~T2	N0	Yes	No	No	No	No	No	Laparoscopic surgery	Yes	≥12	＜2	＜5 cm	＜5 ng/ml	＜5 ng/ml	＜37 U/mL	＜37 U/mL	＜35 U/ml	＜35 U/ml	＜7 U/ml	＜7 U/ml	＜0.05 ng/ml	＜10 mg/l	＜10 mg/l	≥3	≥30 g/l	＜3	Mucinous adenocarcinoma	Exophytic	＜6 months	No	Internal validation set
443	Female	＜65	＜25 kg/m2	＜3	No	Yes	No	No	No	No	No	No	No	T1~T2	N0	No	No	No	No	No	No	Open surgery	No	＜12	≥2	＜5 cm	＜5 ng/ml	≥5 ng/ml	＜37 U/mL	＜37 U/mL	＜35 U/ml	＜35 U/ml	＜7 U/ml	＜7 U/ml	＜0.05 ng/ml	≥10 mg/l	＜10 mg/l	＜3	＜30 g/l	≥3	Other	Ulcerative	＜6 months	No	Internal validation set
444	Female	＜65	＜25 kg/m2	＜3	No	No	No	No	No	No	No	No	No	T1~T2	N0	Yes	Yes	No	No	No	Yes	Open surgery	No	≥12	＜2	＜5 cm	＜5 ng/ml	≥5 ng/ml	＜37 U/mL	≥37 U/mL	＜35 U/ml	＜35 U/ml	＜7 U/ml	＜7 U/ml	＜0.05 ng/ml	≥10 mg/l	＜10 mg/l	≥3	＜30 g/l	≥3	Mucinous adenocarcinoma	Unknown	＜6 months	No	Internal validation set
445	Female	＜65	＜25 kg/m2	＜3	No	No	No	Yes	Yes	No	No	No	No	T1~T2	N0	No	No	No	No	No	No	Open surgery	No	≥12	＜2	＜5 cm	＜5 ng/ml	＜5 ng/ml	＜37 U/mL	＜37 U/mL	＜35 U/ml	＜35 U/ml	＜7 U/ml	＜7 U/ml	＜0.05 ng/ml	＜10 mg/l	＜10 mg/l	＜3	≥30 g/l	≥3	Other	Infiltrative	＜6 months	No	Internal validation set
446	Female	＜65	＜25 kg/m2	＜3	No	No	No	No	No	No	No	Yes	No	T1~T2	N0	No	No	No	No	No	Yes	Laparoscopic surgery	No	≥12	≥2	＜5 cm	＜5 ng/ml	＜5 ng/ml	＜37 U/mL	＜37 U/mL	＜35 U/ml	＜35 U/ml	＜7 U/ml	＜7 U/ml	＜0.05 ng/ml	＜10 mg/l	＜10 mg/l	＜3	≥30 g/l	＜3	Mucinous adenocarcinoma	Infiltrative	＜6 months	No	Internal validation set
447	Female	＜65	＜25 kg/m2	≥3	No	No	No	No	No	No	No	Yes	No	T1~T2	N0	No	No	No	No	No	No	Open surgery	No	＜12	≥2	＜5 cm	＜5 ng/ml	＜5 ng/ml	＜37 U/mL	＜37 U/mL	＜35 U/ml	＜35 U/ml	＜7 U/ml	＜7 U/ml	＜0.05 ng/ml	＜10 mg/l	＜10 mg/l	≥3	≥30 g/l	＜3	Other	Ulcerative	＜6 months	No	Internal validation set
448	Female	＜65	＜25 kg/m2	≥3	No	No	No	No	No	No	No	Yes	No	T1~T2	N0	No	No	No	No	No	No	Open surgery	No	＜12	≥2	≥5 cm	＜5 ng/ml	＜5 ng/ml	＜37 U/mL	＜37 U/mL	＜35 U/ml	＜35 U/ml	＜7 U/ml	＜7 U/ml	＜0.05 ng/ml	＜10 mg/l	≥10 mg/l	≥3	≥30 g/l	＜3	Other	Unknown	≥6 months	No	Internal validation set
449	Female	＜65	＜25 kg/m2	≥3	Yes	No	No	No	No	No	No	No	No	T1~T2	N0	No	No	No	No	No	No	Open surgery	No	≥12	＜2	＜5 cm	＜5 ng/ml	＜5 ng/ml	≥37 U/mL	＜37 U/mL	＜35 U/ml	＜35 U/ml	＜7 U/ml	＜7 U/ml	＜0.05 ng/ml	＜10 mg/l	≥10 mg/l	＜3	≥30 g/l	＜3	Mucinous adenocarcinoma	Unknown	≥6 months	No	Internal validation set
450	Female	＜65	＜25 kg/m2	＜3	No	Yes	Yes	Yes	No	No	No	No	No	T1~T2	N0	No	No	No	No	No	No	Open surgery	No	≥12	＜2	＜5 cm	＜5 ng/ml	＜5 ng/ml	≥37 U/mL	＜37 U/mL	＜35 U/ml	＜35 U/ml	＜7 U/ml	＜7 U/ml	＜0.05 ng/ml	＜10 mg/l	＜10 mg/l	≥3	＜30 g/l	≥3	Other	Exophytic	＜6 months	No	Internal validation set
451	Male	＜65	＜25 kg/m2	＜3	Yes	No	No	No	No	No	No	No	No	T3~T4	N0	No	No	No	Yes	No	Yes	Laparoscopic surgery	No	≥12	＜2	＜5 cm	＜5 ng/ml	＜5 ng/ml	＜37 U/mL	＜37 U/mL	≥35 U/ml	≥35 U/ml	＜7 U/ml	＜7 U/ml	＜0.05 ng/ml	＜10 mg/l	＜10 mg/l	≥3	＜30 g/l	＜3	Other	Exophytic	≥6 months	No	Internal validation set
452	Male	＜65	＜25 kg/m2	≥3	No	Yes	No	No	No	No	No	No	No	T1~T2	N1~N2	No	No	No	Yes	Yes	Yes	Laparoscopic surgery	No	≥12	＜2	＜5 cm	＜5 ng/ml	＜5 ng/ml	＜37 U/mL	＜37 U/mL	≥35 U/ml	＜35 U/ml	＜7 U/ml	≥7 U/ml	＜0.05 ng/ml	＜10 mg/l	＜10 mg/l	＜3	＜30 g/l	＜3	Mucinous adenocarcinoma	Infiltrative	≥6 months	No	Internal validation set
453	Female	＜65	＜25 kg/m2	＜3	No	Yes	No	No	No	No	No	No	No	T1~T2	N0	No	No	No	No	No	No	Laparoscopic surgery	No	＜12	＜2	＜5 cm	＜5 ng/ml	＜5 ng/ml	＜37 U/mL	＜37 U/mL	＜35 U/ml	＜35 U/ml	＜7 U/ml	＜7 U/ml	＜0.05 ng/ml	＜10 mg/l	＜10 mg/l	≥3	＜30 g/l	＜3	Adenocarcinoma	Exophytic	≥6 months	No	Internal validation set
454	Female	＜65	≥25 kg/m2	≥3	No	No	No	Yes	No	Yes	No	Yes	No	T3~T4	N0	No	No	No	Yes	No	Yes	Laparoscopic surgery	No	＜12	＜2	＜5 cm	＜5 ng/ml	＜5 ng/ml	＜37 U/mL	＜37 U/mL	＜35 U/ml	＜35 U/ml	＜7 U/ml	＜7 U/ml	＜0.05 ng/ml	＜10 mg/l	＜10 mg/l	＜3	≥30 g/l	≥3	Adenocarcinoma	Exophytic	＜6 months	No	Internal validation set
455	Female	＜65	≥25 kg/m2	＜3	No	No	No	Yes	No	No	No	Yes	No	T3~T4	N0	No	No	No	Yes	No	No	Laparoscopic surgery	No	≥12	＜2	＜5 cm	＜5 ng/ml	＜5 ng/ml	＜37 U/mL	＜37 U/mL	＜35 U/ml	＜35 U/ml	≥7 U/ml	＜7 U/ml	＜0.05 ng/ml	≥10 mg/l	＜10 mg/l	＜3	＜30 g/l	≥3	Adenocarcinoma	Ulcerative	≥6 months	No	Internal validation set
456	Female	＜65	＜25 kg/m2	≥3	No	No	No	No	No	No	No	No	No	T1~T2	N0	No	No	No	No	No	No	Open surgery	No	≥12	＜2	＜5 cm	≥5 ng/ml	＜5 ng/ml	＜37 U/mL	＜37 U/mL	＜35 U/ml	＜35 U/ml	＜7 U/ml	＜7 U/ml	＜0.05 ng/ml	＜10 mg/l	＜10 mg/l	＜3	≥30 g/l	≥3	Other	Infiltrative	＜6 months	No	Internal validation set
457	Male	＜65	≥25 kg/m2	≥3	No	No	No	No	No	No	No	Yes	No	T1~T2	N0	No	No	No	Yes	No	No	Laparoscopic surgery	No	＜12	＜2	＜5 cm	＜5 ng/ml	≥5 ng/ml	＜37 U/mL	＜37 U/mL	＜35 U/ml	＜35 U/ml	＜7 U/ml	＜7 U/ml	≥0.05 ng/ml	≥10 mg/l	＜10 mg/l	≥3	＜30 g/l	≥3	Adenocarcinoma	Ulcerative	＜6 months	No	Internal validation set
458	Female	＜65	＜25 kg/m2	≥3	No	No	No	No	No	No	No	No	No	T1~T2	N1~N2	No	No	No	No	No	No	Open surgery	No	≥12	＜2	＜5 cm	＜5 ng/ml	＜5 ng/ml	＜37 U/mL	＜37 U/mL	＜35 U/ml	＜35 U/ml	＜7 U/ml	＜7 U/ml	＜0.05 ng/ml	≥10 mg/l	＜10 mg/l	≥3	＜30 g/l	≥3	Adenocarcinoma	Exophytic	＜6 months	No	Internal validation set
459	Female	＜65	＜25 kg/m2	≥3	No	No	Yes	No	No	No	Yes	Yes	No	T1~T2	N0	No	No	No	No	No	Yes	Open surgery	Yes	＜12	＜2	＜5 cm	≥5 ng/ml	＜5 ng/ml	＜37 U/mL	＜37 U/mL	＜35 U/ml	＜35 U/ml	＜7 U/ml	＜7 U/ml	＜0.05 ng/ml	≥10 mg/l	＜10 mg/l	＜3	＜30 g/l	≥3	Adenocarcinoma	Exophytic	≥6 months	No	Internal validation set
460	Female	＜65	＜25 kg/m2	≥3	No	No	No	No	Yes	Yes	Yes	No	No	T1~T2	N0	No	No	No	No	No	No	Laparoscopic surgery	No	≥12	＜2	≥5 cm	≥5 ng/ml	＜5 ng/ml	＜37 U/mL	＜37 U/mL	＜35 U/ml	＜35 U/ml	＜7 U/ml	＜7 U/ml	＜0.05 ng/ml	＜10 mg/l	＜10 mg/l	＜3	≥30 g/l	≥3	Adenocarcinoma	Infiltrative	≥6 months	No	Internal validation set
461	Female	＜65	＜25 kg/m2	≥3	No	No	No	No	No	No	No	No	No	T1~T2	N0	No	No	No	No	No	No	Open surgery	No	＜12	＜2	＜5 cm	≥5 ng/ml	＜5 ng/ml	＜37 U/mL	＜37 U/mL	＜35 U/ml	＜35 U/ml	＜7 U/ml	＜7 U/ml	＜0.05 ng/ml	＜10 mg/l	＜10 mg/l	＜3	≥30 g/l	＜3	Other	Exophytic	＜6 months	No	Internal validation set
462	Female	＜65	＜25 kg/m2	＜3	No	No	Yes	No	No	No	No	No	No	T1~T2	N1~N2	No	No	No	No	No	No	Open surgery	No	≥12	＜2	＜5 cm	＜5 ng/ml	＜5 ng/ml	＜37 U/mL	＜37 U/mL	＜35 U/ml	＜35 U/ml	＜7 U/ml	＜7 U/ml	＜0.05 ng/ml	＜10 mg/l	＜10 mg/l	＜3	≥30 g/l	≥3	Other	Infiltrative	＜6 months	No	Internal validation set
463	Female	＜65	＜25 kg/m2	≥3	No	No	No	No	No	No	Yes	No	No	T1~T2	N0	No	No	No	No	No	No	Open surgery	No	＜12	＜2	＜5 cm	＜5 ng/ml	＜5 ng/ml	＜37 U/mL	＜37 U/mL	＜35 U/ml	＜35 U/ml	＜7 U/ml	＜7 U/ml	＜0.05 ng/ml	≥10 mg/l	＜10 mg/l	＜3	＜30 g/l	＜3	Other	Unknown	＜6 months	No	Internal validation set
464	Female	＜65	＜25 kg/m2	≥3	No	No	No	Yes	No	No	No	No	No	T1~T2	N0	No	No	No	No	No	Yes	Laparoscopic surgery	No	≥12	＜2	＜5 cm	＜5 ng/ml	≥5 ng/ml	＜37 U/mL	＜37 U/mL	＜35 U/ml	＜35 U/ml	＜7 U/ml	＜7 U/ml	＜0.05 ng/ml	＜10 mg/l	＜10 mg/l	＜3	≥30 g/l	≥3	Adenocarcinoma	Ulcerative	＜6 months	No	Internal validation set
465	Male	≥65	＜25 kg/m2	＜3	No	Yes	No	Yes	No	No	No	Yes	No	T3~T4	N0	No	Yes	No	Yes	Yes	No	Laparoscopic surgery	No	≥12	＜2	＜5 cm	＜5 ng/ml	≥5 ng/ml	＜37 U/mL	＜37 U/mL	≥35 U/ml	≥35 U/ml	＜7 U/ml	＜7 U/ml	＜0.05 ng/ml	≥10 mg/l	＜10 mg/l	＜3	＜30 g/l	≥3	Other	Ulcerative	＜6 months	No	Internal validation set
466	Female	＜65	＜25 kg/m2	＜3	No	No	No	No	No	Yes	No	No	No	T1~T2	N0	No	No	No	No	No	No	Laparoscopic surgery	No	≥12	＜2	≥5 cm	＜5 ng/ml	＜5 ng/ml	＜37 U/mL	＜37 U/mL	＜35 U/ml	＜35 U/ml	＜7 U/ml	＜7 U/ml	＜0.05 ng/ml	＜10 mg/l	＜10 mg/l	＜3	≥30 g/l	＜3	Mucinous adenocarcinoma	Infiltrative	≥6 months	No	Internal validation set
467	Male	≥65	＜25 kg/m2	＜3	No	Yes	No	No	No	Yes	No	No	No	T1~T2	N0	Yes	No	No	Yes	Yes	No	Open surgery	No	≥12	＜2	＜5 cm	＜5 ng/ml	＜5 ng/ml	＜37 U/mL	＜37 U/mL	≥35 U/ml	＜35 U/ml	≥7 U/ml	＜7 U/ml	＜0.05 ng/ml	＜10 mg/l	≥10 mg/l	≥3	＜30 g/l	≥3	Other	Ulcerative	≥6 months	No	Internal validation set
468	Female	＜65	＜25 kg/m2	＜3	Yes	No	No	No	No	No	Yes	No	No	T1~T2	N0	No	No	No	No	No	No	Laparoscopic surgery	No	≥12	≥2	＜5 cm	≥5 ng/ml	＜5 ng/ml	＜37 U/mL	≥37 U/mL	＜35 U/ml	＜35 U/ml	≥7 U/ml	＜7 U/ml	＜0.05 ng/ml	＜10 mg/l	＜10 mg/l	＜3	≥30 g/l	＜3	Other	Ulcerative	＜6 months	No	Internal validation set
469	Female	＜65	＜25 kg/m2	≥3	No	No	No	No	No	No	No	No	Yes	T1~T2	N1~N2	No	No	No	No	No	No	Open surgery	No	≥12	＜2	＜5 cm	＜5 ng/ml	＜5 ng/ml	＜37 U/mL	＜37 U/mL	＜35 U/ml	＜35 U/ml	＜7 U/ml	≥7 U/ml	＜0.05 ng/ml	＜10 mg/l	＜10 mg/l	＜3	＜30 g/l	＜3	Mucinous adenocarcinoma	Ulcerative	＜6 months	No	Internal validation set
470	Female	＜65	＜25 kg/m2	≥3	No	No	No	No	Yes	No	No	Yes	No	T1~T2	N0	No	No	Yes	No	No	No	Laparoscopic surgery	No	≥12	≥2	＜5 cm	＜5 ng/ml	＜5 ng/ml	＜37 U/mL	＜37 U/mL	＜35 U/ml	＜35 U/ml	＜7 U/ml	＜7 U/ml	＜0.05 ng/ml	＜10 mg/l	＜10 mg/l	＜3	≥30 g/l	≥3	Adenocarcinoma	Ulcerative	＜6 months	No	Internal validation set
471	Female	＜65	＜25 kg/m2	≥3	No	No	No	Yes	Yes	No	No	No	No	T1~T2	N0	No	No	No	No	No	No	Open surgery	No	≥12	≥2	＜5 cm	≥5 ng/ml	＜5 ng/ml	＜37 U/mL	≥37 U/mL	＜35 U/ml	＜35 U/ml	＜7 U/ml	＜7 U/ml	＜0.05 ng/ml	＜10 mg/l	＜10 mg/l	＜3	≥30 g/l	≥3	Mucinous adenocarcinoma	Infiltrative	＜6 months	No	Internal validation set
472	Male	＜65	＜25 kg/m2	≥3	No	No	No	No	No	No	No	No	No	T3~T4	N0	No	No	No	Yes	No	Yes	Laparoscopic surgery	No	≥12	＜2	＜5 cm	≥5 ng/ml	＜5 ng/ml	＜37 U/mL	＜37 U/mL	＜35 U/ml	＜35 U/ml	＜7 U/ml	＜7 U/ml	＜0.05 ng/ml	＜10 mg/l	＜10 mg/l	≥3	≥30 g/l	＜3	Adenocarcinoma	Exophytic	＜6 months	No	Internal validation set
473	Male	＜65	＜25 kg/m2	＜3	No	No	No	No	No	No	No	No	No	T1~T2	N0	No	No	No	Yes	No	Yes	Open surgery	No	≥12	≥2	＜5 cm	＜5 ng/ml	＜5 ng/ml	≥37 U/mL	＜37 U/mL	＜35 U/ml	≥35 U/ml	＜7 U/ml	＜7 U/ml	≥0.05 ng/ml	＜10 mg/l	＜10 mg/l	＜3	＜30 g/l	≥3	Adenocarcinoma	Exophytic	＜6 months	No	Internal validation set
474	Female	＜65	＜25 kg/m2	≥3	Yes	No	Yes	No	No	No	Yes	No	No	T1~T2	N0	No	No	Yes	No	No	No	Laparoscopic surgery	Yes	≥12	＜2	≥5 cm	＜5 ng/ml	＜5 ng/ml	＜37 U/mL	≥37 U/mL	＜35 U/ml	＜35 U/ml	＜7 U/ml	＜7 U/ml	＜0.05 ng/ml	＜10 mg/l	＜10 mg/l	＜3	≥30 g/l	≥3	Mucinous adenocarcinoma	Unknown	＜6 months	No	Internal validation set
475	Male	＜65	≥25 kg/m2	＜3	No	No	No	No	No	No	Yes	No	No	T1~T2	N0	No	No	Yes	Yes	No	No	Laparoscopic surgery	No	＜12	≥2	＜5 cm	＜5 ng/ml	＜5 ng/ml	＜37 U/mL	＜37 U/mL	＜35 U/ml	≥35 U/ml	＜7 U/ml	＜7 U/ml	＜0.05 ng/ml	＜10 mg/l	≥10 mg/l	＜3	≥30 g/l	＜3	Adenocarcinoma	Exophytic	≥6 months	No	Internal validation set
476	Female	＜65	＜25 kg/m2	＜3	No	No	Yes	No	No	No	No	Yes	No	T1~T2	N0	No	No	No	No	No	No	Laparoscopic surgery	No	＜12	＜2	＜5 cm	＜5 ng/ml	＜5 ng/ml	＜37 U/mL	＜37 U/mL	＜35 U/ml	＜35 U/ml	＜7 U/ml	＜7 U/ml	＜0.05 ng/ml	＜10 mg/l	＜10 mg/l	＜3	＜30 g/l	＜3	Mucinous adenocarcinoma	Unknown	＜6 months	No	Internal validation set
477	Female	＜65	＜25 kg/m2	≥3	No	Yes	No	No	No	Yes	No	Yes	No	T1~T2	N0	No	No	No	No	No	No	Open surgery	No	≥12	＜2	＜5 cm	＜5 ng/ml	＜5 ng/ml	≥37 U/mL	＜37 U/mL	＜35 U/ml	＜35 U/ml	≥7 U/ml	＜7 U/ml	≥0.05 ng/ml	＜10 mg/l	＜10 mg/l	＜3	＜30 g/l	≥3	Adenocarcinoma	Unknown	＜6 months	No	Internal validation set
478	Female	＜65	＜25 kg/m2	＜3	No	Yes	No	No	No	Yes	No	No	No	T1~T2	N0	No	No	No	No	No	No	Open surgery	No	≥12	＜2	＜5 cm	＜5 ng/ml	≥5 ng/ml	＜37 U/mL	＜37 U/mL	＜35 U/ml	＜35 U/ml	＜7 U/ml	＜7 U/ml	＜0.05 ng/ml	≥10 mg/l	＜10 mg/l	＜3	＜30 g/l	≥3	Other	Ulcerative	＜6 months	No	Internal validation set
479	Female	＜65	＜25 kg/m2	＜3	No	No	No	Yes	Yes	No	Yes	No	No	T1~T2	N0	No	No	No	No	No	No	Laparoscopic surgery	No	≥12	＜2	＜5 cm	＜5 ng/ml	≥5 ng/ml	＜37 U/mL	＜37 U/mL	＜35 U/ml	＜35 U/ml	＜7 U/ml	＜7 U/ml	＜0.05 ng/ml	＜10 mg/l	≥10 mg/l	＜3	≥30 g/l	≥3	Mucinous adenocarcinoma	Unknown	≥6 months	No	Internal validation set
480	Female	≥65	＜25 kg/m2	≥3	No	No	No	Yes	No	No	No	No	No	T3~T4	N0	No	No	No	Yes	Yes	Yes	Laparoscopic surgery	No	＜12	＜2	≥5 cm	＜5 ng/ml	＜5 ng/ml	＜37 U/mL	≥37 U/mL	＜35 U/ml	≥35 U/ml	＜7 U/ml	＜7 U/ml	＜0.05 ng/ml	≥10 mg/l	≥10 mg/l	＜3	＜30 g/l	≥3	Adenocarcinoma	Exophytic	≥6 months	No	Internal validation set
481	Female	＜65	＜25 kg/m2	≥3	No	No	No	No	No	No	No	No	No	T1~T2	N0	No	No	No	No	No	No	Laparoscopic surgery	No	≥12	＜2	＜5 cm	＜5 ng/ml	＜5 ng/ml	＜37 U/mL	≥37 U/mL	＜35 U/ml	＜35 U/ml	＜7 U/ml	＜7 U/ml	＜0.05 ng/ml	＜10 mg/l	＜10 mg/l	＜3	≥30 g/l	≥3	Mucinous adenocarcinoma	Unknown	＜6 months	No	Internal validation set
482	Female	＜65	＜25 kg/m2	＜3	No	No	No	No	No	No	No	No	Yes	T1~T2	N1~N2	No	No	No	No	No	Yes	Open surgery	No	≥12	＜2	＜5 cm	＜5 ng/ml	＜5 ng/ml	＜37 U/mL	＜37 U/mL	＜35 U/ml	＜35 U/ml	＜7 U/ml	≥7 U/ml	＜0.05 ng/ml	＜10 mg/l	＜10 mg/l	＜3	≥30 g/l	≥3	Mucinous adenocarcinoma	Ulcerative	≥6 months	No	Internal validation set
483	Female	＜65	＜25 kg/m2	≥3	No	No	No	No	No	No	No	No	No	T1~T2	N0	No	No	No	No	No	No	Laparoscopic surgery	No	≥12	＜2	＜5 cm	＜5 ng/ml	＜5 ng/ml	＜37 U/mL	＜37 U/mL	＜35 U/ml	＜35 U/ml	＜7 U/ml	＜7 U/ml	≥0.05 ng/ml	＜10 mg/l	＜10 mg/l	＜3	≥30 g/l	＜3	Adenocarcinoma	Exophytic	≥6 months	No	Internal validation set
484	Female	＜65	＜25 kg/m2	＜3	No	No	No	No	No	No	No	No	No	T1~T2	N0	No	No	No	No	No	No	Open surgery	No	＜12	＜2	＜5 cm	＜5 ng/ml	＜5 ng/ml	＜37 U/mL	＜37 U/mL	＜35 U/ml	＜35 U/ml	＜7 U/ml	＜7 U/ml	＜0.05 ng/ml	≥10 mg/l	＜10 mg/l	＜3	＜30 g/l	≥3	Adenocarcinoma	Unknown	≥6 months	No	Internal validation set
485	Male	＜65	≥25 kg/m2	＜3	No	No	No	No	No	No	No	Yes	No	T1~T2	N0	No	No	No	Yes	No	No	Open surgery	No	＜12	＜2	＜5 cm	＜5 ng/ml	＜5 ng/ml	＜37 U/mL	≥37 U/mL	＜35 U/ml	＜35 U/ml	＜7 U/ml	＜7 U/ml	＜0.05 ng/ml	＜10 mg/l	＜10 mg/l	＜3	≥30 g/l	＜3	Other	Ulcerative	≥6 months	No	Internal validation set
486	Female	＜65	＜25 kg/m2	＜3	No	No	Yes	No	No	No	No	Yes	No	T1~T2	N0	Yes	Yes	No	No	No	No	Laparoscopic surgery	No	≥12	≥2	＜5 cm	≥5 ng/ml	＜5 ng/ml	＜37 U/mL	＜37 U/mL	＜35 U/ml	＜35 U/ml	＜7 U/ml	＜7 U/ml	＜0.05 ng/ml	≥10 mg/l	＜10 mg/l	≥3	＜30 g/l	≥3	Adenocarcinoma	Exophytic	≥6 months	No	Internal validation set
487	Female	＜65	＜25 kg/m2	≥3	No	Yes	No	No	No	No	No	No	No	T1~T2	N0	No	No	No	No	No	No	Laparoscopic surgery	No	＜12	＜2	＜5 cm	＜5 ng/ml	＜5 ng/ml	＜37 U/mL	＜37 U/mL	＜35 U/ml	＜35 U/ml	＜7 U/ml	＜7 U/ml	＜0.05 ng/ml	＜10 mg/l	＜10 mg/l	＜3	≥30 g/l	＜3	Mucinous adenocarcinoma	Infiltrative	＜6 months	No	Internal validation set
488	Female	＜65	＜25 kg/m2	＜3	No	No	No	No	No	Yes	No	No	No	T1~T2	N1~N2	No	No	No	No	No	No	Open surgery	Yes	≥12	＜2	＜5 cm	＜5 ng/ml	＜5 ng/ml	＜37 U/mL	＜37 U/mL	＜35 U/ml	＜35 U/ml	＜7 U/ml	＜7 U/ml	＜0.05 ng/ml	≥10 mg/l	＜10 mg/l	＜3	＜30 g/l	≥3	Other	Infiltrative	＜6 months	No	Internal validation set
489	Female	＜65	＜25 kg/m2	＜3	No	No	No	Yes	No	No	No	No	No	T1~T2	N0	Yes	No	No	No	No	No	Open surgery	No	≥12	≥2	≥5 cm	＜5 ng/ml	＜5 ng/ml	＜37 U/mL	＜37 U/mL	＜35 U/ml	＜35 U/ml	＜7 U/ml	＜7 U/ml	＜0.05 ng/ml	＜10 mg/l	＜10 mg/l	≥3	≥30 g/l	＜3	Other	Unknown	＜6 months	No	Internal validation set
490	Female	＜65	＜25 kg/m2	＜3	No	Yes	Yes	Yes	Yes	No	No	No	No	T1~T2	N0	No	No	No	No	No	No	Open surgery	No	≥12	＜2	≥5 cm	≥5 ng/ml	≥5 ng/ml	＜37 U/mL	＜37 U/mL	＜35 U/ml	＜35 U/ml	＜7 U/ml	＜7 U/ml	＜0.05 ng/ml	≥10 mg/l	＜10 mg/l	≥3	＜30 g/l	＜3	Adenocarcinoma	Ulcerative	＜6 months	No	Internal validation set
491	Female	＜65	＜25 kg/m2	≥3	No	No	No	No	Yes	No	No	Yes	No	T1~T2	N0	No	No	No	No	No	Yes	Open surgery	No	≥12	≥2	＜5 cm	＜5 ng/ml	＜5 ng/ml	＜37 U/mL	＜37 U/mL	＜35 U/ml	＜35 U/ml	＜7 U/ml	＜7 U/ml	＜0.05 ng/ml	≥10 mg/l	≥10 mg/l	＜3	＜30 g/l	≥3	Adenocarcinoma	Exophytic	≥6 months	No	Internal validation set
492	Female	＜65	＜25 kg/m2	＜3	No	Yes	No	No	No	No	No	No	No	T1~T2	N1~N2	No	No	No	No	Yes	Yes	Laparoscopic surgery	No	≥12	＜2	＜5 cm	＜5 ng/ml	＜5 ng/ml	＜37 U/mL	＜37 U/mL	＜35 U/ml	＜35 U/ml	＜7 U/ml	≥7 U/ml	＜0.05 ng/ml	≥10 mg/l	＜10 mg/l	＜3	＜30 g/l	≥3	Adenocarcinoma	Unknown	＜6 months	No	Internal validation set
493	Female	＜65	＜25 kg/m2	≥3	Yes	No	No	No	No	No	Yes	No	No	T1~T2	N0	No	No	No	No	Yes	No	Laparoscopic surgery	No	≥12	＜2	＜5 cm	＜5 ng/ml	＜5 ng/ml	＜37 U/mL	＜37 U/mL	＜35 U/ml	＜35 U/ml	＜7 U/ml	≥7 U/ml	＜0.05 ng/ml	＜10 mg/l	＜10 mg/l	＜3	≥30 g/l	＜3	Other	Exophytic	＜6 months	No	Internal validation set
494	Female	＜65	＜25 kg/m2	≥3	No	Yes	No	No	No	No	Yes	Yes	No	T1~T2	N0	No	No	No	No	No	Yes	Laparoscopic surgery	No	≥12	＜2	＜5 cm	＜5 ng/ml	＜5 ng/ml	＜37 U/mL	＜37 U/mL	＜35 U/ml	＜35 U/ml	＜7 U/ml	＜7 U/ml	＜0.05 ng/ml	＜10 mg/l	≥10 mg/l	＜3	≥30 g/l	≥3	Adenocarcinoma	Ulcerative	≥6 months	No	Internal validation set
495	Female	＜65	＜25 kg/m2	≥3	No	No	No	No	No	No	No	No	No	T1~T2	N0	No	No	No	No	No	No	Laparoscopic surgery	No	≥12	＜2	＜5 cm	＜5 ng/ml	≥5 ng/ml	＜37 U/mL	＜37 U/mL	＜35 U/ml	＜35 U/ml	＜7 U/ml	＜7 U/ml	＜0.05 ng/ml	＜10 mg/l	＜10 mg/l	＜3	≥30 g/l	＜3	Mucinous adenocarcinoma	Unknown	＜6 months	No	Internal validation set
496	Female	＜65	＜25 kg/m2	≥3	No	No	No	No	No	No	No	No	No	T1~T2	N0	No	No	No	No	No	No	Open surgery	No	＜12	＜2	＜5 cm	＜5 ng/ml	＜5 ng/ml	＜37 U/mL	＜37 U/mL	＜35 U/ml	＜35 U/ml	＜7 U/ml	＜7 U/ml	＜0.05 ng/ml	＜10 mg/l	＜10 mg/l	＜3	＜30 g/l	≥3	Other	Unknown	≥6 months	No	Internal validation set
497	Female	≥65	≥25 kg/m2	＜3	Yes	No	Yes	Yes	No	No	Yes	No	No	T3~T4	N0	No	No	No	Yes	No	No	Open surgery	No	＜12	＜2	＜5 cm	＜5 ng/ml	＜5 ng/ml	＜37 U/mL	＜37 U/mL	≥35 U/ml	≥35 U/ml	＜7 U/ml	＜7 U/ml	＜0.05 ng/ml	＜10 mg/l	＜10 mg/l	＜3	＜30 g/l	＜3	Mucinous adenocarcinoma	Unknown	≥6 months	No	Internal validation set
498	Female	≥65	＜25 kg/m2	＜3	No	No	No	No	No	Yes	Yes	No	No	T1~T2	N1~N2	No	No	No	Yes	No	No	Laparoscopic surgery	No	＜12	＜2	＜5 cm	＜5 ng/ml	＜5 ng/ml	＜37 U/mL	＜37 U/mL	＜35 U/ml	≥35 U/ml	＜7 U/ml	＜7 U/ml	＜0.05 ng/ml	＜10 mg/l	＜10 mg/l	＜3	＜30 g/l	≥3	Other	Ulcerative	≥6 months	No	Internal validation set
499	Female	≥65	＜25 kg/m2	＜3	No	No	Yes	No	Yes	No	No	No	No	T1~T2	N1~N2	No	Yes	No	Yes	No	Yes	Laparoscopic surgery	No	＜12	＜2	＜5 cm	＜5 ng/ml	＜5 ng/ml	＜37 U/mL	＜37 U/mL	＜35 U/ml	＜35 U/ml	＜7 U/ml	＜7 U/ml	＜0.05 ng/ml	＜10 mg/l	＜10 mg/l	＜3	＜30 g/l	≥3	Other	Exophytic	＜6 months	No	Internal validation set
500	Female	≥65	≥25 kg/m2	≥3	No	No	No	No	No	No	Yes	No	No	T1~T2	N0	No	No	No	Yes	No	No	Open surgery	No	≥12	＜2	＜5 cm	＜5 ng/ml	＜5 ng/ml	≥37 U/mL	≥37 U/mL	＜35 U/ml	＜35 U/ml	＜7 U/ml	＜7 U/ml	＜0.05 ng/ml	＜10 mg/l	＜10 mg/l	＜3	≥30 g/l	＜3	Mucinous adenocarcinoma	Unknown	＜6 months	No	Internal validation set
501	Female	＜65	＜25 kg/m2	＜3	No	No	No	No	No	No	No	No	No	T1~T2	N0	No	No	No	No	No	No	Laparoscopic surgery	No	≥12	＜2	＜5 cm	＜5 ng/ml	＜5 ng/ml	＜37 U/mL	＜37 U/mL	＜35 U/ml	＜35 U/ml	＜7 U/ml	＜7 U/ml	＜0.05 ng/ml	＜10 mg/l	＜10 mg/l	＜3	≥30 g/l	＜3	Adenocarcinoma	Exophytic	＜6 months	No	Internal validation set
502	Female	≥65	≥25 kg/m2	＜3	No	No	No	No	No	No	Yes	Yes	No	T1~T2	N0	No	No	No	Yes	No	No	Laparoscopic surgery	No	≥12	＜2	＜5 cm	＜5 ng/ml	＜5 ng/ml	＜37 U/mL	＜37 U/mL	≥35 U/ml	＜35 U/ml	＜7 U/ml	＜7 U/ml	＜0.05 ng/ml	＜10 mg/l	＜10 mg/l	＜3	＜30 g/l	＜3	Adenocarcinoma	Infiltrative	＜6 months	No	Internal validation set
503	Female	≥65	＜25 kg/m2	＜3	No	Yes	Yes	No	No	No	No	No	No	T1~T2	N0	No	No	No	Yes	No	No	Laparoscopic surgery	No	＜12	＜2	＜5 cm	＜5 ng/ml	＜5 ng/ml	＜37 U/mL	＜37 U/mL	≥35 U/ml	＜35 U/ml	≥7 U/ml	＜7 U/ml	＜0.05 ng/ml	＜10 mg/l	＜10 mg/l	＜3	≥30 g/l	≥3	Adenocarcinoma	Unknown	＜6 months	No	Internal validation set
504	Female	≥65	≥25 kg/m2	≥3	No	No	No	No	No	No	No	No	No	T1~T2	N0	No	No	No	Yes	No	Yes	Open surgery	Yes	＜12	＜2	＜5 cm	＜5 ng/ml	＜5 ng/ml	＜37 U/mL	≥37 U/mL	＜35 U/ml	＜35 U/ml	≥7 U/ml	＜7 U/ml	＜0.05 ng/ml	＜10 mg/l	＜10 mg/l	＜3	＜30 g/l	≥3	Adenocarcinoma	Ulcerative	＜6 months	No	Internal validation set
505	Female	≥65	≥25 kg/m2	＜3	No	Yes	No	No	Yes	Yes	No	No	No	T1~T2	N0	No	No	No	Yes	No	No	Laparoscopic surgery	No	＜12	＜2	≥5 cm	＜5 ng/ml	＜5 ng/ml	＜37 U/mL	＜37 U/mL	＜35 U/ml	≥35 U/ml	＜7 U/ml	＜7 U/ml	＜0.05 ng/ml	≥10 mg/l	＜10 mg/l	＜3	＜30 g/l	＜3	Other	Exophytic	＜6 months	No	Internal validation set
506	Female	＜65	＜25 kg/m2	≥3	No	No	No	No	No	No	No	No	No	T1~T2	N0	No	No	No	No	No	No	Open surgery	No	≥12	＜2	＜5 cm	＜5 ng/ml	＜5 ng/ml	＜37 U/mL	＜37 U/mL	＜35 U/ml	＜35 U/ml	＜7 U/ml	＜7 U/ml	＜0.05 ng/ml	＜10 mg/l	＜10 mg/l	＜3	≥30 g/l	＜3	Adenocarcinoma	Infiltrative	＜6 months	No	Internal validation set
507	Female	＜65	＜25 kg/m2	≥3	No	No	Yes	Yes	No	No	No	No	No	T1~T2	N1~N2	No	No	No	No	No	No	Laparoscopic surgery	No	≥12	＜2	＜5 cm	≥5 ng/ml	＜5 ng/ml	＜37 U/mL	＜37 U/mL	＜35 U/ml	＜35 U/ml	＜7 U/ml	＜7 U/ml	≥0.05 ng/ml	＜10 mg/l	＜10 mg/l	＜3	≥30 g/l	＜3	Mucinous adenocarcinoma	Infiltrative	＜6 months	No	Internal validation set
508	Female	≥65	＜25 kg/m2	＜3	No	Yes	Yes	No	Yes	Yes	No	No	No	T3~T4	N0	No	No	No	Yes	Yes	No	Open surgery	No	≥12	＜2	＜5 cm	＜5 ng/ml	≥5 ng/ml	＜37 U/mL	＜37 U/mL	＜35 U/ml	＜35 U/ml	＜7 U/ml	≥7 U/ml	≥0.05 ng/ml	＜10 mg/l	＜10 mg/l	＜3	≥30 g/l	≥3	Adenocarcinoma	Infiltrative	＜6 months	No	Internal validation set
509	Female	≥65	＜25 kg/m2	≥3	No	No	No	No	No	No	No	No	No	T1~T2	N0	No	No	No	Yes	Yes	No	Open surgery	No	≥12	＜2	＜5 cm	＜5 ng/ml	＜5 ng/ml	＜37 U/mL	＜37 U/mL	＜35 U/ml	＜35 U/ml	＜7 U/ml	＜7 U/ml	＜0.05 ng/ml	≥10 mg/l	＜10 mg/l	＜3	＜30 g/l	＜3	Adenocarcinoma	Infiltrative	≥6 months	No	Internal validation set
510	Female	≥65	≥25 kg/m2	≥3	No	No	Yes	No	No	No	No	No	No	T1~T2	N0	No	No	No	Yes	No	No	Open surgery	No	≥12	＜2	＜5 cm	＜5 ng/ml	＜5 ng/ml	＜37 U/mL	＜37 U/mL	＜35 U/ml	＜35 U/ml	＜7 U/ml	＜7 U/ml	＜0.05 ng/ml	＜10 mg/l	＜10 mg/l	＜3	≥30 g/l	≥3	Mucinous adenocarcinoma	Exophytic	＜6 months	No	Internal validation set
511	Female	＜65	＜25 kg/m2	≥3	No	No	No	No	No	No	No	Yes	No	T1~T2	N1~N2	No	No	No	No	Yes	No	Laparoscopic surgery	No	≥12	＜2	＜5 cm	≥5 ng/ml	＜5 ng/ml	＜37 U/mL	＜37 U/mL	＜35 U/ml	＜35 U/ml	＜7 U/ml	＜7 U/ml	＜0.05 ng/ml	＜10 mg/l	＜10 mg/l	＜3	＜30 g/l	≥3	Mucinous adenocarcinoma	Unknown	＜6 months	No	Internal validation set
512	Female	≥65	≥25 kg/m2	≥3	No	Yes	Yes	No	No	No	No	No	No	T1~T2	N0	Yes	No	No	Yes	No	Yes	Open surgery	No	＜12	＜2	＜5 cm	≥5 ng/ml	＜5 ng/ml	＜37 U/mL	＜37 U/mL	＜35 U/ml	＜35 U/ml	＜7 U/ml	＜7 U/ml	＜0.05 ng/ml	＜10 mg/l	＜10 mg/l	≥3	≥30 g/l	≥3	Other	Infiltrative	＜6 months	No	Internal validation set
513	Female	≥65	＜25 kg/m2	≥3	No	No	No	No	No	No	No	No	No	T1~T2	N1~N2	No	No	No	Yes	No	Yes	Laparoscopic surgery	No	≥12	＜2	＜5 cm	＜5 ng/ml	＜5 ng/ml	＜37 U/mL	＜37 U/mL	＜35 U/ml	＜35 U/ml	＜7 U/ml	＜7 U/ml	＜0.05 ng/ml	＜10 mg/l	≥10 mg/l	＜3	≥30 g/l	≥3	Adenocarcinoma	Unknown	≥6 months	No	Internal validation set
514	Female	≥65	≥25 kg/m2	＜3	No	No	No	Yes	Yes	No	No	No	Yes	T1~T2	N0	No	No	No	Yes	No	No	Laparoscopic surgery	No	＜12	＜2	＜5 cm	＜5 ng/ml	＜5 ng/ml	＜37 U/mL	＜37 U/mL	＜35 U/ml	≥35 U/ml	＜7 U/ml	＜7 U/ml	＜0.05 ng/ml	＜10 mg/l	＜10 mg/l	≥3	＜30 g/l	≥3	Other	Infiltrative	＜6 months	No	Internal validation set
515	Female	≥65	＜25 kg/m2	＜3	No	No	No	Yes	No	Yes	No	No	No	T1~T2	N0	No	No	No	Yes	No	No	Open surgery	No	≥12	＜2	＜5 cm	＜5 ng/ml	＜5 ng/ml	＜37 U/mL	＜37 U/mL	＜35 U/ml	≥35 U/ml	＜7 U/ml	＜7 U/ml	＜0.05 ng/ml	＜10 mg/l	＜10 mg/l	＜3	≥30 g/l	＜3	Adenocarcinoma	Ulcerative	≥6 months	No	Internal validation set
516	Female	＜65	＜25 kg/m2	＜3	No	No	No	Yes	No	No	No	No	No	T1~T2	N0	No	No	No	No	No	No	Open surgery	Yes	≥12	＜2	＜5 cm	＜5 ng/ml	≥5 ng/ml	＜37 U/mL	＜37 U/mL	＜35 U/ml	＜35 U/ml	＜7 U/ml	＜7 U/ml	＜0.05 ng/ml	＜10 mg/l	＜10 mg/l	＜3	≥30 g/l	≥3	Adenocarcinoma	Infiltrative	≥6 months	No	Internal validation set
517	Female	≥65	＜25 kg/m2	＜3	No	No	No	No	No	No	Yes	Yes	No	T3~T4	N0	No	Yes	No	Yes	No	No	Open surgery	No	≥12	＜2	≥5 cm	＜5 ng/ml	＜5 ng/ml	＜37 U/mL	＜37 U/mL	≥35 U/ml	＜35 U/ml	＜7 U/ml	＜7 U/ml	＜0.05 ng/ml	＜10 mg/l	＜10 mg/l	≥3	≥30 g/l	＜3	Other	Unknown	≥6 months	No	Internal validation set
518	Female	≥65	＜25 kg/m2	＜3	No	No	No	No	No	Yes	No	No	No	T1~T2	N0	No	No	No	Yes	No	No	Open surgery	Yes	≥12	＜2	＜5 cm	＜5 ng/ml	＜5 ng/ml	＜37 U/mL	＜37 U/mL	≥35 U/ml	＜35 U/ml	＜7 U/ml	＜7 U/ml	＜0.05 ng/ml	≥10 mg/l	＜10 mg/l	≥3	＜30 g/l	＜3	Other	Ulcerative	≥6 months	No	Internal validation set
519	Female	≥65	＜25 kg/m2	＜3	No	No	No	No	No	Yes	No	No	No	T1~T2	N0	No	No	No	Yes	No	No	Open surgery	No	≥12	＜2	＜5 cm	＜5 ng/ml	＜5 ng/ml	＜37 U/mL	＜37 U/mL	≥35 U/ml	＜35 U/ml	≥7 U/ml	＜7 U/ml	＜0.05 ng/ml	＜10 mg/l	＜10 mg/l	＜3	≥30 g/l	＜3	Other	Ulcerative	＜6 months	No	Internal validation set
520	Female	≥65	≥25 kg/m2	≥3	No	Yes	No	No	No	No	Yes	No	Yes	T1~T2	N0	No	No	No	Yes	No	Yes	Open surgery	No	≥12	＜2	＜5 cm	＜5 ng/ml	＜5 ng/ml	≥37 U/mL	＜37 U/mL	＜35 U/ml	＜35 U/ml	＜7 U/ml	＜7 U/ml	＜0.05 ng/ml	＜10 mg/l	＜10 mg/l	＜3	≥30 g/l	≥3	Mucinous adenocarcinoma	Infiltrative	≥6 months	No	Internal validation set
521	Female	≥65	＜25 kg/m2	＜3	No	No	Yes	No	No	No	No	No	No	T1~T2	N0	No	No	Yes	Yes	No	No	Laparoscopic surgery	No	≥12	＜2	＜5 cm	＜5 ng/ml	＜5 ng/ml	＜37 U/mL	＜37 U/mL	＜35 U/ml	＜35 U/ml	＜7 U/ml	＜7 U/ml	＜0.05 ng/ml	≥10 mg/l	＜10 mg/l	＜3	＜30 g/l	＜3	Adenocarcinoma	Exophytic	≥6 months	No	Internal validation set
522	Female	＜65	＜25 kg/m2	＜3	No	No	Yes	No	No	No	No	No	No	T1~T2	N0	No	No	No	No	No	Yes	Open surgery	No	≥12	＜2	＜5 cm	＜5 ng/ml	＜5 ng/ml	≥37 U/mL	＜37 U/mL	＜35 U/ml	＜35 U/ml	＜7 U/ml	＜7 U/ml	＜0.05 ng/ml	＜10 mg/l	＜10 mg/l	＜3	≥30 g/l	≥3	Adenocarcinoma	Infiltrative	＜6 months	No	Internal validation set
523	Female	≥65	＜25 kg/m2	＜3	No	Yes	No	No	Yes	No	No	No	No	T3~T4	N1~N2	No	No	No	Yes	No	No	Laparoscopic surgery	No	≥12	＜2	≥5 cm	＜5 ng/ml	＜5 ng/ml	＜37 U/mL	＜37 U/mL	≥35 U/ml	≥35 U/ml	＜7 U/ml	＜7 U/ml	＜0.05 ng/ml	＜10 mg/l	＜10 mg/l	＜3	≥30 g/l	＜3	Mucinous adenocarcinoma	Infiltrative	≥6 months	No	Internal validation set
524	Female	≥65	＜25 kg/m2	＜3	No	No	No	No	Yes	No	Yes	No	No	T3~T4	N1~N2	No	No	No	Yes	Yes	No	Open surgery	No	≥12	＜2	＜5 cm	＜5 ng/ml	＜5 ng/ml	＜37 U/mL	＜37 U/mL	≥35 U/ml	≥35 U/ml	＜7 U/ml	＜7 U/ml	＜0.05 ng/ml	＜10 mg/l	＜10 mg/l	＜3	≥30 g/l	＜3	Adenocarcinoma	Ulcerative	≥6 months	No	Internal validation set
525	Female	≥65	≥25 kg/m2	≥3	No	No	No	Yes	No	Yes	No	No	No	T1~T2	N0	No	No	No	Yes	Yes	No	Laparoscopic surgery	No	＜12	≥2	＜5 cm	≥5 ng/ml	＜5 ng/ml	＜37 U/mL	＜37 U/mL	≥35 U/ml	＜35 U/ml	＜7 U/ml	＜7 U/ml	＜0.05 ng/ml	＜10 mg/l	＜10 mg/l	＜3	＜30 g/l	＜3	Mucinous adenocarcinoma	Unknown	≥6 months	No	Internal validation set
526	Female	＜65	＜25 kg/m2	＜3	No	No	No	No	No	No	Yes	Yes	No	T1~T2	N0	No	No	No	No	No	No	Open surgery	No	≥12	≥2	＜5 cm	＜5 ng/ml	＜5 ng/ml	＜37 U/mL	＜37 U/mL	＜35 U/ml	＜35 U/ml	＜7 U/ml	≥7 U/ml	≥0.05 ng/ml	＜10 mg/l	＜10 mg/l	＜3	≥30 g/l	≥3	Other	Exophytic	＜6 months	No	Internal validation set
527	Female	≥65	＜25 kg/m2	≥3	Yes	Yes	No	No	No	Yes	No	No	No	T1~T2	N0	No	No	No	Yes	Yes	No	Open surgery	No	＜12	≥2	＜5 cm	≥5 ng/ml	＜5 ng/ml	＜37 U/mL	≥37 U/mL	＜35 U/ml	＜35 U/ml	＜7 U/ml	＜7 U/ml	＜0.05 ng/ml	＜10 mg/l	＜10 mg/l	＜3	≥30 g/l	＜3	Adenocarcinoma	Exophytic	＜6 months	No	Internal validation set
528	Female	≥65	≥25 kg/m2	＜3	No	No	Yes	No	No	No	No	No	No	T1~T2	N0	No	No	No	Yes	No	No	Laparoscopic surgery	No	≥12	＜2	＜5 cm	≥5 ng/ml	＜5 ng/ml	＜37 U/mL	＜37 U/mL	＜35 U/ml	＜35 U/ml	＜7 U/ml	＜7 U/ml	＜0.05 ng/ml	＜10 mg/l	＜10 mg/l	＜3	＜30 g/l	≥3	Other	Infiltrative	＜6 months	No	Internal validation set
529	Female	＜65	＜25 kg/m2	≥3	Yes	Yes	Yes	No	No	No	No	No	No	T1~T2	N0	No	No	No	No	No	No	Open surgery	No	≥12	≥2	＜5 cm	＜5 ng/ml	＜5 ng/ml	＜37 U/mL	＜37 U/mL	＜35 U/ml	＜35 U/ml	＜7 U/ml	＜7 U/ml	≥0.05 ng/ml	＜10 mg/l	≥10 mg/l	＜3	≥30 g/l	≥3	Other	Exophytic	≥6 months	No	Internal validation set
530	Female	＜65	＜25 kg/m2	≥3	No	No	No	No	No	No	No	No	No	T1~T2	N0	No	No	No	No	No	No	Laparoscopic surgery	No	≥12	≥2	＜5 cm	＜5 ng/ml	＜5 ng/ml	＜37 U/mL	＜37 U/mL	＜35 U/ml	＜35 U/ml	＜7 U/ml	＜7 U/ml	＜0.05 ng/ml	＜10 mg/l	＜10 mg/l	＜3	≥30 g/l	≥3	Mucinous adenocarcinoma	Unknown	＜6 months	No	Internal validation set
531	Female	≥65	＜25 kg/m2	≥3	No	No	No	No	No	No	Yes	Yes	No	T3~T4	N0	Yes	No	No	Yes	No	No	Open surgery	No	≥12	＜2	＜5 cm	＜5 ng/ml	＜5 ng/ml	＜37 U/mL	＜37 U/mL	＜35 U/ml	＜35 U/ml	＜7 U/ml	＜7 U/ml	＜0.05 ng/ml	＜10 mg/l	≥10 mg/l	≥3	≥30 g/l	＜3	Adenocarcinoma	Ulcerative	≥6 months	No	Internal validation set
532	Female	＜65	＜25 kg/m2	≥3	No	Yes	No	No	No	No	Yes	Yes	No	T1~T2	N0	No	No	No	No	No	Yes	Laparoscopic surgery	No	≥12	＜2	≥5 cm	＜5 ng/ml	＜5 ng/ml	＜37 U/mL	＜37 U/mL	＜35 U/ml	＜35 U/ml	＜7 U/ml	＜7 U/ml	＜0.05 ng/ml	＜10 mg/l	＜10 mg/l	≥3	＜30 g/l	＜3	Adenocarcinoma	Infiltrative	＜6 months	No	Internal validation set
533	Female	≥65	≥25 kg/m2	≥3	Yes	No	No	No	Yes	No	No	No	No	T1~T2	N0	No	No	No	Yes	No	Yes	Open surgery	No	＜12	＜2	＜5 cm	＜5 ng/ml	＜5 ng/ml	＜37 U/mL	＜37 U/mL	＜35 U/ml	≥35 U/ml	＜7 U/ml	＜7 U/ml	＜0.05 ng/ml	≥10 mg/l	＜10 mg/l	＜3	＜30 g/l	＜3	Mucinous adenocarcinoma	Unknown	＜6 months	No	Internal validation set
534	Female	≥65	＜25 kg/m2	＜3	No	No	No	No	Yes	No	No	No	No	T1~T2	N0	No	No	No	Yes	No	No	Laparoscopic surgery	Yes	≥12	＜2	＜5 cm	＜5 ng/ml	＜5 ng/ml	＜37 U/mL	＜37 U/mL	＜35 U/ml	≥35 U/ml	＜7 U/ml	＜7 U/ml	＜0.05 ng/ml	≥10 mg/l	＜10 mg/l	≥3	＜30 g/l	≥3	Adenocarcinoma	Infiltrative	≥6 months	No	Internal validation set
535	Male	≥65	≥25 kg/m2	≥3	No	Yes	No	Yes	No	No	Yes	No	No	T1~T2	N0	No	No	No	Yes	No	Yes	Open surgery	No	≥12	＜2	＜5 cm	＜5 ng/ml	＜5 ng/ml	＜37 U/mL	＜37 U/mL	＜35 U/ml	≥35 U/ml	＜7 U/ml	＜7 U/ml	≥0.05 ng/ml	＜10 mg/l	＜10 mg/l	≥3	≥30 g/l	≥3	Other	Exophytic	＜6 months	No	Internal validation set
536	Female	＜65	＜25 kg/m2	≥3	No	No	No	Yes	No	No	No	No	Yes	T1~T2	N0	No	Yes	No	No	No	No	Open surgery	No	＜12	＜2	＜5 cm	＜5 ng/ml	＜5 ng/ml	＜37 U/mL	＜37 U/mL	＜35 U/ml	＜35 U/ml	＜7 U/ml	＜7 U/ml	＜0.05 ng/ml	＜10 mg/l	＜10 mg/l	＜3	≥30 g/l	＜3	Other	Infiltrative	＜6 months	No	Internal validation set
537	Male	≥65	≥25 kg/m2	＜3	No	No	Yes	No	No	No	Yes	No	No	T3~T4	N0	No	No	No	Yes	No	No	Open surgery	No	≥12	＜2	＜5 cm	＜5 ng/ml	≥5 ng/ml	＜37 U/mL	＜37 U/mL	≥35 U/ml	＜35 U/ml	＜7 U/ml	＜7 U/ml	≥0.05 ng/ml	＜10 mg/l	＜10 mg/l	＜3	≥30 g/l	＜3	Other	Ulcerative	＜6 months	No	Internal validation set
538	Male	≥65	＜25 kg/m2	≥3	No	No	No	No	No	No	No	Yes	No	T1~T2	N0	No	No	No	Yes	No	No	Open surgery	No	＜12	≥2	≥5 cm	＜5 ng/ml	≥5 ng/ml	＜37 U/mL	＜37 U/mL	≥35 U/ml	＜35 U/ml	＜7 U/ml	＜7 U/ml	＜0.05 ng/ml	＜10 mg/l	＜10 mg/l	＜3	＜30 g/l	≥3	Adenocarcinoma	Exophytic	≥6 months	No	Internal validation set
539	Female	＜65	＜25 kg/m2	≥3	No	No	Yes	No	No	No	No	No	No	T1~T2	N0	No	No	No	No	No	No	Laparoscopic surgery	No	≥12	＜2	＜5 cm	＜5 ng/ml	＜5 ng/ml	＜37 U/mL	＜37 U/mL	＜35 U/ml	＜35 U/ml	＜7 U/ml	＜7 U/ml	＜0.05 ng/ml	＜10 mg/l	＜10 mg/l	＜3	＜30 g/l	≥3	Adenocarcinoma	Ulcerative	＜6 months	No	Internal validation set
540	Male	≥65	＜25 kg/m2	＜3	No	No	Yes	No	Yes	No	No	Yes	No	T1~T2	N0	No	No	No	Yes	No	Yes	Laparoscopic surgery	No	≥12	≥2	＜5 cm	＜5 ng/ml	＜5 ng/ml	＜37 U/mL	＜37 U/mL	≥35 U/ml	＜35 U/ml	＜7 U/ml	＜7 U/ml	＜0.05 ng/ml	＜10 mg/l	＜10 mg/l	＜3	＜30 g/l	＜3	Adenocarcinoma	Infiltrative	＜6 months	No	Internal validation set
541	Female	＜65	＜25 kg/m2	＜3	No	No	No	No	No	No	No	No	Yes	T1~T2	N1~N2	No	No	No	No	No	No	Laparoscopic surgery	No	≥12	＜2	＜5 cm	≥5 ng/ml	＜5 ng/ml	≥37 U/mL	＜37 U/mL	＜35 U/ml	＜35 U/ml	≥7 U/ml	＜7 U/ml	≥0.05 ng/ml	＜10 mg/l	＜10 mg/l	＜3	≥30 g/l	≥3	Mucinous adenocarcinoma	Ulcerative	＜6 months	No	Internal validation set
542	Male	≥65	≥25 kg/m2	≥3	No	No	No	No	Yes	Yes	No	No	No	T3~T4	N0	No	No	No	Yes	Yes	No	Laparoscopic surgery	No	≥12	＜2	＜5 cm	≥5 ng/ml	≥5 ng/ml	≥37 U/mL	＜37 U/mL	≥35 U/ml	＜35 U/ml	＜7 U/ml	＜7 U/ml	＜0.05 ng/ml	＜10 mg/l	＜10 mg/l	＜3	≥30 g/l	≥3	Mucinous adenocarcinoma	Ulcerative	≥6 months	No	Internal validation set
543	Male	＜65	＜25 kg/m2	≥3	No	No	No	No	No	No	Yes	No	No	T1~T2	N0	No	Yes	No	Yes	Yes	Yes	Laparoscopic surgery	No	≥12	＜2	＜5 cm	≥5 ng/ml	≥5 ng/ml	＜37 U/mL	＜37 U/mL	≥35 U/ml	＜35 U/ml	＜7 U/ml	≥7 U/ml	＜0.05 ng/ml	＜10 mg/l	＜10 mg/l	＜3	≥30 g/l	≥3	Adenocarcinoma	Unknown	≥6 months	No	Internal validation set
544	Male	＜65	≥25 kg/m2	＜3	No	Yes	No	No	No	No	No	No	No	T1~T2	N0	No	No	No	Yes	No	Yes	Open surgery	No	≥12	＜2	＜5 cm	＜5 ng/ml	＜5 ng/ml	＜37 U/mL	＜37 U/mL	＜35 U/ml	≥35 U/ml	＜7 U/ml	≥7 U/ml	＜0.05 ng/ml	＜10 mg/l	＜10 mg/l	＜3	≥30 g/l	＜3	Mucinous adenocarcinoma	Exophytic	≥6 months	No	Internal validation set
545	Male	＜65	≥25 kg/m2	≥3	No	No	No	Yes	No	No	Yes	No	No	T1~T2	N1~N2	No	No	No	Yes	Yes	No	Laparoscopic surgery	No	≥12	＜2	＜5 cm	＜5 ng/ml	＜5 ng/ml	＜37 U/mL	＜37 U/mL	＜35 U/ml	≥35 U/ml	＜7 U/ml	＜7 U/ml	＜0.05 ng/ml	＜10 mg/l	＜10 mg/l	＜3	≥30 g/l	＜3	Other	Ulcerative	≥6 months	No	Internal validation set
546	Male	＜65	＜25 kg/m2	＜3	No	No	No	No	No	No	Yes	Yes	No	T1~T2	N0	No	No	No	Yes	No	Yes	Open surgery	No	≥12	＜2	＜5 cm	＜5 ng/ml	＜5 ng/ml	＜37 U/mL	≥37 U/mL	＜35 U/ml	＜35 U/ml	＜7 U/ml	＜7 U/ml	＜0.05 ng/ml	≥10 mg/l	＜10 mg/l	＜3	＜30 g/l	≥3	Adenocarcinoma	Infiltrative	≥6 months	No	Internal validation set
547	Male	＜65	＜25 kg/m2	≥3	No	No	No	No	No	No	Yes	Yes	No	T3~T4	N0	No	No	No	Yes	No	No	Open surgery	No	≥12	＜2	≥5 cm	＜5 ng/ml	＜5 ng/ml	＜37 U/mL	＜37 U/mL	＜35 U/ml	＜35 U/ml	＜7 U/ml	＜7 U/ml	＜0.05 ng/ml	＜10 mg/l	＜10 mg/l	＜3	≥30 g/l	≥3	Other	Ulcerative	＜6 months	No	Internal validation set
548	Female	＜65	＜25 kg/m2	≥3	No	No	No	No	No	No	No	No	No	T1~T2	N1~N2	No	No	No	No	No	No	Laparoscopic surgery	No	≥12	＜2	≥5 cm	＜5 ng/ml	＜5 ng/ml	＜37 U/mL	＜37 U/mL	＜35 U/ml	＜35 U/ml	＜7 U/ml	＜7 U/ml	＜0.05 ng/ml	＜10 mg/l	＜10 mg/l	＜3	≥30 g/l	＜3	Mucinous adenocarcinoma	Infiltrative	＜6 months	No	Internal validation set
549	Female	＜65	＜25 kg/m2	≥3	No	No	Yes	No	No	Yes	No	No	No	T1~T2	N0	No	No	No	No	No	No	Open surgery	No	≥12	＜2	＜5 cm	＜5 ng/ml	＜5 ng/ml	＜37 U/mL	＜37 U/mL	＜35 U/ml	＜35 U/ml	＜7 U/ml	＜7 U/ml	＜0.05 ng/ml	＜10 mg/l	≥10 mg/l	＜3	≥30 g/l	≥3	Adenocarcinoma	Exophytic	≥6 months	No	Internal validation set
550	Female	＜65	＜25 kg/m2	≥3	No	No	No	No	No	No	No	No	Yes	T1~T2	N0	No	No	No	No	No	No	Open surgery	Yes	≥12	＜2	＜5 cm	＜5 ng/ml	＜5 ng/ml	＜37 U/mL	≥37 U/mL	＜35 U/ml	＜35 U/ml	＜7 U/ml	＜7 U/ml	＜0.05 ng/ml	≥10 mg/l	＜10 mg/l	＜3	＜30 g/l	≥3	Other	Exophytic	＜6 months	No	Internal validation set
551	Male	≥65	≥25 kg/m2	＜3	No	No	No	Yes	No	No	No	No	No	T1~T2	N1~N2	No	No	No	Yes	No	Yes	Laparoscopic surgery	No	＜12	＜2	＜5 cm	＜5 ng/ml	＜5 ng/ml	＜37 U/mL	＜37 U/mL	＜35 U/ml	≥35 U/ml	＜7 U/ml	＜7 U/ml	＜0.05 ng/ml	≥10 mg/l	≥10 mg/l	＜3	＜30 g/l	≥3	Other	Exophytic	≥6 months	No	Internal validation set
552	Male	≥65	≥25 kg/m2	≥3	No	No	No	Yes	Yes	No	No	No	No	T1~T2	N0	No	No	No	Yes	No	No	Open surgery	No	≥12	＜2	＜5 cm	＜5 ng/ml	＜5 ng/ml	＜37 U/mL	＜37 U/mL	＜35 U/ml	≥35 U/ml	＜7 U/ml	＜7 U/ml	＜0.05 ng/ml	＜10 mg/l	≥10 mg/l	＜3	≥30 g/l	≥3	Other	Infiltrative	≥6 months	No	Internal validation set
553	Female	＜65	＜25 kg/m2	≥3	No	No	Yes	No	No	No	No	Yes	No	T1~T2	N0	No	No	No	No	No	No	Laparoscopic surgery	No	≥12	≥2	＜5 cm	＜5 ng/ml	＜5 ng/ml	＜37 U/mL	＜37 U/mL	＜35 U/ml	＜35 U/ml	＜7 U/ml	＜7 U/ml	≥0.05 ng/ml	＜10 mg/l	＜10 mg/l	＜3	≥30 g/l	≥3	Other	Unknown	≥6 months	No	Internal validation set
554	Male	≥65	＜25 kg/m2	＜3	Yes	No	Yes	No	No	No	No	Yes	No	T1~T2	N0	No	No	No	Yes	No	No	Laparoscopic surgery	No	≥12	＜2	＜5 cm	＜5 ng/ml	＜5 ng/ml	＜37 U/mL	＜37 U/mL	＜35 U/ml	≥35 U/ml	＜7 U/ml	＜7 U/ml	≥0.05 ng/ml	≥10 mg/l	＜10 mg/l	＜3	＜30 g/l	≥3	Other	Infiltrative	＜6 months	No	Internal validation set
555	Male	≥65	＜25 kg/m2	＜3	No	No	No	No	No	No	No	No	No	T3~T4	N0	No	No	No	Yes	No	No	Open surgery	Yes	≥12	≥2	＜5 cm	＜5 ng/ml	＜5 ng/ml	＜37 U/mL	＜37 U/mL	＜35 U/ml	≥35 U/ml	＜7 U/ml	＜7 U/ml	＜0.05 ng/ml	≥10 mg/l	＜10 mg/l	＜3	＜30 g/l	＜3	Other	Ulcerative	＜6 months	No	Internal validation set
556	Female	＜65	＜25 kg/m2	＜3	No	No	No	No	No	No	Yes	Yes	No	T1~T2	N0	No	No	No	No	No	Yes	Open surgery	No	≥12	≥2	＜5 cm	＜5 ng/ml	≥5 ng/ml	＜37 U/mL	＜37 U/mL	＜35 U/ml	＜35 U/ml	＜7 U/ml	＜7 U/ml	＜0.05 ng/ml	＜10 mg/l	＜10 mg/l	＜3	≥30 g/l	≥3	Mucinous adenocarcinoma	Unknown	≥6 months	No	Internal validation set
557	Male	＜65	≥25 kg/m2	≥3	Yes	No	No	No	No	No	No	No	No	T1~T2	N0	No	No	No	Yes	No	No	Open surgery	No	≥12	＜2	＜5 cm	≥5 ng/ml	＜5 ng/ml	＜37 U/mL	＜37 U/mL	≥35 U/ml	＜35 U/ml	＜7 U/ml	＜7 U/ml	＜0.05 ng/ml	＜10 mg/l	＜10 mg/l	＜3	≥30 g/l	≥3	Other	Infiltrative	＜6 months	No	Internal validation set
558	Female	＜65	＜25 kg/m2	＜3	No	No	No	No	No	No	Yes	No	No	T1~T2	N0	No	Yes	No	No	No	Yes	Laparoscopic surgery	No	≥12	＜2	＜5 cm	≥5 ng/ml	≥5 ng/ml	＜37 U/mL	＜37 U/mL	＜35 U/ml	＜35 U/ml	＜7 U/ml	＜7 U/ml	＜0.05 ng/ml	≥10 mg/l	＜10 mg/l	＜3	＜30 g/l	≥3	Adenocarcinoma	Unknown	＜6 months	No	Internal validation set
559	Female	＜65	＜25 kg/m2	＜3	No	Yes	No	No	No	No	No	Yes	No	T1~T2	N0	No	No	No	No	No	Yes	Open surgery	No	≥12	＜2	＜5 cm	＜5 ng/ml	＜5 ng/ml	＜37 U/mL	＜37 U/mL	＜35 U/ml	＜35 U/ml	＜7 U/ml	＜7 U/ml	＜0.05 ng/ml	＜10 mg/l	＜10 mg/l	＜3	≥30 g/l	＜3	Adenocarcinoma	Unknown	≥6 months	No	Internal validation set
560	Female	＜65	＜25 kg/m2	≥3	No	No	No	No	No	No	No	No	No	T1~T2	N1~N2	No	No	No	No	No	No	Laparoscopic surgery	No	≥12	＜2	＜5 cm	＜5 ng/ml	＜5 ng/ml	＜37 U/mL	＜37 U/mL	＜35 U/ml	＜35 U/ml	＜7 U/ml	＜7 U/ml	＜0.05 ng/ml	＜10 mg/l	＜10 mg/l	＜3	≥30 g/l	≥3	Mucinous adenocarcinoma	Exophytic	＜6 months	No	Internal validation set
561	Male	＜65	＜25 kg/m2	＜3	No	Yes	No	No	No	Yes	No	No	No	T1~T2	N0	No	No	No	Yes	No	Yes	Laparoscopic surgery	No	≥12	＜2	＜5 cm	＜5 ng/ml	＜5 ng/ml	≥37 U/mL	＜37 U/mL	≥35 U/ml	＜35 U/ml	＜7 U/ml	＜7 U/ml	＜0.05 ng/ml	＜10 mg/l	＜10 mg/l	＜3	≥30 g/l	＜3	Other	Ulcerative	＜6 months	No	Internal validation set
562	Male	＜65	＜25 kg/m2	≥3	No	Yes	No	No	Yes	Yes	No	No	No	T1~T2	N0	No	No	No	Yes	No	No	Open surgery	No	≥12	＜2	＜5 cm	＜5 ng/ml	＜5 ng/ml	≥37 U/mL	＜37 U/mL	＜35 U/ml	＜35 U/ml	＜7 U/ml	≥7 U/ml	＜0.05 ng/ml	≥10 mg/l	＜10 mg/l	＜3	＜30 g/l	≥3	Mucinous adenocarcinoma	Exophytic	≥6 months	No	Internal validation set
563	Female	＜65	＜25 kg/m2	＜3	No	No	No	No	No	No	No	No	No	T1~T2	N0	No	No	No	No	No	No	Open surgery	No	≥12	＜2	≥5 cm	＜5 ng/ml	≥5 ng/ml	＜37 U/mL	＜37 U/mL	＜35 U/ml	＜35 U/ml	＜7 U/ml	＜7 U/ml	＜0.05 ng/ml	≥10 mg/l	＜10 mg/l	＜3	＜30 g/l	≥3	Mucinous adenocarcinoma	Infiltrative	＜6 months	No	Internal validation set
564	Male	≥65	≥25 kg/m2	＜3	No	No	No	No	No	No	No	No	No	T3~T4	N0	No	No	No	Yes	No	No	Laparoscopic surgery	No	＜12	＜2	＜5 cm	＜5 ng/ml	≥5 ng/ml	＜37 U/mL	＜37 U/mL	≥35 U/ml	≥35 U/ml	＜7 U/ml	＜7 U/ml	＜0.05 ng/ml	＜10 mg/l	＜10 mg/l	＜3	≥30 g/l	＜3	Adenocarcinoma	Exophytic	≥6 months	No	Internal validation set
565	Female	＜65	＜25 kg/m2	≥3	No	No	Yes	No	No	No	No	Yes	No	T1~T2	N0	Yes	No	No	No	Yes	No	Laparoscopic surgery	No	＜12	＜2	＜5 cm	＜5 ng/ml	＜5 ng/ml	＜37 U/mL	＜37 U/mL	＜35 U/ml	＜35 U/ml	＜7 U/ml	＜7 U/ml	＜0.05 ng/ml	＜10 mg/l	＜10 mg/l	≥3	≥30 g/l	≥3	Mucinous adenocarcinoma	Unknown	＜6 months	No	Internal validation set
566	Female	＜65	＜25 kg/m2	＜3	No	No	No	No	No	No	No	No	No	T1~T2	N0	No	No	No	No	Yes	Yes	Open surgery	No	＜12	＜2	＜5 cm	＜5 ng/ml	＜5 ng/ml	＜37 U/mL	＜37 U/mL	＜35 U/ml	＜35 U/ml	＜7 U/ml	＜7 U/ml	≥0.05 ng/ml	＜10 mg/l	≥10 mg/l	＜3	≥30 g/l	＜3	Mucinous adenocarcinoma	Infiltrative	≥6 months	No	Internal validation set
567	Male	＜65	≥25 kg/m2	＜3	No	No	No	Yes	No	No	No	No	No	T3~T4	N0	No	No	No	Yes	No	No	Laparoscopic surgery	No	≥12	＜2	＜5 cm	＜5 ng/ml	＜5 ng/ml	＜37 U/mL	＜37 U/mL	＜35 U/ml	≥35 U/ml	＜7 U/ml	＜7 U/ml	＜0.05 ng/ml	≥10 mg/l	≥10 mg/l	≥3	＜30 g/l	≥3	Mucinous adenocarcinoma	Ulcerative	≥6 months	No	Internal validation set
568	Male	＜65	≥25 kg/m2	≥3	No	No	No	No	No	No	Yes	No	No	T1~T2	N0	No	No	Yes	Yes	No	No	Laparoscopic surgery	No	≥12	＜2	＜5 cm	＜5 ng/ml	＜5 ng/ml	＜37 U/mL	＜37 U/mL	＜35 U/ml	≥35 U/ml	＜7 U/ml	＜7 U/ml	＜0.05 ng/ml	＜10 mg/l	＜10 mg/l	＜3	≥30 g/l	＜3	Mucinous adenocarcinoma	Ulcerative	＜6 months	No	Internal validation set
569	Female	＜65	＜25 kg/m2	＜3	No	No	No	No	No	No	No	No	No	T1~T2	N1~N2	No	No	No	No	No	No	Laparoscopic surgery	No	≥12	＜2	＜5 cm	＜5 ng/ml	＜5 ng/ml	＜37 U/mL	＜37 U/mL	＜35 U/ml	＜35 U/ml	＜7 U/ml	＜7 U/ml	≥0.05 ng/ml	＜10 mg/l	≥10 mg/l	＜3	≥30 g/l	＜3	Mucinous adenocarcinoma	Infiltrative	≥6 months	No	Internal validation set
570	Female	＜65	＜25 kg/m2	≥3	No	Yes	No	No	No	No	No	No	No	T1~T2	N0	No	No	No	No	No	No	Laparoscopic surgery	Yes	≥12	≥2	＜5 cm	＜5 ng/ml	＜5 ng/ml	＜37 U/mL	＜37 U/mL	＜35 U/ml	＜35 U/ml	＜7 U/ml	＜7 U/ml	＜0.05 ng/ml	＜10 mg/l	＜10 mg/l	＜3	≥30 g/l	＜3	Other	Exophytic	≥6 months	No	Internal validation set
571	Female	＜65	＜25 kg/m2	＜3	No	No	No	No	No	No	No	No	No	T1~T2	N0	No	No	No	No	No	Yes	Open surgery	Yes	≥12	＜2	＜5 cm	≥5 ng/ml	＜5 ng/ml	＜37 U/mL	≥37 U/mL	＜35 U/ml	＜35 U/ml	＜7 U/ml	＜7 U/ml	＜0.05 ng/ml	＜10 mg/l	＜10 mg/l	＜3	＜30 g/l	＜3	Adenocarcinoma	Unknown	≥6 months	No	Internal validation set
572	Female	＜65	＜25 kg/m2	≥3	No	No	No	No	No	No	No	No	No	T1~T2	N0	No	No	No	No	No	No	Laparoscopic surgery	No	≥12	＜2	＜5 cm	＜5 ng/ml	＜5 ng/ml	＜37 U/mL	＜37 U/mL	＜35 U/ml	＜35 U/ml	＜7 U/ml	＜7 U/ml	＜0.05 ng/ml	＜10 mg/l	＜10 mg/l	＜3	＜30 g/l	＜3	Adenocarcinoma	Unknown	＜6 months	No	Internal validation set
573	Female	＜65	＜25 kg/m2	≥3	No	No	No	No	No	Yes	No	No	No	T1~T2	N0	No	No	No	No	No	No	Laparoscopic surgery	No	≥12	＜2	＜5 cm	≥5 ng/ml	＜5 ng/ml	＜37 U/mL	＜37 U/mL	＜35 U/ml	＜35 U/ml	＜7 U/ml	＜7 U/ml	＜0.05 ng/ml	＜10 mg/l	＜10 mg/l	＜3	≥30 g/l	≥3	Mucinous adenocarcinoma	Ulcerative	≥6 months	No	Internal validation set
574	Female	＜65	＜25 kg/m2	≥3	No	No	No	No	Yes	No	No	Yes	No	T1~T2	N0	No	No	No	No	No	No	Open surgery	No	≥12	≥2	＜5 cm	＜5 ng/ml	＜5 ng/ml	＜37 U/mL	＜37 U/mL	＜35 U/ml	＜35 U/ml	＜7 U/ml	＜7 U/ml	＜0.05 ng/ml	＜10 mg/l	＜10 mg/l	＜3	≥30 g/l	≥3	Adenocarcinoma	Unknown	＜6 months	No	Internal validation set
575	Male	≥65	≥25 kg/m2	≥3	No	No	No	No	Yes	No	No	No	Yes	T1~T2	N1~N2	No	No	No	Yes	No	Yes	Laparoscopic surgery	Yes	≥12	≥2	≥5 cm	＜5 ng/ml	＜5 ng/ml	＜37 U/mL	≥37 U/mL	＜35 U/ml	＜35 U/ml	＜7 U/ml	＜7 U/ml	＜0.05 ng/ml	＜10 mg/l	＜10 mg/l	＜3	≥30 g/l	≥3	Mucinous adenocarcinoma	Exophytic	＜6 months	No	Internal validation set
576	Male	≥65	＜25 kg/m2	≥3	No	No	Yes	No	No	No	No	No	No	T1~T2	N1~N2	No	No	No	Yes	No	Yes	Laparoscopic surgery	No	≥12	＜2	＜5 cm	＜5 ng/ml	≥5 ng/ml	＜37 U/mL	＜37 U/mL	＜35 U/ml	＜35 U/ml	＜7 U/ml	＜7 U/ml	＜0.05 ng/ml	＜10 mg/l	＜10 mg/l	＜3	≥30 g/l	＜3	Other	Exophytic	≥6 months	No	Internal validation set
577	Female	＜65	＜25 kg/m2	≥3	Yes	No	No	No	No	No	Yes	No	No	T1~T2	N0	No	No	No	No	No	No	Open surgery	No	≥12	＜2	＜5 cm	＜5 ng/ml	≥5 ng/ml	＜37 U/mL	＜37 U/mL	＜35 U/ml	＜35 U/ml	＜7 U/ml	＜7 U/ml	＜0.05 ng/ml	＜10 mg/l	＜10 mg/l	＜3	＜30 g/l	＜3	Mucinous adenocarcinoma	Unknown	＜6 months	No	Internal validation set
578	Female	＜65	＜25 kg/m2	≥3	Yes	No	No	Yes	No	No	Yes	No	No	T1~T2	N0	No	No	Yes	No	No	Yes	Open surgery	No	≥12	＜2	＜5 cm	≥5 ng/ml	＜5 ng/ml	＜37 U/mL	＜37 U/mL	＜35 U/ml	＜35 U/ml	＜7 U/ml	＜7 U/ml	＜0.05 ng/ml	＜10 mg/l	＜10 mg/l	＜3	＜30 g/l	＜3	Mucinous adenocarcinoma	Infiltrative	≥6 months	No	Internal validation set
579	Female	＜65	＜25 kg/m2	＜3	No	Yes	No	No	No	No	No	No	No	T1~T2	N0	No	No	No	No	No	No	Laparoscopic surgery	No	≥12	＜2	＜5 cm	＜5 ng/ml	＜5 ng/ml	＜37 U/mL	＜37 U/mL	＜35 U/ml	＜35 U/ml	＜7 U/ml	≥7 U/ml	＜0.05 ng/ml	＜10 mg/l	＜10 mg/l	＜3	≥30 g/l	＜3	Adenocarcinoma	Ulcerative	＜6 months	No	Internal validation set
580	Female	＜65	＜25 kg/m2	＜3	No	No	No	Yes	No	No	No	Yes	No	T1~T2	N0	No	No	Yes	No	No	No	Laparoscopic surgery	No	≥12	＜2	＜5 cm	＜5 ng/ml	≥5 ng/ml	＜37 U/mL	＜37 U/mL	＜35 U/ml	＜35 U/ml	＜7 U/ml	＜7 U/ml	＜0.05 ng/ml	＜10 mg/l	＜10 mg/l	＜3	＜30 g/l	＜3	Adenocarcinoma	Unknown	≥6 months	No	Internal validation set
581	Female	＜65	＜25 kg/m2	≥3	No	No	No	No	No	No	No	No	No	T1~T2	N0	No	No	No	No	No	No	Laparoscopic surgery	No	≥12	＜2	≥5 cm	＜5 ng/ml	≥5 ng/ml	＜37 U/mL	＜37 U/mL	＜35 U/ml	＜35 U/ml	＜7 U/ml	＜7 U/ml	＜0.05 ng/ml	＜10 mg/l	＜10 mg/l	＜3	≥30 g/l	≥3	Adenocarcinoma	Infiltrative	≥6 months	No	Internal validation set
582	Male	＜65	≥25 kg/m2	≥3	No	No	No	No	No	No	No	Yes	No	T3~T4	N0	Yes	No	No	Yes	Yes	No	Open surgery	No	≥12	＜2	＜5 cm	＜5 ng/ml	＜5 ng/ml	＜37 U/mL	＜37 U/mL	＜35 U/ml	＜35 U/ml	＜7 U/ml	＜7 U/ml	＜0.05 ng/ml	≥10 mg/l	＜10 mg/l	≥3	＜30 g/l	≥3	Other	Ulcerative	＜6 months	No	Internal validation set
583	Male	＜65	≥25 kg/m2	＜3	No	No	No	No	No	No	Yes	No	Yes	T1~T2	N0	No	Yes	No	Yes	Yes	Yes	Laparoscopic surgery	No	≥12	＜2	＜5 cm	＜5 ng/ml	＜5 ng/ml	＜37 U/mL	＜37 U/mL	＜35 U/ml	＜35 U/ml	＜7 U/ml	＜7 U/ml	＜0.05 ng/ml	＜10 mg/l	＜10 mg/l	＜3	≥30 g/l	＜3	Other	Exophytic	≥6 months	No	Internal validation set
584	Female	＜65	＜25 kg/m2	≥3	No	No	No	No	Yes	No	No	No	No	T1~T2	N0	No	No	No	No	No	No	Laparoscopic surgery	No	≥12	＜2	＜5 cm	＜5 ng/ml	＜5 ng/ml	＜37 U/mL	＜37 U/mL	＜35 U/ml	＜35 U/ml	＜7 U/ml	＜7 U/ml	≥0.05 ng/ml	＜10 mg/l	＜10 mg/l	＜3	≥30 g/l	≥3	Other	Unknown	≥6 months	No	Internal validation set
585	Male	＜65	＜25 kg/m2	＜3	No	No	No	No	No	Yes	Yes	No	No	T3~T4	N0	Yes	Yes	No	Yes	Yes	No	Open surgery	No	＜12	＜2	＜5 cm	＜5 ng/ml	＜5 ng/ml	＜37 U/mL	＜37 U/mL	≥35 U/ml	≥35 U/ml	＜7 U/ml	＜7 U/ml	＜0.05 ng/ml	≥10 mg/l	＜10 mg/l	≥3	＜30 g/l	≥3	Adenocarcinoma	Exophytic	＜6 months	No	Internal validation set
586	Male	＜65	＜25 kg/m2	≥3	No	Yes	No	No	No	No	No	No	No	T1~T2	N0	No	No	No	Yes	No	No	Laparoscopic surgery	No	≥12	＜2	＜5 cm	≥5 ng/ml	＜5 ng/ml	＜37 U/mL	＜37 U/mL	≥35 U/ml	＜35 U/ml	＜7 U/ml	＜7 U/ml	＜0.05 ng/ml	＜10 mg/l	≥10 mg/l	≥3	≥30 g/l	＜3	Other	Unknown	≥6 months	No	Internal validation set
587	Female	＜65	＜25 kg/m2	＜3	No	No	Yes	No	Yes	No	No	No	No	T1~T2	N0	No	No	No	No	No	No	Laparoscopic surgery	No	＜12	＜2	＜5 cm	＜5 ng/ml	＜5 ng/ml	＜37 U/mL	＜37 U/mL	＜35 U/ml	＜35 U/ml	＜7 U/ml	＜7 U/ml	＜0.05 ng/ml	＜10 mg/l	≥10 mg/l	＜3	≥30 g/l	≥3	Adenocarcinoma	Exophytic	≥6 months	No	Internal validation set
588	Male	≥65	＜25 kg/m2	＜3	No	No	Yes	No	Yes	No	Yes	No	No	T3~T4	N0	No	No	No	Yes	No	Yes	Open surgery	No	≥12	＜2	＜5 cm	≥5 ng/ml	＜5 ng/ml	＜37 U/mL	＜37 U/mL	≥35 U/ml	＜35 U/ml	＜7 U/ml	＜7 U/ml	≥0.05 ng/ml	≥10 mg/l	＜10 mg/l	＜3	＜30 g/l	＜3	Other	Exophytic	＜6 months	No	Internal validation set
589	Female	＜65	＜25 kg/m2	＜3	No	Yes	Yes	No	No	No	Yes	No	No	T1~T2	N0	No	No	No	No	No	No	Open surgery	No	＜12	≥2	＜5 cm	＜5 ng/ml	≥5 ng/ml	＜37 U/mL	＜37 U/mL	＜35 U/ml	＜35 U/ml	＜7 U/ml	＜7 U/ml	＜0.05 ng/ml	≥10 mg/l	≥10 mg/l	＜3	＜30 g/l	≥3	Other	Exophytic	≥6 months	No	Internal validation set
590	Female	＜65	＜25 kg/m2	≥3	No	Yes	No	No	No	No	Yes	No	No	T1~T2	N0	No	No	No	No	No	No	Laparoscopic surgery	No	≥12	≥2	＜5 cm	＜5 ng/ml	＜5 ng/ml	＜37 U/mL	＜37 U/mL	＜35 U/ml	＜35 U/ml	＜7 U/ml	＜7 U/ml	＜0.05 ng/ml	≥10 mg/l	＜10 mg/l	＜3	＜30 g/l	≥3	Mucinous adenocarcinoma	Exophytic	＜6 months	No	Internal validation set
591	Female	＜65	＜25 kg/m2	＜3	No	No	No	No	No	Yes	No	Yes	No	T1~T2	N0	No	No	No	No	No	No	Open surgery	No	≥12	≥2	＜5 cm	＜5 ng/ml	＜5 ng/ml	＜37 U/mL	＜37 U/mL	＜35 U/ml	＜35 U/ml	＜7 U/ml	＜7 U/ml	＜0.05 ng/ml	≥10 mg/l	＜10 mg/l	＜3	＜30 g/l	≥3	Other	Infiltrative	≥6 months	No	Internal validation set
592	Male	＜65	＜25 kg/m2	≥3	No	Yes	No	Yes	No	No	Yes	No	No	T1~T2	N0	No	No	No	Yes	No	Yes	Open surgery	Yes	＜12	＜2	＜5 cm	＜5 ng/ml	＜5 ng/ml	＜37 U/mL	＜37 U/mL	≥35 U/ml	＜35 U/ml	＜7 U/ml	＜7 U/ml	＜0.05 ng/ml	＜10 mg/l	＜10 mg/l	＜3	≥30 g/l	＜3	Mucinous adenocarcinoma	Infiltrative	＜6 months	No	Internal validation set
593	Male	≥65	＜25 kg/m2	＜3	No	No	Yes	Yes	No	No	Yes	No	No	T1~T2	N0	No	No	No	Yes	No	Yes	Open surgery	Yes	＜12	＜2	＜5 cm	＜5 ng/ml	＜5 ng/ml	＜37 U/mL	＜37 U/mL	＜35 U/ml	＜35 U/ml	＜7 U/ml	＜7 U/ml	＜0.05 ng/ml	＜10 mg/l	＜10 mg/l	＜3	≥30 g/l	＜3	Mucinous adenocarcinoma	Infiltrative	≥6 months	No	Internal validation set
594	Female	＜65	＜25 kg/m2	＜3	No	No	No	No	No	No	No	No	No	T1~T2	N0	No	No	No	No	No	No	Open surgery	No	≥12	＜2	＜5 cm	＜5 ng/ml	＜5 ng/ml	＜37 U/mL	＜37 U/mL	＜35 U/ml	＜35 U/ml	＜7 U/ml	≥7 U/ml	＜0.05 ng/ml	＜10 mg/l	＜10 mg/l	＜3	≥30 g/l	＜3	Other	Ulcerative	≥6 months	No	Internal validation set
595	Male	＜65	＜25 kg/m2	＜3	No	No	Yes	No	No	Yes	No	Yes	No	T1~T2	N0	No	No	No	Yes	No	Yes	Open surgery	No	≥12	＜2	＜5 cm	＜5 ng/ml	≥5 ng/ml	＜37 U/mL	＜37 U/mL	＜35 U/ml	≥35 U/ml	＜7 U/ml	＜7 U/ml	＜0.05 ng/ml	＜10 mg/l	＜10 mg/l	＜3	≥30 g/l	≥3	Mucinous adenocarcinoma	Ulcerative	＜6 months	No	Internal validation set
596	Female	＜65	＜25 kg/m2	≥3	No	No	No	No	No	No	No	No	No	T1~T2	N0	No	No	No	No	No	No	Open surgery	No	≥12	＜2	＜5 cm	＜5 ng/ml	≥5 ng/ml	＜37 U/mL	＜37 U/mL	＜35 U/ml	＜35 U/ml	＜7 U/ml	＜7 U/ml	＜0.05 ng/ml	≥10 mg/l	＜10 mg/l	＜3	＜30 g/l	＜3	Mucinous adenocarcinoma	Infiltrative	≥6 months	No	Internal validation set
597	Female	＜65	＜25 kg/m2	≥3	Yes	No	No	No	No	No	No	Yes	No	T1~T2	N0	No	No	No	No	No	No	Laparoscopic surgery	No	≥12	＜2	≥5 cm	＜5 ng/ml	≥5 ng/ml	≥37 U/mL	＜37 U/mL	＜35 U/ml	＜35 U/ml	＜7 U/ml	＜7 U/ml	＜0.05 ng/ml	＜10 mg/l	＜10 mg/l	＜3	≥30 g/l	＜3	Other	Ulcerative	＜6 months	No	Internal validation set
598	Male	≥65	≥25 kg/m2	＜3	No	No	No	No	No	No	Yes	No	No	T1~T2	N0	No	No	No	Yes	No	No	Laparoscopic surgery	No	≥12	＜2	＜5 cm	≥5 ng/ml	＜5 ng/ml	＜37 U/mL	＜37 U/mL	＜35 U/ml	＜35 U/ml	＜7 U/ml	＜7 U/ml	＜0.05 ng/ml	＜10 mg/l	＜10 mg/l	＜3	≥30 g/l	≥3	Adenocarcinoma	Unknown	≥6 months	No	Internal validation set
599	Male	≥65	≥25 kg/m2	＜3	No	No	Yes	No	Yes	No	No	No	No	T3~T4	N0	No	No	No	Yes	No	No	Open surgery	No	≥12	＜2	＜5 cm	≥5 ng/ml	＜5 ng/ml	≥37 U/mL	＜37 U/mL	＜35 U/ml	＜35 U/ml	＜7 U/ml	＜7 U/ml	＜0.05 ng/ml	＜10 mg/l	＜10 mg/l	＜3	≥30 g/l	＜3	Other	Exophytic	≥6 months	No	Internal validation set
600	Female	＜65	＜25 kg/m2	＜3	No	No	No	No	No	No	No	Yes	No	T1~T2	N0	No	No	No	No	No	Yes	Laparoscopic surgery	No	≥12	＜2	＜5 cm	＜5 ng/ml	＜5 ng/ml	＜37 U/mL	＜37 U/mL	＜35 U/ml	＜35 U/ml	＜7 U/ml	＜7 U/ml	＜0.05 ng/ml	＜10 mg/l	＜10 mg/l	＜3	≥30 g/l	＜3	Mucinous adenocarcinoma	Exophytic	≥6 months	No	Internal validation set
601	Female	＜65	＜25 kg/m2	≥3	No	No	Yes	No	No	No	No	No	No	T1~T2	N0	No	No	No	No	No	No	Laparoscopic surgery	Yes	≥12	＜2	＜5 cm	＜5 ng/ml	＜5 ng/ml	＜37 U/mL	＜37 U/mL	＜35 U/ml	＜35 U/ml	＜7 U/ml	＜7 U/ml	＜0.05 ng/ml	＜10 mg/l	＜10 mg/l	＜3	＜30 g/l	＜3	Adenocarcinoma	Infiltrative	＜6 months	No	Internal validation set
602	Female	＜65	＜25 kg/m2	＜3	No	No	No	Yes	No	No	Yes	No	No	T1~T2	N0	No	No	No	No	No	No	Open surgery	No	≥12	＜2	＜5 cm	≥5 ng/ml	＜5 ng/ml	＜37 U/mL	＜37 U/mL	＜35 U/ml	＜35 U/ml	≥7 U/ml	＜7 U/ml	＜0.05 ng/ml	＜10 mg/l	＜10 mg/l	＜3	＜30 g/l	＜3	Other	Unknown	＜6 months	No	Internal validation set
603	Female	＜65	＜25 kg/m2	＜3	No	Yes	No	No	No	No	No	No	No	T1~T2	N0	No	No	No	No	No	No	Open surgery	No	≥12	≥2	≥5 cm	＜5 ng/ml	＜5 ng/ml	＜37 U/mL	≥37 U/mL	＜35 U/ml	＜35 U/ml	＜7 U/ml	＜7 U/ml	＜0.05 ng/ml	＜10 mg/l	＜10 mg/l	＜3	≥30 g/l	＜3	Other	Exophytic	＜6 months	No	Internal validation set
604	Female	＜65	＜25 kg/m2	＜3	No	No	No	No	No	No	Yes	No	No	T1~T2	N0	No	No	No	No	No	No	Open surgery	No	≥12	＜2	＜5 cm	＜5 ng/ml	＜5 ng/ml	＜37 U/mL	＜37 U/mL	＜35 U/ml	＜35 U/ml	＜7 U/ml	＜7 U/ml	＜0.05 ng/ml	＜10 mg/l	＜10 mg/l	＜3	＜30 g/l	＜3	Other	Exophytic	≥6 months	No	Internal validation set
605	Female	＜65	＜25 kg/m2	＜3	No	Yes	No	No	No	No	No	Yes	No	T1~T2	N0	No	No	No	No	No	Yes	Open surgery	No	≥12	＜2	＜5 cm	＜5 ng/ml	＜5 ng/ml	＜37 U/mL	＜37 U/mL	＜35 U/ml	＜35 U/ml	＜7 U/ml	＜7 U/ml	＜0.05 ng/ml	＜10 mg/l	＜10 mg/l	＜3	≥30 g/l	＜3	Adenocarcinoma	Exophytic	＜6 months	No	Internal validation set
606	Male	＜65	≥25 kg/m2	≥3	No	No	No	Yes	No	No	No	Yes	No	T1~T2	N0	No	No	No	Yes	Yes	No	Laparoscopic surgery	No	≥12	≥2	＜5 cm	＜5 ng/ml	＜5 ng/ml	＜37 U/mL	＜37 U/mL	＜35 U/ml	≥35 U/ml	＜7 U/ml	＜7 U/ml	≥0.05 ng/ml	＜10 mg/l	＜10 mg/l	＜3	≥30 g/l	≥3	Other	Infiltrative	＜6 months	No	Internal validation set
607	Male	＜65	≥25 kg/m2	＜3	No	No	No	No	No	No	No	No	Yes	T1~T2	N0	No	Yes	No	Yes	Yes	Yes	Open surgery	Yes	＜12	≥2	＜5 cm	＜5 ng/ml	＜5 ng/ml	＜37 U/mL	＜37 U/mL	＜35 U/ml	≥35 U/ml	≥7 U/ml	＜7 U/ml	＜0.05 ng/ml	＜10 mg/l	≥10 mg/l	＜3	≥30 g/l	≥3	Adenocarcinoma	Unknown	≥6 months	No	Internal validation set
608	Female	＜65	＜25 kg/m2	≥3	No	No	No	No	Yes	No	Yes	No	No	T1~T2	N0	No	No	No	No	No	Yes	Open surgery	No	≥12	＜2	＜5 cm	＜5 ng/ml	＜5 ng/ml	＜37 U/mL	＜37 U/mL	＜35 U/ml	＜35 U/ml	＜7 U/ml	＜7 U/ml	＜0.05 ng/ml	＜10 mg/l	＜10 mg/l	＜3	≥30 g/l	≥3	Mucinous adenocarcinoma	Ulcerative	＜6 months	No	Internal validation set
609	Female	＜65	＜25 kg/m2	≥3	No	No	No	Yes	No	No	Yes	No	No	T1~T2	N0	No	No	No	No	No	No	Open surgery	No	＜12	＜2	＜5 cm	＜5 ng/ml	＜5 ng/ml	＜37 U/mL	＜37 U/mL	＜35 U/ml	＜35 U/ml	＜7 U/ml	＜7 U/ml	＜0.05 ng/ml	＜10 mg/l	＜10 mg/l	＜3	≥30 g/l	≥3	Other	Infiltrative	＜6 months	No	Internal validation set
610	Female	＜65	＜25 kg/m2	＜3	No	No	No	No	No	No	No	No	No	T1~T2	N0	No	No	No	No	No	Yes	Laparoscopic surgery	No	＜12	＜2	＜5 cm	＜5 ng/ml	≥5 ng/ml	＜37 U/mL	＜37 U/mL	＜35 U/ml	＜35 U/ml	＜7 U/ml	＜7 U/ml	≥0.05 ng/ml	＜10 mg/l	＜10 mg/l	＜3	＜30 g/l	≥3	Adenocarcinoma	Infiltrative	＜6 months	No	Internal validation set
611	Female	＜65	＜25 kg/m2	＜3	No	Yes	No	No	No	No	Yes	No	No	T1~T2	N0	No	No	No	No	No	No	Open surgery	No	≥12	＜2	＜5 cm	＜5 ng/ml	＜5 ng/ml	＜37 U/mL	＜37 U/mL	＜35 U/ml	＜35 U/ml	＜7 U/ml	＜7 U/ml	＜0.05 ng/ml	＜10 mg/l	＜10 mg/l	＜3	＜30 g/l	＜3	Other	Infiltrative	＜6 months	No	Internal validation set
612	Female	＜65	＜25 kg/m2	≥3	No	No	No	No	No	No	No	No	No	T1~T2	N0	No	No	No	No	No	No	Laparoscopic surgery	No	≥12	＜2	≥5 cm	＜5 ng/ml	＜5 ng/ml	＜37 U/mL	＜37 U/mL	＜35 U/ml	＜35 U/ml	＜7 U/ml	＜7 U/ml	＜0.05 ng/ml	＜10 mg/l	≥10 mg/l	＜3	≥30 g/l	＜3	Mucinous adenocarcinoma	Infiltrative	≥6 months	No	Internal validation set
613	Male	＜65	≥25 kg/m2	≥3	No	Yes	No	No	No	No	No	Yes	No	T3~T4	N0	No	No	No	Yes	Yes	No	Open surgery	No	≥12	＜2	≥5 cm	＜5 ng/ml	＜5 ng/ml	＜37 U/mL	＜37 U/mL	＜35 U/ml	＜35 U/ml	＜7 U/ml	＜7 U/ml	＜0.05 ng/ml	＜10 mg/l	＜10 mg/l	＜3	≥30 g/l	≥3	Adenocarcinoma	Unknown	＜6 months	No	Internal validation set
614	Male	≥65	≥25 kg/m2	≥3	No	No	No	No	No	No	No	No	No	T1~T2	N0	No	No	No	Yes	No	No	Open surgery	No	≥12	＜2	＜5 cm	≥5 ng/ml	＜5 ng/ml	＜37 U/mL	＜37 U/mL	＜35 U/ml	＜35 U/ml	＜7 U/ml	＜7 U/ml	＜0.05 ng/ml	≥10 mg/l	＜10 mg/l	＜3	＜30 g/l	≥3	Other	Infiltrative	＜6 months	No	Internal validation set
615	Female	＜65	＜25 kg/m2	≥3	No	No	No	No	Yes	Yes	No	No	No	T1~T2	N0	No	No	No	No	No	Yes	Open surgery	No	≥12	＜2	＜5 cm	＜5 ng/ml	＜5 ng/ml	＜37 U/mL	＜37 U/mL	＜35 U/ml	＜35 U/ml	＜7 U/ml	＜7 U/ml	＜0.05 ng/ml	＜10 mg/l	≥10 mg/l	＜3	≥30 g/l	≥3	Other	Infiltrative	≥6 months	No	Internal validation set
616	Male	＜65	≥25 kg/m2	≥3	No	Yes	No	No	Yes	No	No	No	No	T1~T2	N0	No	No	No	Yes	No	No	Laparoscopic surgery	No	≥12	＜2	＜5 cm	＜5 ng/ml	＜5 ng/ml	＜37 U/mL	＜37 U/mL	＜35 U/ml	＜35 U/ml	＜7 U/ml	＜7 U/ml	＜0.05 ng/ml	＜10 mg/l	＜10 mg/l	＜3	≥30 g/l	≥3	Adenocarcinoma	Ulcerative	＜6 months	No	Internal validation set
617	Male	≥65	＜25 kg/m2	≥3	No	Yes	Yes	No	No	No	No	No	No	T1~T2	N1~N2	No	No	Yes	Yes	No	No	Laparoscopic surgery	No	＜12	＜2	＜5 cm	≥5 ng/ml	＜5 ng/ml	＜37 U/mL	＜37 U/mL	＜35 U/ml	＜35 U/ml	＜7 U/ml	＜7 U/ml	＜0.05 ng/ml	≥10 mg/l	＜10 mg/l	＜3	＜30 g/l	≥3	Mucinous adenocarcinoma	Unknown	＜6 months	No	Internal validation set
618	Female	＜65	＜25 kg/m2	＜3	No	No	No	No	No	No	Yes	No	No	T1~T2	N0	No	No	No	No	No	No	Laparoscopic surgery	No	≥12	＜2	＜5 cm	＜5 ng/ml	＜5 ng/ml	＜37 U/mL	＜37 U/mL	＜35 U/ml	＜35 U/ml	＜7 U/ml	＜7 U/ml	＜0.05 ng/ml	≥10 mg/l	≥10 mg/l	＜3	＜30 g/l	≥3	Adenocarcinoma	Exophytic	≥6 months	No	Internal validation set
619	Male	＜65	＜25 kg/m2	＜3	Yes	Yes	No	Yes	No	Yes	No	Yes	No	T1~T2	N0	No	No	No	Yes	No	No	Laparoscopic surgery	No	≥12	≥2	＜5 cm	＜5 ng/ml	＜5 ng/ml	≥37 U/mL	＜37 U/mL	＜35 U/ml	＜35 U/ml	＜7 U/ml	＜7 U/ml	＜0.05 ng/ml	≥10 mg/l	≥10 mg/l	＜3	＜30 g/l	≥3	Adenocarcinoma	Unknown	≥6 months	No	Internal validation set
620	Female	＜65	＜25 kg/m2	≥3	No	No	No	No	No	No	No	No	No	T1~T2	N0	No	No	No	No	No	Yes	Laparoscopic surgery	No	≥12	＜2	＜5 cm	＜5 ng/ml	＜5 ng/ml	≥37 U/mL	＜37 U/mL	＜35 U/ml	＜35 U/ml	＜7 U/ml	＜7 U/ml	＜0.05 ng/ml	＜10 mg/l	≥10 mg/l	＜3	≥30 g/l	≥3	Adenocarcinoma	Unknown	≥6 months	No	Internal validation set
621	Female	＜65	＜25 kg/m2	≥3	No	No	No	No	No	No	No	No	Yes	T1~T2	N0	No	No	No	No	No	No	Open surgery	No	＜12	≥2	＜5 cm	＜5 ng/ml	＜5 ng/ml	＜37 U/mL	＜37 U/mL	＜35 U/ml	＜35 U/ml	＜7 U/ml	＜7 U/ml	＜0.05 ng/ml	＜10 mg/l	＜10 mg/l	＜3	≥30 g/l	＜3	Mucinous adenocarcinoma	Exophytic	＜6 months	No	Internal validation set
622	Female	＜65	＜25 kg/m2	＜3	Yes	No	No	No	No	No	Yes	No	No	T1~T2	N0	No	No	No	No	No	No	Open surgery	No	＜12	＜2	＜5 cm	＜5 ng/ml	＜5 ng/ml	＜37 U/mL	＜37 U/mL	＜35 U/ml	＜35 U/ml	＜7 U/ml	＜7 U/ml	＜0.05 ng/ml	≥10 mg/l	≥10 mg/l	＜3	＜30 g/l	＜3	Other	Ulcerative	≥6 months	No	Internal validation set
623	Male	＜65	≥25 kg/m2	≥3	No	No	No	No	No	No	No	No	No	T3~T4	N0	No	No	No	Yes	No	No	Open surgery	No	≥12	＜2	＜5 cm	＜5 ng/ml	＜5 ng/ml	＜37 U/mL	＜37 U/mL	≥35 U/ml	≥35 U/ml	＜7 U/ml	＜7 U/ml	＜0.05 ng/ml	≥10 mg/l	＜10 mg/l	＜3	＜30 g/l	＜3	Adenocarcinoma	Exophytic	＜6 months	No	Internal validation set
624	Male	＜65	≥25 kg/m2	≥3	No	No	Yes	No	No	No	Yes	Yes	No	T1~T2	N0	No	Yes	No	Yes	No	No	Open surgery	No	≥12	＜2	＜5 cm	＜5 ng/ml	＜5 ng/ml	＜37 U/mL	＜37 U/mL	＜35 U/ml	≥35 U/ml	＜7 U/ml	＜7 U/ml	＜0.05 ng/ml	≥10 mg/l	＜10 mg/l	＜3	＜30 g/l	＜3	Other	Exophytic	＜6 months	No	Internal validation set
625	Female	＜65	＜25 kg/m2	＜3	No	No	Yes	No	Yes	No	No	Yes	No	T1~T2	N0	No	No	No	No	No	No	Open surgery	Yes	≥12	＜2	＜5 cm	＜5 ng/ml	＜5 ng/ml	＜37 U/mL	＜37 U/mL	＜35 U/ml	＜35 U/ml	＜7 U/ml	＜7 U/ml	＜0.05 ng/ml	≥10 mg/l	＜10 mg/l	＜3	＜30 g/l	≥3	Mucinous adenocarcinoma	Infiltrative	＜6 months	No	Internal validation set
626	Male	≥65	＜25 kg/m2	＜3	No	Yes	Yes	No	No	No	No	No	No	T1~T2	N0	No	Yes	No	Yes	No	No	Open surgery	No	≥12	＜2	＜5 cm	＜5 ng/ml	＜5 ng/ml	＜37 U/mL	＜37 U/mL	＜35 U/ml	≥35 U/ml	＜7 U/ml	＜7 U/ml	＜0.05 ng/ml	≥10 mg/l	＜10 mg/l	＜3	＜30 g/l	≥3	Adenocarcinoma	Exophytic	＜6 months	No	Internal validation set
627	Female	＜65	＜25 kg/m2	＜3	No	No	No	No	Yes	Yes	Yes	No	No	T1~T2	N1~N2	No	No	Yes	No	No	No	Open surgery	Yes	≥12	＜2	＜5 cm	＜5 ng/ml	＜5 ng/ml	≥37 U/mL	＜37 U/mL	＜35 U/ml	＜35 U/ml	＜7 U/ml	＜7 U/ml	≥0.05 ng/ml	＜10 mg/l	＜10 mg/l	＜3	≥30 g/l	＜3	Adenocarcinoma	Unknown	＜6 months	No	Internal validation set
628	Female	＜65	＜25 kg/m2	≥3	No	Yes	No	No	No	Yes	No	No	No	T1~T2	N0	No	No	No	No	No	Yes	Open surgery	No	＜12	＜2	≥5 cm	＜5 ng/ml	＜5 ng/ml	＜37 U/mL	≥37 U/mL	＜35 U/ml	＜35 U/ml	＜7 U/ml	＜7 U/ml	＜0.05 ng/ml	≥10 mg/l	≥10 mg/l	＜3	＜30 g/l	≥3	Adenocarcinoma	Infiltrative	≥6 months	No	Internal validation set
629	Male	＜65	≥25 kg/m2	＜3	No	No	Yes	No	No	No	No	No	No	T3~T4	N0	No	No	No	Yes	Yes	Yes	Laparoscopic surgery	No	＜12	＜2	＜5 cm	＜5 ng/ml	＜5 ng/ml	＜37 U/mL	≥37 U/mL	≥35 U/ml	＜35 U/ml	＜7 U/ml	＜7 U/ml	＜0.05 ng/ml	＜10 mg/l	≥10 mg/l	＜3	≥30 g/l	＜3	Adenocarcinoma	Unknown	≥6 months	No	Internal validation set
630	Male	＜65	＜25 kg/m2	≥3	No	No	No	No	No	No	No	No	No	T1~T2	N0	No	No	No	Yes	Yes	No	Open surgery	No	＜12	＜2	＜5 cm	＜5 ng/ml	＜5 ng/ml	＜37 U/mL	＜37 U/mL	＜35 U/ml	＜35 U/ml	＜7 U/ml	＜7 U/ml	＜0.05 ng/ml	＜10 mg/l	＜10 mg/l	＜3	≥30 g/l	＜3	Other	Ulcerative	＜6 months	No	Internal validation set
631	Female	＜65	＜25 kg/m2	≥3	No	Yes	No	No	No	No	No	No	No	T1~T2	N0	No	No	No	No	No	No	Open surgery	No	≥12	＜2	＜5 cm	＜5 ng/ml	≥5 ng/ml	≥37 U/mL	＜37 U/mL	＜35 U/ml	＜35 U/ml	＜7 U/ml	＜7 U/ml	≥0.05 ng/ml	≥10 mg/l	≥10 mg/l	＜3	＜30 g/l	＜3	Mucinous adenocarcinoma	Unknown	≥6 months	No	Internal validation set
632	Female	＜65	＜25 kg/m2	≥3	No	No	Yes	Yes	No	No	Yes	Yes	No	T1~T2	N0	No	No	No	No	No	No	Open surgery	No	≥12	≥2	＜5 cm	≥5 ng/ml	＜5 ng/ml	≥37 U/mL	＜37 U/mL	＜35 U/ml	＜35 U/ml	＜7 U/ml	＜7 U/ml	＜0.05 ng/ml	＜10 mg/l	＜10 mg/l	＜3	≥30 g/l	＜3	Other	Ulcerative	＜6 months	No	Internal validation set
633	Female	＜65	＜25 kg/m2	≥3	No	No	No	Yes	No	No	Yes	No	No	T3~T4	N0	No	No	No	No	No	No	Open surgery	No	≥12	＜2	＜5 cm	≥5 ng/ml	＜5 ng/ml	＜37 U/mL	≥37 U/mL	＜35 U/ml	＜35 U/ml	＜7 U/ml	≥7 U/ml	＜0.05 ng/ml	＜10 mg/l	＜10 mg/l	＜3	＜30 g/l	＜3	Adenocarcinoma	Exophytic	＜6 months	No	Internal validation set
634	Female	＜65	＜25 kg/m2	＜3	No	Yes	No	No	No	Yes	No	No	No	T1~T2	N0	No	No	No	No	No	No	Laparoscopic surgery	No	≥12	＜2	＜5 cm	＜5 ng/ml	≥5 ng/ml	＜37 U/mL	≥37 U/mL	＜35 U/ml	＜35 U/ml	＜7 U/ml	＜7 U/ml	＜0.05 ng/ml	＜10 mg/l	≥10 mg/l	＜3	＜30 g/l	≥3	Mucinous adenocarcinoma	Exophytic	≥6 months	No	Internal validation set
635	Female	＜65	≥25 kg/m2	＜3	No	No	No	No	No	No	Yes	Yes	No	T1~T2	N0	No	No	No	No	No	No	Laparoscopic surgery	No	≥12	＜2	＜5 cm	＜5 ng/ml	≥5 ng/ml	＜37 U/mL	≥37 U/mL	＜35 U/ml	＜35 U/ml	＜7 U/ml	＜7 U/ml	＜0.05 ng/ml	＜10 mg/l	＜10 mg/l	＜3	≥30 g/l	≥3	Other	Ulcerative	＜6 months	No	Internal validation set
636	Female	＜65	＜25 kg/m2	≥3	No	No	Yes	No	No	Yes	No	No	No	T1~T2	N0	No	No	No	No	No	Yes	Open surgery	No	≥12	＜2	＜5 cm	＜5 ng/ml	＜5 ng/ml	＜37 U/mL	＜37 U/mL	＜35 U/ml	＜35 U/ml	＜7 U/ml	＜7 U/ml	＜0.05 ng/ml	＜10 mg/l	＜10 mg/l	＜3	＜30 g/l	＜3	Other	Infiltrative	＜6 months	No	Internal validation set
637	Male	＜65	≥25 kg/m2	≥3	No	No	No	No	No	Yes	No	No	Yes	T3~T4	N0	No	No	No	Yes	Yes	No	Laparoscopic surgery	No	≥12	＜2	＜5 cm	＜5 ng/ml	＜5 ng/ml	≥37 U/mL	＜37 U/mL	＜35 U/ml	≥35 U/ml	＜7 U/ml	＜7 U/ml	＜0.05 ng/ml	＜10 mg/l	＜10 mg/l	＜3	≥30 g/l	＜3	Other	Ulcerative	＜6 months	No	Internal validation set
638	Male	＜65	＜25 kg/m2	＜3	No	No	No	No	No	No	No	No	No	T1~T2	N0	No	No	No	Yes	Yes	Yes	Open surgery	No	＜12	＜2	＜5 cm	＜5 ng/ml	＜5 ng/ml	≥37 U/mL	＜37 U/mL	＜35 U/ml	≥35 U/ml	＜7 U/ml	＜7 U/ml	＜0.05 ng/ml	＜10 mg/l	＜10 mg/l	＜3	≥30 g/l	＜3	Mucinous adenocarcinoma	Ulcerative	≥6 months	No	Internal validation set
639	Female	＜65	＜25 kg/m2	＜3	No	No	Yes	No	No	No	No	No	No	T1~T2	N0	No	No	No	No	No	No	Open surgery	No	≥12	＜2	＜5 cm	＜5 ng/ml	＜5 ng/ml	＜37 U/mL	＜37 U/mL	＜35 U/ml	＜35 U/ml	＜7 U/ml	＜7 U/ml	＜0.05 ng/ml	＜10 mg/l	＜10 mg/l	＜3	≥30 g/l	≥3	Other	Exophytic	≥6 months	No	Internal validation set
640	Female	＜65	≥25 kg/m2	≥3	No	Yes	No	No	No	No	Yes	No	No	T1~T2	N0	No	No	No	No	No	No	Open surgery	No	＜12	＜2	≥5 cm	＜5 ng/ml	＜5 ng/ml	＜37 U/mL	＜37 U/mL	＜35 U/ml	＜35 U/ml	＜7 U/ml	＜7 U/ml	＜0.05 ng/ml	≥10 mg/l	＜10 mg/l	＜3	＜30 g/l	＜3	Other	Unknown	＜6 months	No	Internal validation set
641	Female	＜65	＜25 kg/m2	＜3	No	Yes	Yes	No	Yes	No	Yes	No	No	T1~T2	N0	No	No	No	No	No	No	Open surgery	No	≥12	＜2	＜5 cm	＜5 ng/ml	＜5 ng/ml	＜37 U/mL	＜37 U/mL	＜35 U/ml	＜35 U/ml	＜7 U/ml	＜7 U/ml	＜0.05 ng/ml	≥10 mg/l	＜10 mg/l	＜3	＜30 g/l	≥3	Mucinous adenocarcinoma	Unknown	≥6 months	No	Internal validation set
642	Female	＜65	＜25 kg/m2	≥3	No	Yes	Yes	Yes	No	No	Yes	Yes	No	T1~T2	N0	No	No	No	No	No	Yes	Laparoscopic surgery	No	≥12	＜2	＜5 cm	＜5 ng/ml	＜5 ng/ml	＜37 U/mL	＜37 U/mL	＜35 U/ml	＜35 U/ml	＜7 U/ml	＜7 U/ml	＜0.05 ng/ml	＜10 mg/l	＜10 mg/l	＜3	≥30 g/l	≥3	Adenocarcinoma	Unknown	＜6 months	No	Internal validation set
643	Female	＜65	＜25 kg/m2	＜3	Yes	No	No	No	No	Yes	No	No	No	T3~T4	N0	No	No	No	No	No	Yes	Open surgery	Yes	≥12	＜2	＜5 cm	＜5 ng/ml	＜5 ng/ml	＜37 U/mL	＜37 U/mL	≥35 U/ml	＜35 U/ml	＜7 U/ml	＜7 U/ml	＜0.05 ng/ml	≥10 mg/l	＜10 mg/l	＜3	＜30 g/l	＜3	Mucinous adenocarcinoma	Infiltrative	≥6 months	No	Internal validation set
644	Female	＜65	≥25 kg/m2	≥3	No	No	No	No	No	No	No	Yes	Yes	T1~T2	N0	No	No	No	No	No	No	Open surgery	Yes	≥12	＜2	＜5 cm	≥5 ng/ml	＜5 ng/ml	＜37 U/mL	＜37 U/mL	≥35 U/ml	＜35 U/ml	＜7 U/ml	＜7 U/ml	＜0.05 ng/ml	≥10 mg/l	＜10 mg/l	＜3	＜30 g/l	＜3	Other	Unknown	＜6 months	No	Internal validation set
645	Male	＜65	≥25 kg/m2	≥3	Yes	No	No	Yes	No	No	No	No	No	T1~T2	N0	No	No	No	No	No	Yes	Open surgery	No	≥12	≥2	＜5 cm	＜5 ng/ml	＜5 ng/ml	＜37 U/mL	＜37 U/mL	≥35 U/ml	＜35 U/ml	＜7 U/ml	＜7 U/ml	＜0.05 ng/ml	＜10 mg/l	＜10 mg/l	＜3	≥30 g/l	≥3	Mucinous adenocarcinoma	Ulcerative	＜6 months	No	Internal validation set
646	Female	＜65	＜25 kg/m2	≥3	No	Yes	No	No	No	No	No	No	No	T1~T2	N0	No	No	No	No	No	No	Open surgery	No	≥12	＜2	≥5 cm	≥5 ng/ml	＜5 ng/ml	＜37 U/mL	＜37 U/mL	＜35 U/ml	＜35 U/ml	＜7 U/ml	＜7 U/ml	≥0.05 ng/ml	＜10 mg/l	＜10 mg/l	＜3	≥30 g/l	＜3	Mucinous adenocarcinoma	Ulcerative	≥6 months	No	Internal validation set
647	Female	＜65	＜25 kg/m2	＜3	No	No	Yes	No	No	No	No	No	Yes	T1~T2	N0	No	No	No	No	No	No	Open surgery	No	≥12	＜2	＜5 cm	＜5 ng/ml	≥5 ng/ml	＜37 U/mL	≥37 U/mL	＜35 U/ml	＜35 U/ml	＜7 U/ml	＜7 U/ml	≥0.05 ng/ml	＜10 mg/l	＜10 mg/l	＜3	≥30 g/l	＜3	Adenocarcinoma	Infiltrative	＜6 months	No	Internal validation set
648	Female	＜65	＜25 kg/m2	≥3	No	No	Yes	No	No	No	No	No	No	T3~T4	N0	No	Yes	No	No	No	No	Laparoscopic surgery	No	≥12	≥2	＜5 cm	＜5 ng/ml	≥5 ng/ml	＜37 U/mL	＜37 U/mL	＜35 U/ml	＜35 U/ml	＜7 U/ml	＜7 U/ml	≥0.05 ng/ml	＜10 mg/l	＜10 mg/l	＜3	≥30 g/l	＜3	Adenocarcinoma	Infiltrative	≥6 months	No	Internal validation set
649	Female	＜65	＜25 kg/m2	＜3	No	Yes	Yes	No	No	No	Yes	No	No	T3~T4	N0	No	No	No	No	No	No	Open surgery	No	≥12	≥2	＜5 cm	≥5 ng/ml	≥5 ng/ml	＜37 U/mL	＜37 U/mL	＜35 U/ml	＜35 U/ml	＜7 U/ml	＜7 U/ml	＜0.05 ng/ml	＜10 mg/l	＜10 mg/l	＜3	≥30 g/l	＜3	Other	Exophytic	≥6 months	No	Internal validation set
650	Female	＜65	＜25 kg/m2	＜3	No	No	No	No	No	No	Yes	No	No	T1~T2	N0	No	Yes	No	No	No	Yes	Open surgery	No	≥12	＜2	＜5 cm	≥5 ng/ml	＜5 ng/ml	＜37 U/mL	＜37 U/mL	＜35 U/ml	＜35 U/ml	＜7 U/ml	＜7 U/ml	＜0.05 ng/ml	≥10 mg/l	＜10 mg/l	＜3	＜30 g/l	≥3	Mucinous adenocarcinoma	Exophytic	≥6 months	No	Internal validation set
651	Male	≥65	≥25 kg/m2	≥3	No	No	No	No	No	No	Yes	No	No	T1~T2	N0	No	No	No	Yes	Yes	No	Open surgery	No	≥12	＜2	＜5 cm	＜5 ng/ml	＜5 ng/ml	＜37 U/mL	＜37 U/mL	≥35 U/ml	＜35 U/ml	＜7 U/ml	＜7 U/ml	＜0.05 ng/ml	＜10 mg/l	＜10 mg/l	＜3	≥30 g/l	≥3	Other	Ulcerative	≥6 months	No	Internal validation set
652	Female	＜65	≥25 kg/m2	≥3	No	No	No	No	No	No	Yes	No	No	T1~T2	N0	No	No	No	Yes	No	No	Open surgery	No	≥12	＜2	＜5 cm	＜5 ng/ml	＜5 ng/ml	＜37 U/mL	＜37 U/mL	≥35 U/ml	＜35 U/ml	＜7 U/ml	＜7 U/ml	＜0.05 ng/ml	＜10 mg/l	＜10 mg/l	＜3	≥30 g/l	＜3	Mucinous adenocarcinoma	Infiltrative	＜6 months	No	Internal validation set
653	Female	＜65	＜25 kg/m2	≥3	No	Yes	No	No	Yes	No	No	Yes	No	T1~T2	N1~N2	No	No	No	No	No	No	Laparoscopic surgery	No	＜12	＜2	＜5 cm	＜5 ng/ml	＜5 ng/ml	＜37 U/mL	＜37 U/mL	＜35 U/ml	＜35 U/ml	＜7 U/ml	＜7 U/ml	＜0.05 ng/ml	＜10 mg/l	＜10 mg/l	＜3	＜30 g/l	＜3	Other	Unknown	＜6 months	No	Internal validation set
654	Female	＜65	＜25 kg/m2	≥3	No	No	No	No	No	No	No	Yes	No	T1~T2	N0	No	No	No	Yes	No	No	Laparoscopic surgery	No	≥12	＜2	≥5 cm	＜5 ng/ml	＜5 ng/ml	＜37 U/mL	＜37 U/mL	＜35 U/ml	≥35 U/ml	＜7 U/ml	＜7 U/ml	＜0.05 ng/ml	＜10 mg/l	≥10 mg/l	＜3	＜30 g/l	＜3	Mucinous adenocarcinoma	Exophytic	≥6 months	No	Internal validation set
655	Female	≥65	＜25 kg/m2	≥3	No	Yes	No	No	No	No	No	No	Yes	T1~T2	N0	No	No	No	Yes	No	Yes	Laparoscopic surgery	No	≥12	＜2	＜5 cm	＜5 ng/ml	≥5 ng/ml	＜37 U/mL	＜37 U/mL	＜35 U/ml	≥35 U/ml	＜7 U/ml	＜7 U/ml	＜0.05 ng/ml	＜10 mg/l	＜10 mg/l	＜3	＜30 g/l	＜3	Adenocarcinoma	Ulcerative	＜6 months	No	Internal validation set
656	Female	＜65	＜25 kg/m2	＜3	No	Yes	Yes	No	No	No	Yes	Yes	No	T1~T2	N0	No	No	No	No	No	No	Laparoscopic surgery	No	≥12	＜2	＜5 cm	＜5 ng/ml	＜5 ng/ml	＜37 U/mL	＜37 U/mL	＜35 U/ml	＜35 U/ml	＜7 U/ml	＜7 U/ml	≥0.05 ng/ml	＜10 mg/l	≥10 mg/l	＜3	＜30 g/l	＜3	Mucinous adenocarcinoma	Infiltrative	≥6 months	No	Internal validation set
657	Male	＜65	＜25 kg/m2	＜3	No	No	No	No	No	No	No	No	No	T1~T2	N0	No	No	No	Yes	No	No	Open surgery	Yes	≥12	＜2	＜5 cm	＜5 ng/ml	＜5 ng/ml	≥37 U/mL	＜37 U/mL	＜35 U/ml	≥35 U/ml	＜7 U/ml	＜7 U/ml	≥0.05 ng/ml	＜10 mg/l	≥10 mg/l	＜3	≥30 g/l	＜3	Mucinous adenocarcinoma	Ulcerative	≥6 months	No	Internal validation set
658	Female	＜65	＜25 kg/m2	＜3	No	No	No	No	No	Yes	Yes	No	No	T3~T4	N0	No	No	No	No	No	No	Laparoscopic surgery	Yes	≥12	＜2	＜5 cm	＜5 ng/ml	＜5 ng/ml	≥37 U/mL	＜37 U/mL	≥35 U/ml	＜35 U/ml	＜7 U/ml	＜7 U/ml	≥0.05 ng/ml	＜10 mg/l	＜10 mg/l	＜3	＜30 g/l	＜3	Adenocarcinoma	Exophytic	≥6 months	No	Internal validation set
659	Male	＜65	≥25 kg/m2	≥3	No	No	Yes	No	No	No	No	No	No	T3~T4	N0	No	No	No	Yes	No	No	Open surgery	No	≥12	＜2	＜5 cm	＜5 ng/ml	＜5 ng/ml	＜37 U/mL	＜37 U/mL	＜35 U/ml	＜35 U/ml	＜7 U/ml	＜7 U/ml	＜0.05 ng/ml	＜10 mg/l	＜10 mg/l	＜3	≥30 g/l	＜3	Adenocarcinoma	Unknown	≥6 months	No	Internal validation set
660	Female	＜65	＜25 kg/m2	＜3	No	No	Yes	Yes	No	No	No	Yes	No	T1~T2	N0	No	No	No	No	No	No	Laparoscopic surgery	No	≥12	＜2	≥5 cm	＜5 ng/ml	＜5 ng/ml	＜37 U/mL	＜37 U/mL	＜35 U/ml	＜35 U/ml	＜7 U/ml	＜7 U/ml	＜0.05 ng/ml	≥10 mg/l	＜10 mg/l	＜3	＜30 g/l	≥3	Mucinous adenocarcinoma	Infiltrative	＜6 months	No	Internal validation set
661	Male	＜65	≥25 kg/m2	≥3	No	No	No	No	No	No	No	No	No	T1~T2	N0	No	No	No	Yes	No	No	Laparoscopic surgery	No	≥12	≥2	＜5 cm	＜5 ng/ml	＜5 ng/ml	＜37 U/mL	＜37 U/mL	＜35 U/ml	＜35 U/ml	＜7 U/ml	＜7 U/ml	＜0.05 ng/ml	＜10 mg/l	＜10 mg/l	＜3	＜30 g/l	＜3	Adenocarcinoma	Unknown	＜6 months	No	Internal validation set
662	Male	≥65	＜25 kg/m2	≥3	No	No	No	No	No	No	Yes	Yes	No	T1~T2	N0	No	No	No	Yes	No	No	Laparoscopic surgery	No	＜12	≥2	＜5 cm	＜5 ng/ml	≥5 ng/ml	＜37 U/mL	＜37 U/mL	＜35 U/ml	＜35 U/ml	＜7 U/ml	＜7 U/ml	＜0.05 ng/ml	＜10 mg/l	＜10 mg/l	＜3	＜30 g/l	≥3	Mucinous adenocarcinoma	Unknown	≥6 months	No	Internal validation set
663	Female	＜65	＜25 kg/m2	≥3	No	No	No	No	Yes	No	Yes	No	No	T1~T2	N1~N2	Yes	No	No	No	No	Yes	Open surgery	No	＜12	＜2	＜5 cm	≥5 ng/ml	＜5 ng/ml	＜37 U/mL	＜37 U/mL	＜35 U/ml	＜35 U/ml	＜7 U/ml	＜7 U/ml	＜0.05 ng/ml	＜10 mg/l	＜10 mg/l	≥3	＜30 g/l	＜3	Adenocarcinoma	Infiltrative	≥6 months	No	Internal validation set
664	Female	＜65	＜25 kg/m2	≥3	No	Yes	No	No	Yes	No	Yes	No	No	T1~T2	N0	No	No	No	No	No	Yes	Open surgery	No	＜12	≥2	＜5 cm	＜5 ng/ml	＜5 ng/ml	＜37 U/mL	＜37 U/mL	＜35 U/ml	＜35 U/ml	＜7 U/ml	≥7 U/ml	＜0.05 ng/ml	＜10 mg/l	＜10 mg/l	＜3	≥30 g/l	＜3	Adenocarcinoma	Unknown	≥6 months	No	Internal validation set
665	Female	＜65	＜25 kg/m2	≥3	Yes	No	No	No	No	No	Yes	No	No	T1~T2	N0	No	No	No	No	No	No	Laparoscopic surgery	No	≥12	≥2	＜5 cm	≥5 ng/ml	＜5 ng/ml	＜37 U/mL	≥37 U/mL	＜35 U/ml	＜35 U/ml	＜7 U/ml	＜7 U/ml	＜0.05 ng/ml	≥10 mg/l	＜10 mg/l	＜3	＜30 g/l	＜3	Other	Unknown	＜6 months	No	Internal validation set
666	Female	＜65	＜25 kg/m2	≥3	Yes	Yes	Yes	No	No	No	No	No	No	T3~T4	N0	Yes	No	No	No	No	No	Laparoscopic surgery	No	≥12	＜2	＜5 cm	＜5 ng/ml	＜5 ng/ml	＜37 U/mL	＜37 U/mL	＜35 U/ml	＜35 U/ml	＜7 U/ml	＜7 U/ml	＜0.05 ng/ml	＜10 mg/l	＜10 mg/l	≥3	≥30 g/l	＜3	Mucinous adenocarcinoma	Exophytic	＜6 months	No	Internal validation set
667	Male	＜65	≥25 kg/m2	≥3	No	Yes	Yes	No	No	No	No	No	No	T1~T2	N0	No	No	No	Yes	Yes	No	Open surgery	No	≥12	＜2	＜5 cm	＜5 ng/ml	＜5 ng/ml	＜37 U/mL	≥37 U/mL	≥35 U/ml	＜35 U/ml	＜7 U/ml	＜7 U/ml	＜0.05 ng/ml	＜10 mg/l	＜10 mg/l	＜3	≥30 g/l	＜3	Mucinous adenocarcinoma	Ulcerative	＜6 months	No	Internal validation set
668	Female	＜65	＜25 kg/m2	＜3	No	No	No	No	No	No	No	No	No	T1~T2	N0	No	No	No	No	No	No	Open surgery	No	≥12	＜2	＜5 cm	＜5 ng/ml	＜5 ng/ml	＜37 U/mL	＜37 U/mL	＜35 U/ml	＜35 U/ml	＜7 U/ml	＜7 U/ml	＜0.05 ng/ml	＜10 mg/l	＜10 mg/l	＜3	≥30 g/l	≥3	Mucinous adenocarcinoma	Exophytic	≥6 months	No	Internal validation set
669	Male	＜65	＜25 kg/m2	＜3	No	No	No	Yes	No	Yes	No	Yes	No	T1~T2	N1~N2	No	No	No	Yes	Yes	Yes	Open surgery	No	≥12	＜2	≥5 cm	＜5 ng/ml	＜5 ng/ml	＜37 U/mL	≥37 U/mL	＜35 U/ml	＜35 U/ml	＜7 U/ml	＜7 U/ml	＜0.05 ng/ml	＜10 mg/l	＜10 mg/l	＜3	≥30 g/l	≥3	Mucinous adenocarcinoma	Exophytic	＜6 months	No	Internal validation set
670	Female	＜65	＜25 kg/m2	＜3	No	No	Yes	Yes	No	No	No	No	Yes	T3~T4	N1~N2	No	No	No	No	No	Yes	Open surgery	No	≥12	＜2	≥5 cm	＜5 ng/ml	＜5 ng/ml	＜37 U/mL	＜37 U/mL	＜35 U/ml	＜35 U/ml	＜7 U/ml	＜7 U/ml	＜0.05 ng/ml	＜10 mg/l	＜10 mg/l	＜3	≥30 g/l	≥3	Adenocarcinoma	Unknown	＜6 months	No	Internal validation set
671	Male	≥65	＜25 kg/m2	≥3	No	No	No	No	No	No	Yes	No	No	T1~T2	N0	No	No	No	Yes	Yes	No	Open surgery	No	≥12	＜2	＜5 cm	＜5 ng/ml	＜5 ng/ml	＜37 U/mL	＜37 U/mL	＜35 U/ml	≥35 U/ml	＜7 U/ml	＜7 U/ml	＜0.05 ng/ml	＜10 mg/l	＜10 mg/l	＜3	≥30 g/l	≥3	Mucinous adenocarcinoma	Exophytic	≥6 months	No	Internal validation set
672	Female	＜65	＜25 kg/m2	＜3	No	Yes	No	No	No	No	No	Yes	No	T1~T2	N0	No	No	No	No	No	Yes	Open surgery	No	＜12	＜2	＜5 cm	＜5 ng/ml	≥5 ng/ml	＜37 U/mL	＜37 U/mL	＜35 U/ml	＜35 U/ml	＜7 U/ml	＜7 U/ml	＜0.05 ng/ml	＜10 mg/l	＜10 mg/l	＜3	≥30 g/l	＜3	Other	Unknown	≥6 months	No	Internal validation set
673	Female	＜65	＜25 kg/m2	＜3	No	No	No	No	No	No	No	No	Yes	T1~T2	N0	Yes	No	No	No	No	No	Laparoscopic surgery	No	≥12	＜2	＜5 cm	＜5 ng/ml	＜5 ng/ml	≥37 U/mL	＜37 U/mL	＜35 U/ml	＜35 U/ml	＜7 U/ml	＜7 U/ml	≥0.05 ng/ml	＜10 mg/l	≥10 mg/l	≥3	≥30 g/l	＜3	Other	Exophytic	≥6 months	No	Internal validation set
674	Male	≥65	≥25 kg/m2	＜3	No	No	No	No	No	No	No	Yes	No	T1~T2	N0	No	No	No	Yes	Yes	No	Laparoscopic surgery	No	≥12	＜2	＜5 cm	＜5 ng/ml	＜5 ng/ml	≥37 U/mL	＜37 U/mL	＜35 U/ml	≥35 U/ml	＜7 U/ml	＜7 U/ml	≥0.05 ng/ml	≥10 mg/l	≥10 mg/l	＜3	＜30 g/l	＜3	Other	Unknown	≥6 months	No	Internal validation set
675	Female	＜65	＜25 kg/m2	≥3	No	Yes	No	No	No	No	No	No	No	T1~T2	N0	No	Yes	No	No	No	No	Open surgery	No	≥12	＜2	＜5 cm	＜5 ng/ml	＜5 ng/ml	≥37 U/mL	＜37 U/mL	＜35 U/ml	＜35 U/ml	＜7 U/ml	＜7 U/ml	＜0.05 ng/ml	＜10 mg/l	＜10 mg/l	＜3	≥30 g/l	＜3	Mucinous adenocarcinoma	Exophytic	＜6 months	No	Internal validation set
676	Female	≥65	＜25 kg/m2	＜3	No	No	No	No	No	No	No	No	No	T3~T4	N1~N2	No	No	Yes	No	No	No	Laparoscopic surgery	No	≥12	≥2	＜5 cm	＜5 ng/ml	＜5 ng/ml	＜37 U/mL	＜37 U/mL	＜35 U/ml	＜35 U/ml	＜7 U/ml	＜7 U/ml	＜0.05 ng/ml	＜10 mg/l	≥10 mg/l	≥3	≥30 g/l	≥3	Adenocarcinoma	Exophytic	≥6 months	No	Internal validation set
677	Female	＜65	＜25 kg/m2	＜3	No	No	No	No	Yes	No	No	No	No	T1~T2	N1~N2	No	No	No	No	No	Yes	Open surgery	No	≥12	≥2	＜5 cm	＜5 ng/ml	＜5 ng/ml	＜37 U/mL	＜37 U/mL	＜35 U/ml	＜35 U/ml	＜7 U/ml	＜7 U/ml	＜0.05 ng/ml	≥10 mg/l	≥10 mg/l	≥3	＜30 g/l	＜3	Adenocarcinoma	Ulcerative	≥6 months	No	Internal validation set
678	Female	＜65	≥25 kg/m2	≥3	No	No	No	No	No	No	No	No	No	T1~T2	N0	No	No	No	No	No	No	Laparoscopic surgery	No	＜12	≥2	＜5 cm	＜5 ng/ml	＜5 ng/ml	＜37 U/mL	＜37 U/mL	＜35 U/ml	＜35 U/ml	＜7 U/ml	＜7 U/ml	＜0.05 ng/ml	＜10 mg/l	≥10 mg/l	＜3	≥30 g/l	＜3	Adenocarcinoma	Ulcerative	≥6 months	No	Internal validation set
679	Female	＜65	＜25 kg/m2	≥3	No	No	No	No	No	No	No	No	No	T1~T2	N0	No	No	No	No	No	No	Laparoscopic surgery	No	≥12	＜2	＜5 cm	＜5 ng/ml	＜5 ng/ml	＜37 U/mL	＜37 U/mL	＜35 U/ml	＜35 U/ml	＜7 U/ml	＜7 U/ml	＜0.05 ng/ml	≥10 mg/l	＜10 mg/l	＜3	＜30 g/l	≥3	Other	Infiltrative	≥6 months	No	Internal validation set
680	Male	＜65	＜25 kg/m2	≥3	No	No	No	No	No	No	Yes	No	No	T3~T4	N0	No	Yes	Yes	Yes	No	No	Open surgery	No	≥12	≥2	＜5 cm	≥5 ng/ml	＜5 ng/ml	＜37 U/mL	＜37 U/mL	≥35 U/ml	≥35 U/ml	≥7 U/ml	＜7 U/ml	＜0.05 ng/ml	≥10 mg/l	＜10 mg/l	＜3	＜30 g/l	≥3	Adenocarcinoma	Ulcerative	＜6 months	No	Internal validation set
681	Male	≥65	≥25 kg/m2	＜3	No	Yes	No	Yes	No	No	Yes	No	No	T1~T2	N0	No	No	No	Yes	No	No	Open surgery	No	≥12	≥2	＜5 cm	≥5 ng/ml	＜5 ng/ml	＜37 U/mL	＜37 U/mL	≥35 U/ml	≥35 U/ml	＜7 U/ml	≥7 U/ml	＜0.05 ng/ml	＜10 mg/l	＜10 mg/l	＜3	≥30 g/l	≥3	Other	Unknown	≥6 months	No	Internal validation set
682	Male	＜65	≥25 kg/m2	＜3	No	No	Yes	No	No	No	No	Yes	No	T3~T4	N1~N2	No	No	No	Yes	No	Yes	Laparoscopic surgery	Yes	＜12	＜2	＜5 cm	≥5 ng/ml	＜5 ng/ml	＜37 U/mL	＜37 U/mL	≥35 U/ml	＜35 U/ml	＜7 U/ml	＜7 U/ml	＜0.05 ng/ml	＜10 mg/l	＜10 mg/l	＜3	≥30 g/l	＜3	Other	Ulcerative	≥6 months	No	Internal validation set
683	Female	＜65	＜25 kg/m2	≥3	No	No	Yes	No	No	No	No	No	Yes	T1~T2	N0	No	No	No	No	No	Yes	Open surgery	No	＜12	≥2	＜5 cm	≥5 ng/ml	＜5 ng/ml	＜37 U/mL	＜37 U/mL	＜35 U/ml	＜35 U/ml	＜7 U/ml	＜7 U/ml	＜0.05 ng/ml	≥10 mg/l	＜10 mg/l	＜3	＜30 g/l	＜3	Other	Ulcerative	≥6 months	No	Internal validation set
684	Female	≥65	＜25 kg/m2	＜3	No	No	No	Yes	No	No	No	Yes	No	T1~T2	N0	No	No	No	No	No	No	Open surgery	No	＜12	＜2	＜5 cm	＜5 ng/ml	＜5 ng/ml	＜37 U/mL	＜37 U/mL	＜35 U/ml	＜35 U/ml	＜7 U/ml	＜7 U/ml	＜0.05 ng/ml	＜10 mg/l	＜10 mg/l	＜3	≥30 g/l	＜3	Other	Ulcerative	＜6 months	No	Internal validation set
685	Female	≥65	≥25 kg/m2	＜3	No	No	Yes	No	No	No	No	No	No	T1~T2	N0	No	No	No	No	No	Yes	Open surgery	No	≥12	＜2	≥5 cm	≥5 ng/ml	≥5 ng/ml	＜37 U/mL	≥37 U/mL	＜35 U/ml	＜35 U/ml	＜7 U/ml	＜7 U/ml	＜0.05 ng/ml	＜10 mg/l	＜10 mg/l	＜3	≥30 g/l	＜3	Adenocarcinoma	Unknown	≥6 months	No	Internal validation set
686	Female	≥65	＜25 kg/m2	＜3	No	Yes	No	No	No	Yes	Yes	No	Yes	T1~T2	N1~N2	No	No	No	No	No	Yes	Laparoscopic surgery	No	＜12	＜2	＜5 cm	≥5 ng/ml	＜5 ng/ml	＜37 U/mL	＜37 U/mL	＜35 U/ml	＜35 U/ml	＜7 U/ml	＜7 U/ml	＜0.05 ng/ml	＜10 mg/l	＜10 mg/l	＜3	≥30 g/l	≥3	Mucinous adenocarcinoma	Infiltrative	＜6 months	No	Internal validation set
687	Male	≥65	＜25 kg/m2	≥3	No	No	No	No	Yes	No	No	No	No	T3~T4	N0	No	No	No	Yes	No	No	Open surgery	No	≥12	＜2	＜5 cm	≥5 ng/ml	＜5 ng/ml	≥37 U/mL	≥37 U/mL	＜35 U/ml	＜35 U/ml	＜7 U/ml	＜7 U/ml	≥0.05 ng/ml	＜10 mg/l	＜10 mg/l	＜3	≥30 g/l	＜3	Mucinous adenocarcinoma	Unknown	＜6 months	No	Internal validation set
688	Female	≥65	≥25 kg/m2	＜3	Yes	No	No	No	No	No	Yes	No	No	T1~T2	N0	No	No	No	No	No	Yes	Open surgery	No	≥12	＜2	＜5 cm	≥5 ng/ml	＜5 ng/ml	＜37 U/mL	＜37 U/mL	＜35 U/ml	＜35 U/ml	＜7 U/ml	＜7 U/ml	≥0.05 ng/ml	＜10 mg/l	＜10 mg/l	＜3	≥30 g/l	＜3	Other	Ulcerative	≥6 months	No	Internal validation set
689	Female	＜65	＜25 kg/m2	≥3	No	Yes	No	Yes	No	No	No	No	No	T1~T2	N0	No	No	No	No	No	Yes	Laparoscopic surgery	No	≥12	＜2	≥5 cm	＜5 ng/ml	＜5 ng/ml	＜37 U/mL	＜37 U/mL	＜35 U/ml	＜35 U/ml	＜7 U/ml	＜7 U/ml	＜0.05 ng/ml	≥10 mg/l	＜10 mg/l	＜3	＜30 g/l	≥3	Adenocarcinoma	Exophytic	＜6 months	No	Internal validation set
690	Female	＜65	＜25 kg/m2	＜3	Yes	No	No	Yes	No	No	No	No	No	T1~T2	N0	No	No	No	No	No	No	Open surgery	No	≥12	＜2	＜5 cm	＜5 ng/ml	≥5 ng/ml	＜37 U/mL	＜37 U/mL	＜35 U/ml	＜35 U/ml	＜7 U/ml	＜7 U/ml	＜0.05 ng/ml	≥10 mg/l	＜10 mg/l	＜3	＜30 g/l	≥3	Mucinous adenocarcinoma	Ulcerative	≥6 months	No	Internal validation set
691	Male	＜65	≥25 kg/m2	≥3	No	No	No	No	No	Yes	No	No	No	T1~T2	N0	No	No	No	Yes	No	Yes	Open surgery	No	≥12	＜2	＜5 cm	＜5 ng/ml	≥5 ng/ml	＜37 U/mL	＜37 U/mL	＜35 U/ml	≥35 U/ml	＜7 U/ml	＜7 U/ml	＜0.05 ng/ml	＜10 mg/l	＜10 mg/l	＜3	≥30 g/l	≥3	Mucinous adenocarcinoma	Exophytic	≥6 months	No	Internal validation set
692	Male	≥65	≥25 kg/m2	＜3	No	Yes	No	No	No	No	No	No	No	T1~T2	N0	Yes	No	No	Yes	No	No	Laparoscopic surgery	Yes	≥12	＜2	＜5 cm	＜5 ng/ml	＜5 ng/ml	＜37 U/mL	＜37 U/mL	＜35 U/ml	≥35 U/ml	＜7 U/ml	＜7 U/ml	＜0.05 ng/ml	＜10 mg/l	＜10 mg/l	≥3	≥30 g/l	≥3	Adenocarcinoma	Ulcerative	＜6 months	No	Internal validation set
693	Male	＜65	≥25 kg/m2	≥3	No	No	No	No	Yes	No	Yes	No	No	T3~T4	N0	No	No	No	Yes	No	No	Laparoscopic surgery	No	≥12	≥2	＜5 cm	＜5 ng/ml	＜5 ng/ml	＜37 U/mL	＜37 U/mL	＜35 U/ml	≥35 U/ml	＜7 U/ml	＜7 U/ml	＜0.05 ng/ml	≥10 mg/l	＜10 mg/l	≥3	＜30 g/l	＜3	Mucinous adenocarcinoma	Infiltrative	≥6 months	No	Internal validation set
694	Female	≥65	＜25 kg/m2	＜3	No	Yes	Yes	No	No	No	No	Yes	No	T1~T2	N0	No	No	No	No	No	Yes	Open surgery	Yes	≥12	≥2	＜5 cm	＜5 ng/ml	＜5 ng/ml	＜37 U/mL	＜37 U/mL	＜35 U/ml	＜35 U/ml	＜7 U/ml	＜7 U/ml	＜0.05 ng/ml	＜10 mg/l	＜10 mg/l	＜3	＜30 g/l	≥3	Mucinous adenocarcinoma	Infiltrative	＜6 months	No	Internal validation set
695	Female	≥65	＜25 kg/m2	＜3	No	No	No	No	Yes	No	No	No	No	T1~T2	N0	No	No	No	No	No	Yes	Laparoscopic surgery	No	≥12	＜2	≥5 cm	≥5 ng/ml	＜5 ng/ml	＜37 U/mL	＜37 U/mL	≥35 U/ml	＜35 U/ml	＜7 U/ml	＜7 U/ml	＜0.05 ng/ml	＜10 mg/l	＜10 mg/l	≥3	＜30 g/l	≥3	Mucinous adenocarcinoma	Exophytic	≥6 months	No	Internal validation set
696	Female	＜65	＜25 kg/m2	＜3	No	No	No	No	No	No	No	Yes	No	T3~T4	N0	No	No	No	No	No	No	Open surgery	Yes	≥12	＜2	＜5 cm	＜5 ng/ml	＜5 ng/ml	＜37 U/mL	＜37 U/mL	≥35 U/ml	＜35 U/ml	＜7 U/ml	＜7 U/ml	＜0.05 ng/ml	＜10 mg/l	＜10 mg/l	＜3	≥30 g/l	≥3	Adenocarcinoma	Exophytic	＜6 months	No	Internal validation set
697	Female	＜65	＜25 kg/m2	＜3	No	No	No	No	No	No	Yes	Yes	No	T1~T2	N0	No	Yes	No	No	No	Yes	Laparoscopic surgery	No	≥12	＜2	＜5 cm	＜5 ng/ml	＜5 ng/ml	＜37 U/mL	＜37 U/mL	＜35 U/ml	＜35 U/ml	＜7 U/ml	＜7 U/ml	＜0.05 ng/ml	＜10 mg/l	≥10 mg/l	＜3	≥30 g/l	≥3	Mucinous adenocarcinoma	Exophytic	≥6 months	No	Internal validation set
698	Male	＜65	≥25 kg/m2	≥3	No	No	Yes	No	No	No	No	No	No	T3~T4	N0	No	No	No	Yes	Yes	No	Laparoscopic surgery	No	＜12	＜2	＜5 cm	≥5 ng/ml	＜5 ng/ml	＜37 U/mL	＜37 U/mL	＜35 U/ml	＜35 U/ml	＜7 U/ml	＜7 U/ml	≥0.05 ng/ml	＜10 mg/l	＜10 mg/l	＜3	≥30 g/l	＜3	Adenocarcinoma	Infiltrative	＜6 months	No	Internal validation set
699	Male	≥65	＜25 kg/m2	＜3	No	Yes	No	No	No	Yes	No	No	No	T1~T2	N0	No	No	No	Yes	Yes	No	Laparoscopic surgery	No	＜12	＜2	＜5 cm	＜5 ng/ml	＜5 ng/ml	＜37 U/mL	＜37 U/mL	＜35 U/ml	＜35 U/ml	＜7 U/ml	＜7 U/ml	≥0.05 ng/ml	＜10 mg/l	＜10 mg/l	≥3	≥30 g/l	＜3	Other	Infiltrative	＜6 months	No	Internal validation set
700	Male	＜65	＜25 kg/m2	＜3	No	Yes	No	No	No	No	No	No	No	T1~T2	N0	No	No	No	Yes	Yes	No	Laparoscopic surgery	No	＜12	＜2	＜5 cm	≥5 ng/ml	＜5 ng/ml	＜37 U/mL	＜37 U/mL	＜35 U/ml	≥35 U/ml	＜7 U/ml	≥7 U/ml	＜0.05 ng/ml	＜10 mg/l	≥10 mg/l	≥3	≥30 g/l	＜3	Other	Exophytic	≥6 months	No	Internal validation set
701	Female	＜65	＜25 kg/m2	≥3	No	No	No	No	No	No	No	No	No	T3~T4	N0	No	No	No	No	No	No	Laparoscopic surgery	No	＜12	＜2	＜5 cm	＜5 ng/ml	＜5 ng/ml	＜37 U/mL	＜37 U/mL	＜35 U/ml	＜35 U/ml	＜7 U/ml	＜7 U/ml	＜0.05 ng/ml	＜10 mg/l	＜10 mg/l	＜3	≥30 g/l	≥3	Adenocarcinoma	Unknown	≥6 months	No	Internal validation set
702	Female	≥65	＜25 kg/m2	＜3	No	Yes	No	No	No	No	No	Yes	No	T1~T2	N0	No	No	No	No	No	Yes	Open surgery	Yes	≥12	＜2	＜5 cm	≥5 ng/ml	＜5 ng/ml	≥37 U/mL	＜37 U/mL	＜35 U/ml	＜35 U/ml	＜7 U/ml	＜7 U/ml	＜0.05 ng/ml	＜10 mg/l	＜10 mg/l	≥3	≥30 g/l	＜3	Other	Unknown	＜6 months	No	Internal validation set
703	Female	≥65	＜25 kg/m2	≥3	No	Yes	No	No	Yes	No	No	No	No	T1~T2	N0	No	No	No	No	No	No	Open surgery	No	≥12	＜2	＜5 cm	＜5 ng/ml	＜5 ng/ml	＜37 U/mL	＜37 U/mL	＜35 U/ml	＜35 U/ml	＜7 U/ml	＜7 U/ml	＜0.05 ng/ml	≥10 mg/l	＜10 mg/l	＜3	＜30 g/l	＜3	Mucinous adenocarcinoma	Unknown	＜6 months	No	Internal validation set
704	Female	＜65	＜25 kg/m2	≥3	No	No	No	No	Yes	Yes	Yes	No	No	T3~T4	N0	No	No	No	No	No	No	Open surgery	No	≥12	＜2	≥5 cm	＜5 ng/ml	≥5 ng/ml	≥37 U/mL	＜37 U/mL	＜35 U/ml	＜35 U/ml	＜7 U/ml	＜7 U/ml	＜0.05 ng/ml	＜10 mg/l	＜10 mg/l	＜3	≥30 g/l	＜3	Other	Exophytic	≥6 months	No	Internal validation set
705	Female	＜65	＜25 kg/m2	≥3	No	No	No	No	No	No	No	No	No	T1~T2	N0	No	No	No	No	No	No	Open surgery	Yes	≥12	＜2	≥5 cm	＜5 ng/ml	≥5 ng/ml	＜37 U/mL	＜37 U/mL	＜35 U/ml	＜35 U/ml	＜7 U/ml	＜7 U/ml	＜0.05 ng/ml	＜10 mg/l	＜10 mg/l	≥3	≥30 g/l	＜3	Mucinous adenocarcinoma	Ulcerative	≥6 months	No	Internal validation set
706	Male	＜65	≥25 kg/m2	≥3	No	Yes	Yes	Yes	No	No	No	No	No	T1~T2	N0	No	No	No	Yes	Yes	No	Laparoscopic surgery	No	≥12	＜2	＜5 cm	＜5 ng/ml	＜5 ng/ml	＜37 U/mL	＜37 U/mL	＜35 U/ml	≥35 U/ml	≥7 U/ml	＜7 U/ml	＜0.05 ng/ml	≥10 mg/l	＜10 mg/l	≥3	＜30 g/l	＜3	Adenocarcinoma	Exophytic	≥6 months	No	Internal validation set
707	Female	＜65	＜25 kg/m2	≥3	No	Yes	No	Yes	No	No	No	No	No	T1~T2	N0	No	No	No	No	No	Yes	Open surgery	No	≥12	＜2	＜5 cm	≥5 ng/ml	＜5 ng/ml	＜37 U/mL	＜37 U/mL	＜35 U/ml	＜35 U/ml	＜7 U/ml	＜7 U/ml	＜0.05 ng/ml	＜10 mg/l	＜10 mg/l	＜3	≥30 g/l	＜3	Other	Infiltrative	≥6 months	No	Internal validation set
708	Male	＜65	＜25 kg/m2	＜3	No	No	No	No	Yes	No	No	No	No	T1~T2	N0	No	No	No	Yes	No	No	Open surgery	No	≥12	＜2	＜5 cm	＜5 ng/ml	＜5 ng/ml	＜37 U/mL	＜37 U/mL	＜35 U/ml	≥35 U/ml	＜7 U/ml	＜7 U/ml	＜0.05 ng/ml	≥10 mg/l	＜10 mg/l	＜3	＜30 g/l	＜3	Other	Ulcerative	＜6 months	No	Internal validation set
709	Female	＜65	＜25 kg/m2	＜3	No	No	No	No	No	No	Yes	Yes	Yes	T1~T2	N0	No	No	No	No	No	No	Laparoscopic surgery	No	≥12	＜2	＜5 cm	≥5 ng/ml	＜5 ng/ml	＜37 U/mL	＜37 U/mL	＜35 U/ml	＜35 U/ml	＜7 U/ml	＜7 U/ml	＜0.05 ng/ml	＜10 mg/l	＜10 mg/l	＜3	≥30 g/l	≥3	Other	Exophytic	＜6 months	No	Internal validation set
710	Male	＜65	＜25 kg/m2	≥3	Yes	Yes	No	No	No	No	No	No	Yes	T1~T2	N1~N2	No	No	No	Yes	No	No	Laparoscopic surgery	No	＜12	＜2	＜5 cm	＜5 ng/ml	＜5 ng/ml	＜37 U/mL	＜37 U/mL	＜35 U/ml	≥35 U/ml	＜7 U/ml	＜7 U/ml	＜0.05 ng/ml	≥10 mg/l	＜10 mg/l	＜3	＜30 g/l	＜3	Adenocarcinoma	Unknown	≥6 months	No	Internal validation set
711	Female	＜65	＜25 kg/m2	＜3	No	No	Yes	No	No	No	No	No	No	T3~T4	N0	No	No	No	No	No	No	Open surgery	No	≥12	＜2	＜5 cm	≥5 ng/ml	＜5 ng/ml	≥37 U/mL	≥37 U/mL	≥35 U/ml	＜35 U/ml	≥7 U/ml	＜7 U/ml	＜0.05 ng/ml	＜10 mg/l	＜10 mg/l	＜3	≥30 g/l	≥3	Mucinous adenocarcinoma	Unknown	＜6 months	No	Internal validation set
712	Female	＜65	＜25 kg/m2	＜3	No	No	No	No	Yes	Yes	Yes	Yes	No	T1~T2	N0	Yes	No	No	No	No	No	Laparoscopic surgery	No	≥12	＜2	＜5 cm	≥5 ng/ml	≥5 ng/ml	≥37 U/mL	＜37 U/mL	≥35 U/ml	＜35 U/ml	＜7 U/ml	＜7 U/ml	≥0.05 ng/ml	≥10 mg/l	＜10 mg/l	≥3	＜30 g/l	＜3	Mucinous adenocarcinoma	Infiltrative	＜6 months	No	Internal validation set
713	Male	≥65	≥25 kg/m2	≥3	Yes	No	Yes	No	Yes	No	Yes	No	No	T1~T2	N0	No	No	No	Yes	No	No	Laparoscopic surgery	No	＜12	＜2	＜5 cm	≥5 ng/ml	≥5 ng/ml	＜37 U/mL	＜37 U/mL	＜35 U/ml	＜35 U/ml	＜7 U/ml	＜7 U/ml	≥0.05 ng/ml	≥10 mg/l	＜10 mg/l	＜3	＜30 g/l	＜3	Adenocarcinoma	Unknown	＜6 months	No	Internal validation set
714	Female	＜65	＜25 kg/m2	＜3	No	Yes	Yes	No	No	No	No	Yes	No	T1~T2	N0	No	Yes	No	No	No	No	Laparoscopic surgery	No	≥12	＜2	＜5 cm	＜5 ng/ml	≥5 ng/ml	＜37 U/mL	＜37 U/mL	＜35 U/ml	＜35 U/ml	＜7 U/ml	＜7 U/ml	＜0.05 ng/ml	＜10 mg/l	＜10 mg/l	≥3	＜30 g/l	＜3	Adenocarcinoma	Ulcerative	＜6 months	No	Internal validation set
715	Female	＜65	＜25 kg/m2	≥3	No	No	No	No	No	No	No	No	No	T1~T2	N0	No	No	No	No	No	Yes	Open surgery	No	≥12	＜2	＜5 cm	＜5 ng/ml	＜5 ng/ml	＜37 U/mL	＜37 U/mL	＜35 U/ml	＜35 U/ml	＜7 U/ml	＜7 U/ml	＜0.05 ng/ml	＜10 mg/l	＜10 mg/l	＜3	＜30 g/l	＜3	Other	Ulcerative	≥6 months	No	Internal validation set
716	Female	＜65	＜25 kg/m2	≥3	No	No	No	No	No	No	No	Yes	No	T1~T2	N0	No	No	No	No	No	Yes	Laparoscopic surgery	No	＜12	＜2	＜5 cm	＜5 ng/ml	＜5 ng/ml	＜37 U/mL	＜37 U/mL	＜35 U/ml	＜35 U/ml	＜7 U/ml	＜7 U/ml	＜0.05 ng/ml	＜10 mg/l	＜10 mg/l	＜3	≥30 g/l	≥3	Mucinous adenocarcinoma	Infiltrative	≥6 months	No	Internal validation set
717	Female	≥65	＜25 kg/m2	＜3	No	No	No	No	No	No	No	No	No	T1~T2	N0	No	No	No	No	No	No	Laparoscopic surgery	No	＜12	＜2	＜5 cm	≥5 ng/ml	＜5 ng/ml	＜37 U/mL	＜37 U/mL	＜35 U/ml	＜35 U/ml	＜7 U/ml	＜7 U/ml	＜0.05 ng/ml	＜10 mg/l	＜10 mg/l	＜3	＜30 g/l	≥3	Mucinous adenocarcinoma	Unknown	≥6 months	No	Internal validation set
718	Female	≥65	＜25 kg/m2	≥3	No	Yes	No	Yes	No	No	Yes	No	No	T3~T4	N0	No	No	No	No	No	No	Laparoscopic surgery	No	≥12	≥2	＜5 cm	≥5 ng/ml	＜5 ng/ml	＜37 U/mL	＜37 U/mL	＜35 U/ml	＜35 U/ml	＜7 U/ml	≥7 U/ml	＜0.05 ng/ml	＜10 mg/l	＜10 mg/l	＜3	＜30 g/l	＜3	Other	Ulcerative	＜6 months	No	Internal validation set
719	Female	＜65	＜25 kg/m2	＜3	No	No	No	No	No	No	Yes	No	No	T1~T2	N0	No	No	No	No	No	No	Open surgery	No	≥12	＜2	＜5 cm	≥5 ng/ml	＜5 ng/ml	＜37 U/mL	＜37 U/mL	＜35 U/ml	＜35 U/ml	＜7 U/ml	＜7 U/ml	＜0.05 ng/ml	＜10 mg/l	＜10 mg/l	＜3	≥30 g/l	＜3	Other	Ulcerative	＜6 months	No	Internal validation set
720	Female	＜65	＜25 kg/m2	＜3	No	No	No	No	Yes	No	Yes	No	No	T1~T2	N0	No	No	No	No	No	No	Laparoscopic surgery	No	≥12	≥2	≥5 cm	＜5 ng/ml	＜5 ng/ml	＜37 U/mL	＜37 U/mL	＜35 U/ml	＜35 U/ml	≥7 U/ml	＜7 U/ml	＜0.05 ng/ml	＜10 mg/l	≥10 mg/l	＜3	≥30 g/l	≥3	Adenocarcinoma	Infiltrative	≥6 months	No	Internal validation set
721	Female	≥65	＜25 kg/m2	≥3	No	No	Yes	No	Yes	Yes	Yes	No	Yes	T1~T2	N0	No	No	No	No	No	No	Open surgery	No	≥12	＜2	＜5 cm	≥5 ng/ml	＜5 ng/ml	＜37 U/mL	＜37 U/mL	＜35 U/ml	＜35 U/ml	＜7 U/ml	＜7 U/ml	＜0.05 ng/ml	＜10 mg/l	≥10 mg/l	＜3	＜30 g/l	≥3	Other	Exophytic	≥6 months	No	Internal validation set
722	Male	＜65	≥25 kg/m2	≥3	No	No	No	No	No	No	No	No	No	T1~T2	N0	No	No	No	Yes	No	No	Open surgery	No	≥12	＜2	＜5 cm	＜5 ng/ml	＜5 ng/ml	＜37 U/mL	＜37 U/mL	＜35 U/ml	≥35 U/ml	＜7 U/ml	＜7 U/ml	＜0.05 ng/ml	＜10 mg/l	＜10 mg/l	＜3	≥30 g/l	≥3	Adenocarcinoma	Exophytic	＜6 months	No	Internal validation set
723	Male	＜65	＜25 kg/m2	≥3	No	No	No	No	No	No	Yes	No	No	T1~T2	N0	No	No	No	Yes	No	Yes	Laparoscopic surgery	No	≥12	≥2	＜5 cm	≥5 ng/ml	＜5 ng/ml	＜37 U/mL	＜37 U/mL	＜35 U/ml	≥35 U/ml	＜7 U/ml	＜7 U/ml	＜0.05 ng/ml	＜10 mg/l	＜10 mg/l	≥3	＜30 g/l	≥3	Other	Infiltrative	＜6 months	No	Internal validation set
724	Male	＜65	＜25 kg/m2	＜3	No	No	Yes	No	No	Yes	No	No	Yes	T1~T2	N0	No	No	No	Yes	Yes	No	Laparoscopic surgery	No	≥12	≥2	＜5 cm	≥5 ng/ml	＜5 ng/ml	＜37 U/mL	＜37 U/mL	＜35 U/ml	≥35 U/ml	＜7 U/ml	＜7 U/ml	＜0.05 ng/ml	＜10 mg/l	＜10 mg/l	≥3	≥30 g/l	＜3	Mucinous adenocarcinoma	Ulcerative	≥6 months	No	Internal validation set
725	Female	＜65	＜25 kg/m2	≥3	No	No	No	No	Yes	No	No	Yes	No	T1~T2	N0	No	No	No	No	No	Yes	Laparoscopic surgery	No	≥12	＜2	＜5 cm	＜5 ng/ml	≥5 ng/ml	＜37 U/mL	＜37 U/mL	＜35 U/ml	＜35 U/ml	＜7 U/ml	＜7 U/ml	＜0.05 ng/ml	＜10 mg/l	＜10 mg/l	＜3	＜30 g/l	＜3	Adenocarcinoma	Ulcerative	＜6 months	No	Internal validation set
726	Female	＜65	＜25 kg/m2	≥3	No	Yes	No	No	No	Yes	No	No	No	T1~T2	N0	No	No	Yes	No	No	No	Open surgery	Yes	≥12	＜2	≥5 cm	≥5 ng/ml	＜5 ng/ml	＜37 U/mL	＜37 U/mL	＜35 U/ml	＜35 U/ml	＜7 U/ml	＜7 U/ml	＜0.05 ng/ml	≥10 mg/l	＜10 mg/l	＜3	＜30 g/l	≥3	Other	Unknown	≥6 months	No	Internal validation set
727	Female	≥65	＜25 kg/m2	≥3	No	No	No	No	No	No	Yes	Yes	No	T1~T2	N0	No	No	No	No	No	No	Open surgery	No	≥12	＜2	＜5 cm	＜5 ng/ml	＜5 ng/ml	＜37 U/mL	＜37 U/mL	＜35 U/ml	＜35 U/ml	＜7 U/ml	＜7 U/ml	＜0.05 ng/ml	＜10 mg/l	＜10 mg/l	＜3	≥30 g/l	＜3	Mucinous adenocarcinoma	Unknown	≥6 months	No	Internal validation set
728	Female	≥65	＜25 kg/m2	≥3	No	No	No	No	Yes	Yes	No	No	No	T3~T4	N1~N2	No	No	No	No	No	No	Open surgery	No	≥12	＜2	＜5 cm	≥5 ng/ml	＜5 ng/ml	≥37 U/mL	＜37 U/mL	≥35 U/ml	＜35 U/ml	＜7 U/ml	＜7 U/ml	≥0.05 ng/ml	＜10 mg/l	＜10 mg/l	＜3	≥30 g/l	≥3	Other	Unknown	＜6 months	No	Internal validation set
729	Male	≥65	≥25 kg/m2	≥3	No	No	No	No	No	No	Yes	No	No	T1~T2	N0	No	No	No	Yes	Yes	No	Open surgery	No	≥12	＜2	＜5 cm	＜5 ng/ml	＜5 ng/ml	＜37 U/mL	＜37 U/mL	≥35 U/ml	＜35 U/ml	＜7 U/ml	＜7 U/ml	＜0.05 ng/ml	＜10 mg/l	＜10 mg/l	＜3	≥30 g/l	≥3	Other	Exophytic	≥6 months	No	Internal validation set
730	Female	＜65	＜25 kg/m2	≥3	No	No	No	No	No	No	No	No	No	T1~T2	N0	No	No	No	No	No	No	Laparoscopic surgery	No	＜12	＜2	＜5 cm	≥5 ng/ml	＜5 ng/ml	＜37 U/mL	＜37 U/mL	＜35 U/ml	＜35 U/ml	＜7 U/ml	＜7 U/ml	＜0.05 ng/ml	≥10 mg/l	＜10 mg/l	＜3	＜30 g/l	＜3	Mucinous adenocarcinoma	Unknown	＜6 months	No	Internal validation set
731	Female	＜65	＜25 kg/m2	＜3	No	No	Yes	No	No	No	Yes	No	No	T1~T2	N0	No	No	No	No	No	No	Laparoscopic surgery	No	≥12	＜2	＜5 cm	＜5 ng/ml	＜5 ng/ml	＜37 U/mL	＜37 U/mL	＜35 U/ml	＜35 U/ml	＜7 U/ml	＜7 U/ml	＜0.05 ng/ml	≥10 mg/l	＜10 mg/l	＜3	＜30 g/l	＜3	Mucinous adenocarcinoma	Infiltrative	＜6 months	No	Internal validation set
732	Female	＜65	＜25 kg/m2	≥3	No	No	No	No	No	No	No	No	No	T1~T2	N0	No	No	No	No	No	No	Open surgery	No	＜12	＜2	＜5 cm	＜5 ng/ml	＜5 ng/ml	≥37 U/mL	≥37 U/mL	＜35 U/ml	＜35 U/ml	＜7 U/ml	＜7 U/ml	＜0.05 ng/ml	≥10 mg/l	＜10 mg/l	＜3	＜30 g/l	＜3	Adenocarcinoma	Ulcerative	≥6 months	No	Internal validation set
733	Male	＜65	≥25 kg/m2	≥3	No	No	Yes	Yes	No	No	Yes	No	No	T3~T4	N0	Yes	No	No	Yes	No	No	Laparoscopic surgery	No	≥12	＜2	＜5 cm	＜5 ng/ml	≥5 ng/ml	＜37 U/mL	＜37 U/mL	＜35 U/ml	＜35 U/ml	＜7 U/ml	＜7 U/ml	＜0.05 ng/ml	＜10 mg/l	＜10 mg/l	≥3	＜30 g/l	＜3	Other	Unknown	＜6 months	No	Internal validation set
734	Male	＜65	＜25 kg/m2	≥3	No	No	No	No	Yes	No	No	Yes	No	T1~T2	N0	No	No	No	Yes	No	No	Laparoscopic surgery	No	＜12	＜2	＜5 cm	＜5 ng/ml	＜5 ng/ml	＜37 U/mL	＜37 U/mL	＜35 U/ml	＜35 U/ml	＜7 U/ml	＜7 U/ml	＜0.05 ng/ml	＜10 mg/l	＜10 mg/l	≥3	＜30 g/l	＜3	Mucinous adenocarcinoma	Unknown	＜6 months	No	Internal validation set
735	Male	＜65	≥25 kg/m2	≥3	No	No	No	No	No	No	No	No	No	T1~T2	N1~N2	No	No	No	Yes	No	No	Laparoscopic surgery	No	≥12	＜2	≥5 cm	＜5 ng/ml	＜5 ng/ml	＜37 U/mL	＜37 U/mL	＜35 U/ml	＜35 U/ml	＜7 U/ml	≥7 U/ml	＜0.05 ng/ml	＜10 mg/l	＜10 mg/l	＜3	≥30 g/l	≥3	Adenocarcinoma	Ulcerative	＜6 months	No	Internal validation set
736	Female	＜65	＜25 kg/m2	＜3	No	Yes	Yes	No	No	Yes	No	No	No	T1~T2	N0	No	Yes	No	No	No	No	Laparoscopic surgery	No	≥12	＜2	≥5 cm	≥5 ng/ml	＜5 ng/ml	＜37 U/mL	＜37 U/mL	＜35 U/ml	＜35 U/ml	＜7 U/ml	＜7 U/ml	＜0.05 ng/ml	＜10 mg/l	＜10 mg/l	≥3	≥30 g/l	＜3	Adenocarcinoma	Exophytic	＜6 months	No	Internal validation set
737	Female	＜65	＜25 kg/m2	＜3	No	No	No	No	Yes	No	No	No	Yes	T1~T2	N0	No	Yes	No	No	No	No	Laparoscopic surgery	No	＜12	≥2	＜5 cm	＜5 ng/ml	＜5 ng/ml	＜37 U/mL	＜37 U/mL	＜35 U/ml	＜35 U/ml	＜7 U/ml	≥7 U/ml	＜0.05 ng/ml	＜10 mg/l	＜10 mg/l	＜3	＜30 g/l	≥3	Adenocarcinoma	Infiltrative	＜6 months	No	Internal validation set
738	Female	≥65	＜25 kg/m2	≥3	No	No	No	No	No	No	Yes	No	No	T3~T4	N0	No	No	No	No	No	No	Laparoscopic surgery	No	＜12	＜2	＜5 cm	≥5 ng/ml	＜5 ng/ml	＜37 U/mL	＜37 U/mL	＜35 U/ml	＜35 U/ml	＜7 U/ml	＜7 U/ml	＜0.05 ng/ml	＜10 mg/l	＜10 mg/l	＜3	＜30 g/l	＜3	Adenocarcinoma	Infiltrative	＜6 months	No	Internal validation set
739	Female	≥65	＜25 kg/m2	＜3	Yes	No	No	No	No	No	Yes	No	No	T3~T4	N0	No	No	No	No	No	No	Open surgery	No	≥12	＜2	＜5 cm	＜5 ng/ml	＜5 ng/ml	＜37 U/mL	＜37 U/mL	＜35 U/ml	＜35 U/ml	＜7 U/ml	＜7 U/ml	＜0.05 ng/ml	＜10 mg/l	＜10 mg/l	＜3	＜30 g/l	≥3	Adenocarcinoma	Infiltrative	＜6 months	No	Internal validation set
740	Male	＜65	＜25 kg/m2	＜3	No	No	No	No	No	No	No	Yes	No	T1~T2	N0	No	No	No	Yes	Yes	No	Laparoscopic surgery	No	＜12	＜2	＜5 cm	≥5 ng/ml	＜5 ng/ml	＜37 U/mL	＜37 U/mL	＜35 U/ml	≥35 U/ml	＜7 U/ml	＜7 U/ml	＜0.05 ng/ml	＜10 mg/l	＜10 mg/l	＜3	≥30 g/l	＜3	Adenocarcinoma	Infiltrative	＜6 months	No	Internal validation set
741	Male	＜65	＜25 kg/m2	≥3	Yes	No	No	No	No	No	No	Yes	No	T1~T2	N0	No	No	No	Yes	Yes	No	Laparoscopic surgery	Yes	≥12	＜2	＜5 cm	＜5 ng/ml	＜5 ng/ml	＜37 U/mL	＜37 U/mL	≥35 U/ml	＜35 U/ml	＜7 U/ml	＜7 U/ml	＜0.05 ng/ml	＜10 mg/l	＜10 mg/l	＜3	＜30 g/l	≥3	Other	Unknown	＜6 months	No	Internal validation set
742	Male	＜65	＜25 kg/m2	＜3	Yes	No	No	No	No	No	No	No	No	T3~T4	N0	No	No	No	Yes	Yes	No	Open surgery	Yes	≥12	＜2	＜5 cm	＜5 ng/ml	＜5 ng/ml	＜37 U/mL	＜37 U/mL	≥35 U/ml	＜35 U/ml	＜7 U/ml	＜7 U/ml	＜0.05 ng/ml	＜10 mg/l	＜10 mg/l	＜3	≥30 g/l	＜3	Other	Ulcerative	＜6 months	No	Internal validation set
743	Female	＜65	＜25 kg/m2	＜3	No	No	No	No	No	No	No	No	No	T1~T2	N0	No	No	No	No	No	No	Laparoscopic surgery	No	＜12	＜2	＜5 cm	＜5 ng/ml	＜5 ng/ml	＜37 U/mL	＜37 U/mL	＜35 U/ml	＜35 U/ml	＜7 U/ml	＜7 U/ml	＜0.05 ng/ml	≥10 mg/l	≥10 mg/l	＜3	＜30 g/l	≥3	Other	Unknown	≥6 months	No	Internal validation set
744	Female	≥65	＜25 kg/m2	＜3	No	No	No	Yes	No	Yes	Yes	No	No	T1~T2	N0	No	No	No	No	No	No	Laparoscopic surgery	No	≥12	＜2	＜5 cm	＜5 ng/ml	＜5 ng/ml	＜37 U/mL	＜37 U/mL	＜35 U/ml	＜35 U/ml	＜7 U/ml	＜7 U/ml	＜0.05 ng/ml	＜10 mg/l	≥10 mg/l	＜3	≥30 g/l	＜3	Adenocarcinoma	Exophytic	≥6 months	No	Internal validation set
745	Female	＜65	＜25 kg/m2	＜3	No	No	No	Yes	No	No	No	No	No	T1~T2	N0	No	No	No	No	No	No	Open surgery	No	≥12	＜2	＜5 cm	≥5 ng/ml	＜5 ng/ml	≥37 U/mL	＜37 U/mL	＜35 U/ml	＜35 U/ml	＜7 U/ml	＜7 U/ml	≥0.05 ng/ml	＜10 mg/l	＜10 mg/l	＜3	≥30 g/l	≥3	Mucinous adenocarcinoma	Exophytic	＜6 months	No	Internal validation set
746	Female	≥65	＜25 kg/m2	≥3	No	No	No	No	Yes	No	No	No	No	T1~T2	N0	No	No	No	No	No	No	Laparoscopic surgery	No	≥12	＜2	＜5 cm	＜5 ng/ml	＜5 ng/ml	≥37 U/mL	＜37 U/mL	＜35 U/ml	＜35 U/ml	＜7 U/ml	＜7 U/ml	≥0.05 ng/ml	≥10 mg/l	＜10 mg/l	＜3	＜30 g/l	≥3	Mucinous adenocarcinoma	Ulcerative	＜6 months	No	Internal validation set
747	Female	＜65	＜25 kg/m2	≥3	No	No	No	No	No	Yes	Yes	No	No	T1~T2	N0	No	No	No	No	No	No	Laparoscopic surgery	No	≥12	≥2	＜5 cm	≥5 ng/ml	＜5 ng/ml	＜37 U/mL	＜37 U/mL	＜35 U/ml	＜35 U/ml	＜7 U/ml	＜7 U/ml	＜0.05 ng/ml	＜10 mg/l	＜10 mg/l	＜3	≥30 g/l	＜3	Mucinous adenocarcinoma	Exophytic	≥6 months	No	Internal validation set
748	Male	＜65	≥25 kg/m2	≥3	No	No	No	No	No	No	No	No	No	T3~T4	N0	No	No	No	Yes	Yes	No	Open surgery	No	≥12	＜2	＜5 cm	≥5 ng/ml	＜5 ng/ml	＜37 U/mL	＜37 U/mL	≥35 U/ml	＜35 U/ml	≥7 U/ml	＜7 U/ml	＜0.05 ng/ml	≥10 mg/l	＜10 mg/l	＜3	＜30 g/l	＜3	Mucinous adenocarcinoma	Infiltrative	≥6 months	No	Internal validation set
749	Male	＜65	＜25 kg/m2	≥3	No	Yes	No	No	No	No	Yes	Yes	No	T1~T2	N0	No	No	No	Yes	No	No	Open surgery	No	＜12	≥2	＜5 cm	＜5 ng/ml	＜5 ng/ml	＜37 U/mL	＜37 U/mL	≥35 U/ml	≥35 U/ml	＜7 U/ml	＜7 U/ml	＜0.05 ng/ml	＜10 mg/l	＜10 mg/l	＜3	＜30 g/l	＜3	Other	Unknown	≥6 months	No	Internal validation set
750	Male	＜65	≥25 kg/m2	＜3	No	No	No	No	No	No	Yes	Yes	No	T1~T2	N0	No	No	No	Yes	No	Yes	Open surgery	No	≥12	≥2	＜5 cm	＜5 ng/ml	＜5 ng/ml	＜37 U/mL	＜37 U/mL	≥35 U/ml	≥35 U/ml	＜7 U/ml	＜7 U/ml	＜0.05 ng/ml	＜10 mg/l	＜10 mg/l	＜3	＜30 g/l	＜3	Mucinous adenocarcinoma	Ulcerative	＜6 months	No	Internal validation set
751	Female	≥65	＜25 kg/m2	≥3	No	No	No	No	No	No	No	No	No	T3~T4	N0	No	No	No	No	No	Yes	Laparoscopic surgery	No	≥12	＜2	≥5 cm	＜5 ng/ml	＜5 ng/ml	＜37 U/mL	≥37 U/mL	＜35 U/ml	＜35 U/ml	＜7 U/ml	＜7 U/ml	＜0.05 ng/ml	＜10 mg/l	＜10 mg/l	＜3	＜30 g/l	≥3	Mucinous adenocarcinoma	Ulcerative	≥6 months	No	Internal validation set
752	Female	≥65	＜25 kg/m2	≥3	No	No	No	No	No	No	No	No	Yes	T1~T2	N0	No	No	No	No	No	No	Open surgery	No	＜12	＜2	＜5 cm	＜5 ng/ml	＜5 ng/ml	＜37 U/mL	＜37 U/mL	＜35 U/ml	＜35 U/ml	＜7 U/ml	＜7 U/ml	＜0.05 ng/ml	＜10 mg/l	＜10 mg/l	＜3	＜30 g/l	≥3	Adenocarcinoma	Exophytic	≥6 months	No	Internal validation set
753	Female	≥65	≥25 kg/m2	≥3	No	No	No	No	No	No	Yes	Yes	No	T1~T2	N0	No	No	No	No	No	Yes	Open surgery	No	＜12	＜2	＜5 cm	＜5 ng/ml	＜5 ng/ml	＜37 U/mL	＜37 U/mL	＜35 U/ml	＜35 U/ml	＜7 U/ml	＜7 U/ml	＜0.05 ng/ml	＜10 mg/l	＜10 mg/l	＜3	≥30 g/l	＜3	Adenocarcinoma	Unknown	＜6 months	No	Internal validation set
754	Female	＜65	＜25 kg/m2	≥3	No	Yes	Yes	No	No	No	No	No	No	T1~T2	N0	No	No	No	No	No	No	Laparoscopic surgery	No	≥12	＜2	＜5 cm	＜5 ng/ml	≥5 ng/ml	＜37 U/mL	＜37 U/mL	＜35 U/ml	＜35 U/ml	＜7 U/ml	＜7 U/ml	≥0.05 ng/ml	＜10 mg/l	＜10 mg/l	＜3	≥30 g/l	≥3	Adenocarcinoma	Unknown	＜6 months	No	Internal validation set
755	Male	≥65	＜25 kg/m2	≥3	No	No	Yes	Yes	Yes	No	No	No	No	T3~T4	N0	No	No	No	Yes	No	No	Open surgery	No	≥12	＜2	＜5 cm	＜5 ng/ml	≥5 ng/ml	＜37 U/mL	＜37 U/mL	＜35 U/ml	＜35 U/ml	＜7 U/ml	＜7 U/ml	＜0.05 ng/ml	＜10 mg/l	＜10 mg/l	＜3	≥30 g/l	≥3	Other	Ulcerative	≥6 months	No	Internal validation set
756	Female	＜65	＜25 kg/m2	≥3	No	No	No	No	No	No	No	Yes	No	T1~T2	N0	No	No	No	No	No	No	Laparoscopic surgery	Yes	＜12	＜2	＜5 cm	＜5 ng/ml	≥5 ng/ml	＜37 U/mL	＜37 U/mL	＜35 U/ml	＜35 U/ml	＜7 U/ml	＜7 U/ml	≥0.05 ng/ml	＜10 mg/l	＜10 mg/l	＜3	＜30 g/l	≥3	Adenocarcinoma	Ulcerative	＜6 months	No	Internal validation set
757	Female	＜65	≥25 kg/m2	≥3	No	No	No	Yes	No	No	Yes	No	No	T1~T2	N0	Yes	No	No	No	No	No	Open surgery	No	≥12	＜2	＜5 cm	≥5 ng/ml	＜5 ng/ml	＜37 U/mL	＜37 U/mL	＜35 U/ml	＜35 U/ml	＜7 U/ml	＜7 U/ml	≥0.05 ng/ml	＜10 mg/l	＜10 mg/l	≥3	＜30 g/l	＜3	Adenocarcinoma	Exophytic	≥6 months	No	Internal validation set
758	Female	≥65	＜25 kg/m2	＜3	Yes	No	No	No	No	No	No	No	No	T3~T4	N0	No	No	No	No	No	Yes	Open surgery	No	≥12	＜2	＜5 cm	≥5 ng/ml	＜5 ng/ml	＜37 U/mL	＜37 U/mL	＜35 U/ml	＜35 U/ml	＜7 U/ml	＜7 U/ml	＜0.05 ng/ml	＜10 mg/l	＜10 mg/l	＜3	＜30 g/l	≥3	Other	Ulcerative	≥6 months	No	Internal validation set
759	Male	≥65	≥25 kg/m2	＜3	Yes	Yes	No	No	No	Yes	No	No	No	T1~T2	N1~N2	No	No	No	Yes	No	No	Open surgery	Yes	≥12	＜2	＜5 cm	＜5 ng/ml	＜5 ng/ml	＜37 U/mL	＜37 U/mL	＜35 U/ml	＜35 U/ml	＜7 U/ml	≥7 U/ml	＜0.05 ng/ml	＜10 mg/l	＜10 mg/l	≥3	≥30 g/l	＜3	Adenocarcinoma	Ulcerative	＜6 months	No	Internal validation set
760	Male	≥65	＜25 kg/m2	＜3	No	Yes	No	No	No	Yes	Yes	Yes	No	T1~T2	N0	No	Yes	No	Yes	No	No	Laparoscopic surgery	No	≥12	＜2	＜5 cm	＜5 ng/ml	＜5 ng/ml	＜37 U/mL	＜37 U/mL	＜35 U/ml	＜35 U/ml	＜7 U/ml	＜7 U/ml	＜0.05 ng/ml	≥10 mg/l	＜10 mg/l	＜3	＜30 g/l	≥3	Mucinous adenocarcinoma	Ulcerative	＜6 months	No	Internal validation set
761	Male	≥65	≥25 kg/m2	≥3	No	No	Yes	No	No	No	No	No	Yes	T3~T4	N0	No	Yes	No	Yes	No	No	Open surgery	No	≥12	≥2	＜5 cm	＜5 ng/ml	＜5 ng/ml	＜37 U/mL	＜37 U/mL	＜35 U/ml	＜35 U/ml	＜7 U/ml	＜7 U/ml	＜0.05 ng/ml	＜10 mg/l	＜10 mg/l	＜3	≥30 g/l	＜3	Other	Infiltrative	＜6 months	No	Internal validation set
762	Female	＜65	＜25 kg/m2	＜3	Yes	Yes	Yes	Yes	No	No	Yes	No	No	T1~T2	N0	No	No	No	No	No	No	Open surgery	No	≥12	＜2	＜5 cm	≥5 ng/ml	＜5 ng/ml	≥37 U/mL	＜37 U/mL	＜35 U/ml	＜35 U/ml	＜7 U/ml	＜7 U/ml	＜0.05 ng/ml	＜10 mg/l	≥10 mg/l	＜3	≥30 g/l	≥3	Mucinous adenocarcinoma	Infiltrative	≥6 months	No	Internal validation set
763	Female	＜65	＜25 kg/m2	＜3	Yes	No	No	No	Yes	No	No	No	Yes	T1~T2	N0	No	No	No	No	No	Yes	Open surgery	Yes	≥12	≥2	≥5 cm	＜5 ng/ml	＜5 ng/ml	≥37 U/mL	＜37 U/mL	＜35 U/ml	＜35 U/ml	＜7 U/ml	＜7 U/ml	＜0.05 ng/ml	≥10 mg/l	≥10 mg/l	＜3	＜30 g/l	≥3	Mucinous adenocarcinoma	Ulcerative	≥6 months	No	Internal validation set
764	Female	＜65	＜25 kg/m2	＜3	No	No	No	No	No	Yes	No	No	No	T1~T2	N0	No	No	No	No	No	No	Laparoscopic surgery	Yes	≥12	≥2	＜5 cm	≥5 ng/ml	＜5 ng/ml	＜37 U/mL	＜37 U/mL	＜35 U/ml	＜35 U/ml	＜7 U/ml	＜7 U/ml	＜0.05 ng/ml	≥10 mg/l	＜10 mg/l	＜3	＜30 g/l	＜3	Other	Unknown	＜6 months	No	Internal validation set
765	Female	＜65	＜25 kg/m2	≥3	Yes	Yes	No	No	Yes	Yes	Yes	No	No	T1~T2	N0	No	No	No	No	No	No	Laparoscopic surgery	No	≥12	＜2	＜5 cm	≥5 ng/ml	＜5 ng/ml	＜37 U/mL	＜37 U/mL	＜35 U/ml	＜35 U/ml	≥7 U/ml	＜7 U/ml	＜0.05 ng/ml	≥10 mg/l	＜10 mg/l	＜3	＜30 g/l	≥3	Adenocarcinoma	Ulcerative	≥6 months	No	Internal validation set
766	Male	≥65	＜25 kg/m2	＜3	No	No	Yes	No	No	No	No	No	No	T1~T2	N0	No	No	No	Yes	No	No	Open surgery	Yes	≥12	＜2	＜5 cm	＜5 ng/ml	＜5 ng/ml	＜37 U/mL	＜37 U/mL	＜35 U/ml	≥35 U/ml	≥7 U/ml	＜7 U/ml	＜0.05 ng/ml	＜10 mg/l	＜10 mg/l	＜3	≥30 g/l	≥3	Adenocarcinoma	Unknown	≥6 months	No	Internal validation set
767	Male	＜65	≥25 kg/m2	＜3	No	No	No	No	No	No	No	Yes	No	T1~T2	N0	No	No	No	Yes	Yes	No	Open surgery	No	≥12	＜2	＜5 cm	≥5 ng/ml	＜5 ng/ml	＜37 U/mL	≥37 U/mL	＜35 U/ml	≥35 U/ml	＜7 U/ml	＜7 U/ml	＜0.05 ng/ml	＜10 mg/l	＜10 mg/l	＜3	≥30 g/l	≥3	Adenocarcinoma	Unknown	≥6 months	No	Internal validation set
768	Male	≥65	≥25 kg/m2	＜3	No	No	No	No	Yes	Yes	No	No	No	T3~T4	N0	No	No	No	Yes	No	No	Laparoscopic surgery	No	≥12	＜2	＜5 cm	≥5 ng/ml	＜5 ng/ml	＜37 U/mL	＜37 U/mL	≥35 U/ml	≥35 U/ml	＜7 U/ml	＜7 U/ml	＜0.05 ng/ml	＜10 mg/l	＜10 mg/l	≥3	≥30 g/l	≥3	Adenocarcinoma	Ulcerative	≥6 months	No	Internal validation set
769	Female	＜65	＜25 kg/m2	＜3	No	No	No	No	No	Yes	No	No	No	T1~T2	N1~N2	No	No	No	No	No	No	Open surgery	Yes	≥12	＜2	≥5 cm	＜5 ng/ml	＜5 ng/ml	＜37 U/mL	＜37 U/mL	＜35 U/ml	＜35 U/ml	＜7 U/ml	＜7 U/ml	＜0.05 ng/ml	＜10 mg/l	＜10 mg/l	≥3	＜30 g/l	＜3	Adenocarcinoma	Ulcerative	≥6 months	No	Internal validation set
770	Female	＜65	＜25 kg/m2	＜3	No	No	No	No	No	No	Yes	Yes	No	T1~T2	N0	No	No	No	No	No	No	Laparoscopic surgery	No	≥12	＜2	＜5 cm	＜5 ng/ml	＜5 ng/ml	＜37 U/mL	＜37 U/mL	＜35 U/ml	＜35 U/ml	＜7 U/ml	＜7 U/ml	≥0.05 ng/ml	＜10 mg/l	＜10 mg/l	＜3	＜30 g/l	≥3	Other	Unknown	＜6 months	No	Internal validation set
771	Female	＜65	＜25 kg/m2	＜3	No	Yes	No	No	No	Yes	Yes	No	No	T3~T4	N0	No	No	No	No	Yes	Yes	Open surgery	No	≥12	＜2	＜5 cm	＜5 ng/ml	≥5 ng/ml	＜37 U/mL	＜37 U/mL	＜35 U/ml	＜35 U/ml	＜7 U/ml	＜7 U/ml	＜0.05 ng/ml	＜10 mg/l	＜10 mg/l	＜3	＜30 g/l	＜3	Adenocarcinoma	Unknown	≥6 months	No	Internal validation set
772	Female	＜65	＜25 kg/m2	≥3	No	No	Yes	No	No	No	No	No	No	T1~T2	N0	No	No	No	No	Yes	Yes	Laparoscopic surgery	No	≥12	＜2	＜5 cm	≥5 ng/ml	＜5 ng/ml	＜37 U/mL	＜37 U/mL	＜35 U/ml	＜35 U/ml	＜7 U/ml	＜7 U/ml	≥0.05 ng/ml	＜10 mg/l	＜10 mg/l	＜3	＜30 g/l	＜3	Other	Unknown	＜6 months	No	Internal validation set
773	Female	＜65	＜25 kg/m2	≥3	No	Yes	No	Yes	No	No	No	No	No	T1~T2	N0	No	No	No	No	Yes	No	Laparoscopic surgery	Yes	≥12	＜2	≥5 cm	≥5 ng/ml	＜5 ng/ml	＜37 U/mL	＜37 U/mL	＜35 U/ml	＜35 U/ml	＜7 U/ml	＜7 U/ml	＜0.05 ng/ml	＜10 mg/l	＜10 mg/l	＜3	＜30 g/l	＜3	Other	Unknown	＜6 months	No	Internal validation set
774	Female	＜65	＜25 kg/m2	＜3	No	No	No	Yes	No	No	No	No	Yes	T1~T2	N1~N2	No	No	No	No	Yes	No	Laparoscopic surgery	No	＜12	＜2	＜5 cm	＜5 ng/ml	＜5 ng/ml	＜37 U/mL	＜37 U/mL	＜35 U/ml	＜35 U/ml	＜7 U/ml	＜7 U/ml	＜0.05 ng/ml	≥10 mg/l	＜10 mg/l	＜3	＜30 g/l	＜3	Adenocarcinoma	Unknown	＜6 months	No	Internal validation set
775	Female	＜65	＜25 kg/m2	≥3	No	No	No	No	No	Yes	No	No	No	T3~T4	N0	No	No	No	No	No	No	Laparoscopic surgery	No	＜12	＜2	＜5 cm	＜5 ng/ml	≥5 ng/ml	＜37 U/mL	＜37 U/mL	＜35 U/ml	＜35 U/ml	＜7 U/ml	＜7 U/ml	＜0.05 ng/ml	＜10 mg/l	＜10 mg/l	＜3	≥30 g/l	≥3	Other	Ulcerative	＜6 months	No	Internal validation set
776	Female	＜65	＜25 kg/m2	＜3	No	No	No	No	Yes	No	No	Yes	No	T1~T2	N0	No	No	No	No	No	No	Laparoscopic surgery	Yes	≥12	≥2	＜5 cm	＜5 ng/ml	≥5 ng/ml	＜37 U/mL	＜37 U/mL	＜35 U/ml	＜35 U/ml	＜7 U/ml	＜7 U/ml	＜0.05 ng/ml	＜10 mg/l	＜10 mg/l	＜3	≥30 g/l	≥3	Other	Exophytic	＜6 months	No	Internal validation set
777	Female	＜65	＜25 kg/m2	≥3	No	No	No	No	No	No	No	No	No	T1~T2	N0	No	No	No	No	No	No	Open surgery	No	≥12	＜2	＜5 cm	≥5 ng/ml	≥5 ng/ml	＜37 U/mL	＜37 U/mL	＜35 U/ml	＜35 U/ml	＜7 U/ml	＜7 U/ml	＜0.05 ng/ml	≥10 mg/l	＜10 mg/l	＜3	＜30 g/l	＜3	Mucinous adenocarcinoma	Infiltrative	≥6 months	No	Internal validation set
778	Male	＜65	＜25 kg/m2	≥3	No	No	No	No	No	No	Yes	No	No	T1~T2	N0	Yes	No	No	Yes	No	No	Open surgery	No	＜12	＜2	＜5 cm	≥5 ng/ml	≥5 ng/ml	≥37 U/mL	＜37 U/mL	＜35 U/ml	＜35 U/ml	＜7 U/ml	＜7 U/ml	＜0.05 ng/ml	＜10 mg/l	＜10 mg/l	≥3	≥30 g/l	≥3	Other	Unknown	≥6 months	No	Internal validation set
779	Male	＜65	＜25 kg/m2	＜3	No	No	Yes	No	No	Yes	No	Yes	No	T3~T4	N0	No	No	No	Yes	Yes	Yes	Open surgery	No	≥12	＜2	≥5 cm	≥5 ng/ml	＜5 ng/ml	＜37 U/mL	＜37 U/mL	≥35 U/ml	＜35 U/ml	＜7 U/ml	＜7 U/ml	＜0.05 ng/ml	＜10 mg/l	＜10 mg/l	≥3	≥30 g/l	＜3	Mucinous adenocarcinoma	Ulcerative	≥6 months	No	Internal validation set
780	Male	≥65	＜25 kg/m2	≥3	Yes	Yes	No	No	No	No	No	No	No	T1~T2	N0	No	No	No	Yes	No	No	Laparoscopic surgery	No	＜12	＜2	＜5 cm	＜5 ng/ml	＜5 ng/ml	＜37 U/mL	＜37 U/mL	＜35 U/ml	≥35 U/ml	≥7 U/ml	＜7 U/ml	＜0.05 ng/ml	≥10 mg/l	＜10 mg/l	＜3	＜30 g/l	≥3	Mucinous adenocarcinoma	Infiltrative	＜6 months	No	Internal validation set
781	Female	＜65	＜25 kg/m2	≥3	No	No	No	No	No	Yes	No	No	No	T1~T2	N0	No	No	No	No	No	Yes	Open surgery	No	＜12	＜2	＜5 cm	≥5 ng/ml	＜5 ng/ml	＜37 U/mL	＜37 U/mL	＜35 U/ml	＜35 U/ml	＜7 U/ml	＜7 U/ml	＜0.05 ng/ml	≥10 mg/l	＜10 mg/l	≥3	＜30 g/l	＜3	Mucinous adenocarcinoma	Ulcerative	＜6 months	No	Internal validation set
782	Female	＜65	＜25 kg/m2	＜3	Yes	No	Yes	No	No	No	No	No	No	T1~T2	N0	No	No	No	No	No	No	Laparoscopic surgery	No	≥12	＜2	＜5 cm	≥5 ng/ml	＜5 ng/ml	＜37 U/mL	＜37 U/mL	＜35 U/ml	＜35 U/ml	＜7 U/ml	＜7 U/ml	＜0.05 ng/ml	≥10 mg/l	＜10 mg/l	＜3	＜30 g/l	＜3	Other	Exophytic	≥6 months	No	Internal validation set
783	Female	＜65	＜25 kg/m2	＜3	No	No	No	Yes	No	No	No	No	No	T1~T2	N0	No	Yes	No	No	No	No	Open surgery	No	≥12	＜2	＜5 cm	＜5 ng/ml	＜5 ng/ml	≥37 U/mL	＜37 U/mL	＜35 U/ml	＜35 U/ml	＜7 U/ml	＜7 U/ml	＜0.05 ng/ml	≥10 mg/l	≥10 mg/l	＜3	＜30 g/l	≥3	Mucinous adenocarcinoma	Infiltrative	≥6 months	No	Internal validation set
784	Female	＜65	＜25 kg/m2	＜3	No	No	No	Yes	No	No	No	No	No	T1~T2	N0	No	No	No	No	No	No	Open surgery	No	≥12	＜2	＜5 cm	＜5 ng/ml	≥5 ng/ml	≥37 U/mL	＜37 U/mL	＜35 U/ml	＜35 U/ml	＜7 U/ml	＜7 U/ml	＜0.05 ng/ml	＜10 mg/l	＜10 mg/l	＜3	≥30 g/l	≥3	Adenocarcinoma	Exophytic	＜6 months	No	Internal validation set
785	Male	＜65	≥25 kg/m2	＜3	No	No	No	No	No	No	No	Yes	No	T3~T4	N0	No	Yes	No	Yes	No	No	Laparoscopic surgery	No	≥12	＜2	＜5 cm	＜5 ng/ml	＜5 ng/ml	＜37 U/mL	＜37 U/mL	≥35 U/ml	≥35 U/ml	＜7 U/ml	＜7 U/ml	＜0.05 ng/ml	＜10 mg/l	≥10 mg/l	＜3	＜30 g/l	＜3	Other	Ulcerative	≥6 months	No	Internal validation set
786	Female	＜65	＜25 kg/m2	≥3	Yes	No	No	No	Yes	No	No	Yes	No	T1~T2	N1~N2	No	No	No	No	No	No	Laparoscopic surgery	Yes	≥12	＜2	＜5 cm	＜5 ng/ml	＜5 ng/ml	＜37 U/mL	≥37 U/mL	≥35 U/ml	＜35 U/ml	＜7 U/ml	＜7 U/ml	＜0.05 ng/ml	＜10 mg/l	≥10 mg/l	＜3	≥30 g/l	≥3	Mucinous adenocarcinoma	Unknown	≥6 months	No	Internal validation set
787	Female	＜65	＜25 kg/m2	＜3	No	No	No	Yes	No	No	No	No	No	T1~T2	N0	No	No	No	No	No	Yes	Open surgery	No	≥12	＜2	＜5 cm	＜5 ng/ml	＜5 ng/ml	＜37 U/mL	＜37 U/mL	≥35 U/ml	＜35 U/ml	＜7 U/ml	＜7 U/ml	＜0.05 ng/ml	＜10 mg/l	≥10 mg/l	＜3	≥30 g/l	＜3	Adenocarcinoma	Exophytic	≥6 months	No	Internal validation set
788	Female	＜65	＜25 kg/m2	＜3	Yes	No	No	No	No	Yes	No	No	No	T1~T2	N0	No	No	No	No	No	Yes	Open surgery	No	≥12	≥2	≥5 cm	≥5 ng/ml	＜5 ng/ml	＜37 U/mL	＜37 U/mL	＜35 U/ml	＜35 U/ml	＜7 U/ml	＜7 U/ml	＜0.05 ng/ml	＜10 mg/l	＜10 mg/l	＜3	＜30 g/l	＜3	Adenocarcinoma	Ulcerative	≥6 months	No	Internal validation set
789	Male	＜65	＜25 kg/m2	≥3	No	No	No	No	Yes	Yes	No	No	No	T3~T4	N0	No	No	Yes	Yes	No	No	Laparoscopic surgery	No	≥12	＜2	≥5 cm	≥5 ng/ml	＜5 ng/ml	＜37 U/mL	＜37 U/mL	＜35 U/ml	≥35 U/ml	＜7 U/ml	＜7 U/ml	≥0.05 ng/ml	＜10 mg/l	＜10 mg/l	＜3	≥30 g/l	＜3	Other	Unknown	≥6 months	No	Internal validation set
790	Male	≥65	＜25 kg/m2	＜3	Yes	No	No	No	No	No	No	No	No	T1~T2	N0	No	No	No	Yes	No	Yes	Laparoscopic surgery	No	＜12	＜2	＜5 cm	＜5 ng/ml	＜5 ng/ml	＜37 U/mL	≥37 U/mL	＜35 U/ml	＜35 U/ml	＜7 U/ml	＜7 U/ml	＜0.05 ng/ml	＜10 mg/l	＜10 mg/l	＜3	≥30 g/l	＜3	Adenocarcinoma	Exophytic	＜6 months	No	Internal validation set
791	Male	＜65	≥25 kg/m2	≥3	No	Yes	Yes	No	No	No	No	Yes	No	T3~T4	N0	No	No	No	Yes	No	No	Laparoscopic surgery	No	＜12	＜2	＜5 cm	＜5 ng/ml	≥5 ng/ml	＜37 U/mL	＜37 U/mL	＜35 U/ml	＜35 U/ml	＜7 U/ml	＜7 U/ml	＜0.05 ng/ml	＜10 mg/l	＜10 mg/l	＜3	＜30 g/l	＜3	Mucinous adenocarcinoma	Infiltrative	＜6 months	No	Internal validation set
792	Female	＜65	＜25 kg/m2	＜3	No	No	No	No	Yes	No	Yes	Yes	No	T1~T2	N0	No	No	No	No	No	No	Laparoscopic surgery	No	≥12	＜2	＜5 cm	≥5 ng/ml	≥5 ng/ml	＜37 U/mL	＜37 U/mL	＜35 U/ml	＜35 U/ml	＜7 U/ml	＜7 U/ml	≥0.05 ng/ml	＜10 mg/l	＜10 mg/l	＜3	≥30 g/l	＜3	Other	Exophytic	≥6 months	No	Internal validation set
793	Female	＜65	＜25 kg/m2	≥3	No	No	Yes	No	No	No	No	No	No	T1~T2	N0	No	No	No	No	No	No	Laparoscopic surgery	No	≥12	＜2	＜5 cm	＜5 ng/ml	≥5 ng/ml	＜37 U/mL	＜37 U/mL	＜35 U/ml	＜35 U/ml	＜7 U/ml	＜7 U/ml	＜0.05 ng/ml	＜10 mg/l	＜10 mg/l	＜3	≥30 g/l	≥3	Adenocarcinoma	Infiltrative	＜6 months	No	Internal validation set
794	Female	＜65	＜25 kg/m2	≥3	No	No	No	No	No	No	No	No	Yes	T3~T4	N0	No	No	No	No	No	No	Open surgery	No	≥12	＜2	＜5 cm	＜5 ng/ml	≥5 ng/ml	＜37 U/mL	＜37 U/mL	＜35 U/ml	＜35 U/ml	＜7 U/ml	＜7 U/ml	＜0.05 ng/ml	＜10 mg/l	＜10 mg/l	≥3	≥30 g/l	＜3	Mucinous adenocarcinoma	Ulcerative	≥6 months	No	Internal validation set
795	Female	＜65	＜25 kg/m2	≥3	No	No	No	No	No	Yes	No	No	No	T3~T4	N0	No	No	No	No	No	Yes	Open surgery	Yes	＜12	＜2	＜5 cm	＜5 ng/ml	＜5 ng/ml	＜37 U/mL	＜37 U/mL	＜35 U/ml	＜35 U/ml	＜7 U/ml	＜7 U/ml	＜0.05 ng/ml	＜10 mg/l	＜10 mg/l	≥3	≥30 g/l	≥3	Other	Unknown	＜6 months	No	Internal validation set
796	Male	＜65	＜25 kg/m2	≥3	No	No	No	No	Yes	No	No	Yes	No	T1~T2	N0	No	No	No	Yes	Yes	No	Laparoscopic surgery	No	≥12	＜2	＜5 cm	＜5 ng/ml	＜5 ng/ml	＜37 U/mL	＜37 U/mL	＜35 U/ml	＜35 U/ml	＜7 U/ml	≥7 U/ml	＜0.05 ng/ml	≥10 mg/l	＜10 mg/l	＜3	＜30 g/l	≥3	Mucinous adenocarcinoma	Exophytic	＜6 months	No	Internal validation set
797	Male	≥65	＜25 kg/m2	≥3	No	Yes	No	No	No	No	No	Yes	No	T1~T2	N0	Yes	No	No	Yes	Yes	No	Open surgery	Yes	≥12	＜2	＜5 cm	≥5 ng/ml	＜5 ng/ml	＜37 U/mL	＜37 U/mL	＜35 U/ml	＜35 U/ml	＜7 U/ml	＜7 U/ml	＜0.05 ng/ml	≥10 mg/l	＜10 mg/l	≥3	＜30 g/l	＜3	Adenocarcinoma	Ulcerative	＜6 months	No	Internal validation set
798	Male	＜65	≥25 kg/m2	＜3	No	No	No	Yes	No	Yes	No	No	No	T3~T4	N0	Yes	No	No	Yes	Yes	No	Open surgery	No	≥12	＜2	＜5 cm	＜5 ng/ml	＜5 ng/ml	＜37 U/mL	＜37 U/mL	＜35 U/ml	≥35 U/ml	＜7 U/ml	＜7 U/ml	＜0.05 ng/ml	≥10 mg/l	＜10 mg/l	≥3	＜30 g/l	＜3	Adenocarcinoma	Ulcerative	≥6 months	No	Internal validation set
799	Female	＜65	＜25 kg/m2	＜3	No	No	Yes	Yes	No	No	No	No	No	T1~T2	N0	No	No	No	No	No	No	Laparoscopic surgery	No	≥12	＜2	＜5 cm	≥5 ng/ml	＜5 ng/ml	＜37 U/mL	＜37 U/mL	＜35 U/ml	＜35 U/ml	＜7 U/ml	＜7 U/ml	＜0.05 ng/ml	＜10 mg/l	＜10 mg/l	＜3	≥30 g/l	＜3	Other	Unknown	＜6 months	No	Internal validation set
800	Female	＜65	≥25 kg/m2	＜3	No	No	Yes	No	No	No	No	No	No	T1~T2	N0	No	No	No	No	No	Yes	Laparoscopic surgery	No	≥12	≥2	＜5 cm	≥5 ng/ml	＜5 ng/ml	＜37 U/mL	＜37 U/mL	＜35 U/ml	＜35 U/ml	＜7 U/ml	＜7 U/ml	＜0.05 ng/ml	＜10 mg/l	＜10 mg/l	≥3	≥30 g/l	≥3	Adenocarcinoma	Infiltrative	≥6 months	No	Internal validation set
801	Female	＜65	≥25 kg/m2	≥3	No	Yes	Yes	No	No	No	No	No	No	T1~T2	N0	No	Yes	No	No	No	No	Laparoscopic surgery	No	＜12	＜2	＜5 cm	＜5 ng/ml	≥5 ng/ml	＜37 U/mL	＜37 U/mL	＜35 U/ml	＜35 U/ml	＜7 U/ml	＜7 U/ml	＜0.05 ng/ml	≥10 mg/l	＜10 mg/l	＜3	＜30 g/l	＜3	Other	Exophytic	≥6 months	No	Internal validation set
802	Female	＜65	＜25 kg/m2	≥3	No	No	No	No	No	No	Yes	Yes	No	T1~T2	N0	No	No	No	No	Yes	No	Open surgery	No	＜12	≥2	＜5 cm	＜5 ng/ml	≥5 ng/ml	≥37 U/mL	＜37 U/mL	＜35 U/ml	＜35 U/ml	＜7 U/ml	＜7 U/ml	＜0.05 ng/ml	＜10 mg/l	＜10 mg/l	＜3	＜30 g/l	＜3	Mucinous adenocarcinoma	Ulcerative	＜6 months	No	Internal validation set
803	Male	≥65	＜25 kg/m2	＜3	No	No	No	No	No	No	Yes	Yes	No	T1~T2	N0	No	No	Yes	Yes	No	No	Laparoscopic surgery	No	≥12	＜2	＜5 cm	＜5 ng/ml	＜5 ng/ml	＜37 U/mL	＜37 U/mL	＜35 U/ml	≥35 U/ml	≥7 U/ml	＜7 U/ml	＜0.05 ng/ml	＜10 mg/l	≥10 mg/l	＜3	＜30 g/l	＜3	Other	Unknown	≥6 months	No	Internal validation set
804	Female	＜65	＜25 kg/m2	＜3	Yes	No	No	No	No	No	No	No	No	T3~T4	N0	No	No	No	No	No	No	Open surgery	No	≥12	＜2	≥5 cm	≥5 ng/ml	＜5 ng/ml	＜37 U/mL	＜37 U/mL	≥35 U/ml	＜35 U/ml	＜7 U/ml	＜7 U/ml	＜0.05 ng/ml	＜10 mg/l	＜10 mg/l	≥3	＜30 g/l	＜3	Other	Ulcerative	＜6 months	No	Internal validation set
805	Male	≥65	＜25 kg/m2	≥3	No	No	No	No	No	No	No	No	Yes	T3~T4	N0	No	No	No	Yes	No	No	Open surgery	No	≥12	＜2	＜5 cm	＜5 ng/ml	＜5 ng/ml	≥37 U/mL	＜37 U/mL	＜35 U/ml	≥35 U/ml	≥7 U/ml	＜7 U/ml	＜0.05 ng/ml	＜10 mg/l	≥10 mg/l	≥3	≥30 g/l	≥3	Adenocarcinoma	Unknown	≥6 months	No	Internal validation set
806	Female	＜65	≥25 kg/m2	＜3	Yes	No	No	No	No	No	No	No	Yes	T1~T2	N0	No	No	No	No	No	No	Laparoscopic surgery	No	≥12	＜2	＜5 cm	≥5 ng/ml	＜5 ng/ml	＜37 U/mL	＜37 U/mL	＜35 U/ml	＜35 U/ml	＜7 U/ml	＜7 U/ml	＜0.05 ng/ml	＜10 mg/l	≥10 mg/l	＜3	＜30 g/l	＜3	Mucinous adenocarcinoma	Unknown	≥6 months	No	Internal validation set
807	Female	＜65	＜25 kg/m2	≥3	No	Yes	Yes	No	No	No	No	No	No	T3~T4	N0	No	No	No	No	No	No	Laparoscopic surgery	No	≥12	＜2	＜5 cm	＜5 ng/ml	＜5 ng/ml	＜37 U/mL	≥37 U/mL	＜35 U/ml	＜35 U/ml	＜7 U/ml	＜7 U/ml	＜0.05 ng/ml	＜10 mg/l	＜10 mg/l	≥3	≥30 g/l	≥3	Adenocarcinoma	Ulcerative	≥6 months	No	Internal validation set
808	Female	＜65	≥25 kg/m2	＜3	No	No	No	Yes	No	No	Yes	No	No	T1~T2	N0	No	No	No	No	No	Yes	Laparoscopic surgery	No	≥12	＜2	≥5 cm	＜5 ng/ml	＜5 ng/ml	＜37 U/mL	＜37 U/mL	＜35 U/ml	＜35 U/ml	＜7 U/ml	＜7 U/ml	＜0.05 ng/ml	＜10 mg/l	＜10 mg/l	＜3	＜30 g/l	≥3	Adenocarcinoma	Infiltrative	＜6 months	No	Internal validation set
809	Female	＜65	＜25 kg/m2	＜3	No	No	Yes	Yes	Yes	Yes	No	No	No	T1~T2	N0	No	No	No	No	No	Yes	Laparoscopic surgery	No	≥12	＜2	＜5 cm	＜5 ng/ml	＜5 ng/ml	＜37 U/mL	≥37 U/mL	＜35 U/ml	＜35 U/ml	＜7 U/ml	＜7 U/ml	≥0.05 ng/ml	＜10 mg/l	＜10 mg/l	＜3	＜30 g/l	＜3	Adenocarcinoma	Infiltrative	≥6 months	No	Internal validation set
810	Female	＜65	＜25 kg/m2	＜3	No	No	No	No	No	No	No	Yes	No	T1~T2	N0	Yes	No	No	No	No	No	Open surgery	Yes	≥12	＜2	＜5 cm	＜5 ng/ml	＜5 ng/ml	＜37 U/mL	＜37 U/mL	＜35 U/ml	＜35 U/ml	＜7 U/ml	＜7 U/ml	＜0.05 ng/ml	＜10 mg/l	＜10 mg/l	≥3	＜30 g/l	≥3	Adenocarcinoma	Ulcerative	＜6 months	No	Internal validation set
811	Male	＜65	≥25 kg/m2	≥3	No	Yes	No	No	No	Yes	Yes	Yes	No	T3~T4	N0	Yes	No	No	Yes	No	No	Open surgery	Yes	≥12	＜2	＜5 cm	＜5 ng/ml	≥5 ng/ml	＜37 U/mL	＜37 U/mL	＜35 U/ml	＜35 U/ml	＜7 U/ml	＜7 U/ml	＜0.05 ng/ml	＜10 mg/l	＜10 mg/l	≥3	＜30 g/l	＜3	Other	Infiltrative	≥6 months	No	Internal validation set
812	Male	＜65	≥25 kg/m2	＜3	No	No	Yes	No	No	No	No	No	No	T1~T2	N0	No	No	No	Yes	Yes	No	Laparoscopic surgery	Yes	≥12	＜2	＜5 cm	＜5 ng/ml	＜5 ng/ml	＜37 U/mL	＜37 U/mL	＜35 U/ml	＜35 U/ml	＜7 U/ml	＜7 U/ml	≥0.05 ng/ml	＜10 mg/l	＜10 mg/l	＜3	≥30 g/l	＜3	Other	Infiltrative	＜6 months	No	Internal validation set
813	Female	＜65	＜25 kg/m2	＜3	No	No	No	No	No	No	Yes	No	No	T1~T2	N0	No	No	No	No	No	No	Open surgery	No	＜12	＜2	＜5 cm	＜5 ng/ml	＜5 ng/ml	＜37 U/mL	＜37 U/mL	＜35 U/ml	＜35 U/ml	＜7 U/ml	＜7 U/ml	≥0.05 ng/ml	＜10 mg/l	＜10 mg/l	≥3	≥30 g/l	≥3	Other	Exophytic	≥6 months	No	Internal validation set
814	Male	＜65	≥25 kg/m2	＜3	No	No	Yes	No	No	No	No	No	No	T1~T2	N0	No	No	No	Yes	No	No	Open surgery	No	≥12	≥2	≥5 cm	＜5 ng/ml	≥5 ng/ml	＜37 U/mL	＜37 U/mL	＜35 U/ml	＜35 U/ml	＜7 U/ml	＜7 U/ml	＜0.05 ng/ml	＜10 mg/l	＜10 mg/l	≥3	≥30 g/l	≥3	Other	Unknown	＜6 months	No	Internal validation set
815	Female	＜65	＜25 kg/m2	＜3	No	Yes	Yes	No	No	Yes	Yes	No	No	T1~T2	N1~N2	No	No	No	No	No	No	Open surgery	No	＜12	＜2	＜5 cm	＜5 ng/ml	≥5 ng/ml	＜37 U/mL	＜37 U/mL	＜35 U/ml	＜35 U/ml	＜7 U/ml	＜7 U/ml	＜0.05 ng/ml	≥10 mg/l	＜10 mg/l	＜3	＜30 g/l	≥3	Adenocarcinoma	Infiltrative	≥6 months	No	Internal validation set
816	Female	＜65	＜25 kg/m2	≥3	No	No	No	No	No	No	No	No	No	T1~T2	N0	No	No	No	No	No	Yes	Open surgery	No	＜12	＜2	＜5 cm	＜5 ng/ml	≥5 ng/ml	＜37 U/mL	＜37 U/mL	＜35 U/ml	＜35 U/ml	＜7 U/ml	＜7 U/ml	＜0.05 ng/ml	＜10 mg/l	＜10 mg/l	＜3	≥30 g/l	≥3	Adenocarcinoma	Infiltrative	≥6 months	No	Internal validation set
817	Male	＜65	＜25 kg/m2	＜3	No	No	No	No	No	No	No	No	No	T3~T4	N0	No	No	No	Yes	No	No	Open surgery	No	＜12	＜2	＜5 cm	≥5 ng/ml	≥5 ng/ml	＜37 U/mL	＜37 U/mL	≥35 U/ml	＜35 U/ml	＜7 U/ml	＜7 U/ml	＜0.05 ng/ml	≥10 mg/l	＜10 mg/l	＜3	＜30 g/l	≥3	Mucinous adenocarcinoma	Exophytic	＜6 months	No	Internal validation set
818	Female	＜65	＜25 kg/m2	≥3	No	No	No	Yes	No	No	No	Yes	No	T1~T2	N0	No	No	No	No	No	Yes	Open surgery	No	≥12	＜2	＜5 cm	＜5 ng/ml	＜5 ng/ml	＜37 U/mL	＜37 U/mL	＜35 U/ml	＜35 U/ml	＜7 U/ml	≥7 U/ml	＜0.05 ng/ml	≥10 mg/l	＜10 mg/l	＜3	＜30 g/l	≥3	Adenocarcinoma	Infiltrative	≥6 months	No	Internal validation set
819	Male	＜65	＜25 kg/m2	＜3	No	No	No	Yes	Yes	No	No	No	Yes	T3~T4	N0	No	No	No	Yes	No	No	Open surgery	No	≥12	＜2	＜5 cm	＜5 ng/ml	＜5 ng/ml	＜37 U/mL	＜37 U/mL	＜35 U/ml	＜35 U/ml	＜7 U/ml	＜7 U/ml	＜0.05 ng/ml	≥10 mg/l	＜10 mg/l	＜3	＜30 g/l	≥3	Mucinous adenocarcinoma	Exophytic	≥6 months	No	Internal validation set
820	Female	＜65	＜25 kg/m2	≥3	No	Yes	No	No	No	No	No	No	No	T1~T2	N0	No	No	No	No	No	No	Open surgery	No	≥12	＜2	＜5 cm	＜5 ng/ml	＜5 ng/ml	＜37 U/mL	＜37 U/mL	＜35 U/ml	＜35 U/ml	＜7 U/ml	＜7 U/ml	＜0.05 ng/ml	＜10 mg/l	＜10 mg/l	＜3	≥30 g/l	＜3	Other	Exophytic	≥6 months	No	Internal validation set
821	Female	＜65	＜25 kg/m2	≥3	No	Yes	No	Yes	No	No	No	No	No	T1~T2	N0	No	No	No	No	No	No	Open surgery	No	≥12	＜2	＜5 cm	≥5 ng/ml	＜5 ng/ml	＜37 U/mL	＜37 U/mL	＜35 U/ml	＜35 U/ml	＜7 U/ml	＜7 U/ml	＜0.05 ng/ml	＜10 mg/l	＜10 mg/l	＜3	≥30 g/l	≥3	Mucinous adenocarcinoma	Exophytic	＜6 months	No	Internal validation set
822	Female	＜65	＜25 kg/m2	＜3	No	No	No	No	No	Yes	Yes	No	No	T1~T2	N0	No	No	No	No	No	No	Laparoscopic surgery	No	≥12	＜2	＜5 cm	＜5 ng/ml	≥5 ng/ml	≥37 U/mL	＜37 U/mL	＜35 U/ml	＜35 U/ml	＜7 U/ml	＜7 U/ml	＜0.05 ng/ml	≥10 mg/l	＜10 mg/l	＜3	＜30 g/l	＜3	Adenocarcinoma	Unknown	＜6 months	No	Internal validation set
823	Female	＜65	＜25 kg/m2	≥3	No	No	Yes	No	No	No	No	No	No	T3~T4	N1~N2	No	No	No	No	No	No	Laparoscopic surgery	No	≥12	＜2	≥5 cm	＜5 ng/ml	＜5 ng/ml	≥37 U/mL	＜37 U/mL	＜35 U/ml	＜35 U/ml	＜7 U/ml	＜7 U/ml	≥0.05 ng/ml	≥10 mg/l	＜10 mg/l	＜3	＜30 g/l	≥3	Mucinous adenocarcinoma	Infiltrative	≥6 months	No	Internal validation set
824	Female	＜65	＜25 kg/m2	＜3	No	Yes	Yes	No	No	Yes	No	No	No	T1~T2	N0	No	No	No	No	No	No	Open surgery	No	≥12	＜2	≥5 cm	≥5 ng/ml	＜5 ng/ml	＜37 U/mL	＜37 U/mL	＜35 U/ml	＜35 U/ml	＜7 U/ml	＜7 U/ml	＜0.05 ng/ml	＜10 mg/l	＜10 mg/l	＜3	≥30 g/l	＜3	Adenocarcinoma	Infiltrative	＜6 months	No	Internal validation set
825	Male	≥65	＜25 kg/m2	＜3	No	No	No	No	No	No	No	No	No	T1~T2	N0	No	No	No	Yes	Yes	No	Laparoscopic surgery	No	≥12	＜2	＜5 cm	＜5 ng/ml	＜5 ng/ml	＜37 U/mL	≥37 U/mL	＜35 U/ml	≥35 U/ml	＜7 U/ml	＜7 U/ml	＜0.05 ng/ml	＜10 mg/l	＜10 mg/l	＜3	＜30 g/l	＜3	Adenocarcinoma	Ulcerative	＜6 months	No	Internal validation set
826	Male	＜65	＜25 kg/m2	≥3	Yes	No	No	No	No	No	Yes	No	No	T3~T4	N0	Yes	Yes	No	Yes	Yes	No	Laparoscopic surgery	No	≥12	＜2	＜5 cm	＜5 ng/ml	＜5 ng/ml	＜37 U/mL	＜37 U/mL	＜35 U/ml	≥35 U/ml	＜7 U/ml	＜7 U/ml	≥0.05 ng/ml	＜10 mg/l	＜10 mg/l	≥3	＜30 g/l	≥3	Adenocarcinoma	Exophytic	＜6 months	No	Internal validation set
827	Female	＜65	＜25 kg/m2	≥3	No	No	Yes	No	No	No	No	No	No	T3~T4	N0	Yes	No	No	No	No	No	Laparoscopic surgery	Yes	＜12	＜2	＜5 cm	≥5 ng/ml	＜5 ng/ml	＜37 U/mL	＜37 U/mL	＜35 U/ml	＜35 U/ml	＜7 U/ml	＜7 U/ml	≥0.05 ng/ml	＜10 mg/l	≥10 mg/l	≥3	＜30 g/l	≥3	Other	Infiltrative	≥6 months	No	Internal validation set
828	Male	≥65	≥25 kg/m2	≥3	No	Yes	No	No	Yes	Yes	Yes	Yes	No	T1~T2	N0	No	Yes	No	Yes	No	No	Open surgery	Yes	＜12	＜2	＜5 cm	≥5 ng/ml	≥5 ng/ml	＜37 U/mL	≥37 U/mL	＜35 U/ml	≥35 U/ml	＜7 U/ml	＜7 U/ml	＜0.05 ng/ml	＜10 mg/l	＜10 mg/l	＜3	≥30 g/l	≥3	Adenocarcinoma	Infiltrative	＜6 months	No	Internal validation set
829	Female	＜65	＜25 kg/m2	＜3	No	No	No	No	No	No	Yes	No	No	T1~T2	N0	No	No	No	No	No	No	Laparoscopic surgery	No	＜12	＜2	＜5 cm	≥5 ng/ml	≥5 ng/ml	＜37 U/mL	＜37 U/mL	＜35 U/ml	＜35 U/ml	＜7 U/ml	＜7 U/ml	＜0.05 ng/ml	＜10 mg/l	＜10 mg/l	＜3	≥30 g/l	＜3	Mucinous adenocarcinoma	Ulcerative	≥6 months	No	Internal validation set
830	Female	＜65	＜25 kg/m2	＜3	Yes	No	No	No	No	No	No	No	No	T1~T2	N0	No	No	No	No	No	No	Laparoscopic surgery	No	≥12	＜2	＜5 cm	＜5 ng/ml	≥5 ng/ml	＜37 U/mL	＜37 U/mL	＜35 U/ml	＜35 U/ml	＜7 U/ml	＜7 U/ml	＜0.05 ng/ml	＜10 mg/l	＜10 mg/l	＜3	≥30 g/l	≥3	Mucinous adenocarcinoma	Exophytic	≥6 months	No	Internal validation set
831	Male	＜65	≥25 kg/m2	≥3	No	No	Yes	Yes	Yes	No	No	Yes	No	T1~T2	N0	No	No	No	Yes	No	No	Open surgery	No	≥12	＜2	＜5 cm	≥5 ng/ml	≥5 ng/ml	＜37 U/mL	＜37 U/mL	＜35 U/ml	＜35 U/ml	＜7 U/ml	＜7 U/ml	＜0.05 ng/ml	＜10 mg/l	＜10 mg/l	＜3	＜30 g/l	＜3	Mucinous adenocarcinoma	Unknown	＜6 months	No	Internal validation set
832	Male	＜65	＜25 kg/m2	≥3	No	No	No	No	No	No	No	No	No	T1~T2	N0	No	No	No	Yes	No	No	Laparoscopic surgery	Yes	≥12	＜2	＜5 cm	＜5 ng/ml	≥5 ng/ml	＜37 U/mL	＜37 U/mL	＜35 U/ml	＜35 U/ml	＜7 U/ml	＜7 U/ml	＜0.05 ng/ml	＜10 mg/l	＜10 mg/l	≥3	＜30 g/l	＜3	Adenocarcinoma	Ulcerative	≥6 months	No	Internal validation set
833	Male	＜65	≥25 kg/m2	≥3	No	No	Yes	Yes	Yes	Yes	No	Yes	No	T3~T4	N0	No	No	No	Yes	No	No	Laparoscopic surgery	Yes	≥12	＜2	＜5 cm	＜5 ng/ml	＜5 ng/ml	＜37 U/mL	＜37 U/mL	≥35 U/ml	＜35 U/ml	≥7 U/ml	＜7 U/ml	＜0.05 ng/ml	＜10 mg/l	＜10 mg/l	＜3	≥30 g/l	＜3	Other	Infiltrative	≥6 months	No	Internal validation set
834	Female	≥65	＜25 kg/m2	≥3	No	No	No	No	No	Yes	No	Yes	No	T1~T2	N1~N2	No	No	No	No	No	No	Laparoscopic surgery	No	≥12	＜2	＜5 cm	＜5 ng/ml	＜5 ng/ml	＜37 U/mL	＜37 U/mL	≥35 U/ml	＜35 U/ml	＜7 U/ml	≥7 U/ml	＜0.05 ng/ml	＜10 mg/l	＜10 mg/l	＜3	＜30 g/l	＜3	Other	Exophytic	≥6 months	No	Internal validation set
835	Female	＜65	＜25 kg/m2	≥3	No	Yes	No	Yes	Yes	No	Yes	No	No	T1~T2	N0	No	No	No	No	No	No	Open surgery	No	＜12	≥2	＜5 cm	＜5 ng/ml	＜5 ng/ml	＜37 U/mL	＜37 U/mL	≥35 U/ml	＜35 U/ml	＜7 U/ml	＜7 U/ml	＜0.05 ng/ml	＜10 mg/l	＜10 mg/l	＜3	＜30 g/l	≥3	Other	Exophytic	＜6 months	No	Internal validation set
836	Female	≥65	＜25 kg/m2	≥3	No	No	No	No	Yes	No	No	No	No	T3~T4	N0	No	No	No	No	No	No	Open surgery	No	＜12	＜2	＜5 cm	＜5 ng/ml	＜5 ng/ml	＜37 U/mL	＜37 U/mL	≥35 U/ml	＜35 U/ml	＜7 U/ml	＜7 U/ml	＜0.05 ng/ml	＜10 mg/l	＜10 mg/l	≥3	＜30 g/l	≥3	Adenocarcinoma	Exophytic	＜6 months	No	Internal validation set
837	Female	＜65	＜25 kg/m2	＜3	No	No	No	No	No	No	No	No	No	T1~T2	N0	No	No	No	No	No	No	Laparoscopic surgery	No	≥12	＜2	＜5 cm	≥5 ng/ml	＜5 ng/ml	＜37 U/mL	＜37 U/mL	＜35 U/ml	＜35 U/ml	＜7 U/ml	＜7 U/ml	＜0.05 ng/ml	＜10 mg/l	＜10 mg/l	≥3	≥30 g/l	≥3	Other	Infiltrative	≥6 months	No	Internal validation set
838	Male	≥65	≥25 kg/m2	≥3	No	No	No	No	No	No	No	No	No	T3~T4	N0	No	No	No	Yes	No	No	Laparoscopic surgery	No	≥12	＜2	＜5 cm	＜5 ng/ml	＜5 ng/ml	＜37 U/mL	＜37 U/mL	＜35 U/ml	≥35 U/ml	＜7 U/ml	＜7 U/ml	＜0.05 ng/ml	≥10 mg/l	＜10 mg/l	＜3	＜30 g/l	＜3	Adenocarcinoma	Ulcerative	≥6 months	No	Internal validation set
839	Female	＜65	＜25 kg/m2	＜3	No	No	No	No	No	No	No	No	No	T1~T2	N0	No	No	No	No	No	No	Open surgery	Yes	≥12	＜2	≥5 cm	＜5 ng/ml	≥5 ng/ml	＜37 U/mL	＜37 U/mL	＜35 U/ml	＜35 U/ml	＜7 U/ml	＜7 U/ml	＜0.05 ng/ml	≥10 mg/l	＜10 mg/l	＜3	＜30 g/l	＜3	Adenocarcinoma	Unknown	＜6 months	No	Internal validation set
840	Female	＜65	＜25 kg/m2	＜3	No	No	Yes	No	No	No	No	Yes	No	T1~T2	N0	No	No	No	No	No	No	Laparoscopic surgery	No	≥12	＜2	＜5 cm	≥5 ng/ml	≥5 ng/ml	＜37 U/mL	＜37 U/mL	＜35 U/ml	＜35 U/ml	＜7 U/ml	＜7 U/ml	≥0.05 ng/ml	＜10 mg/l	＜10 mg/l	＜3	≥30 g/l	＜3	Mucinous adenocarcinoma	Ulcerative	≥6 months	No	Internal validation set
841	Male	≥65	≥25 kg/m2	≥3	No	Yes	No	No	No	No	No	No	No	T3~T4	N0	No	No	No	Yes	No	No	Open surgery	Yes	≥12	＜2	＜5 cm	≥5 ng/ml	＜5 ng/ml	＜37 U/mL	＜37 U/mL	＜35 U/ml	≥35 U/ml	＜7 U/ml	＜7 U/ml	≥0.05 ng/ml	≥10 mg/l	＜10 mg/l	＜3	＜30 g/l	＜3	Other	Unknown	≥6 months	No	Internal validation set
842	Male	＜65	＜25 kg/m2	≥3	No	No	Yes	No	No	No	No	No	No	T3~T4	N0	No	No	Yes	Yes	Yes	No	Open surgery	No	＜12	＜2	＜5 cm	＜5 ng/ml	＜5 ng/ml	＜37 U/mL	＜37 U/mL	＜35 U/ml	≥35 U/ml	＜7 U/ml	＜7 U/ml	＜0.05 ng/ml	＜10 mg/l	＜10 mg/l	＜3	≥30 g/l	≥3	Adenocarcinoma	Infiltrative	＜6 months	No	Internal validation set
843	Male	＜65	＜25 kg/m2	≥3	No	No	Yes	No	No	No	No	No	No	T1~T2	N0	No	No	No	Yes	Yes	No	Open surgery	Yes	＜12	＜2	＜5 cm	＜5 ng/ml	＜5 ng/ml	＜37 U/mL	＜37 U/mL	＜35 U/ml	＜35 U/ml	＜7 U/ml	＜7 U/ml	≥0.05 ng/ml	≥10 mg/l	＜10 mg/l	＜3	＜30 g/l	＜3	Adenocarcinoma	Unknown	≥6 months	No	Internal validation set
844	Male	≥65	≥25 kg/m2	≥3	No	No	No	Yes	No	No	No	No	No	T1~T2	N0	No	No	No	Yes	No	No	Laparoscopic surgery	No	≥12	＜2	＜5 cm	＜5 ng/ml	＜5 ng/ml	＜37 U/mL	＜37 U/mL	＜35 U/ml	＜35 U/ml	＜7 U/ml	＜7 U/ml	＜0.05 ng/ml	＜10 mg/l	＜10 mg/l	＜3	≥30 g/l	≥3	Mucinous adenocarcinoma	Ulcerative	＜6 months	No	Internal validation set
845	Male	＜65	＜25 kg/m2	＜3	No	No	No	No	No	No	No	No	No	T3~T4	N0	No	No	Yes	Yes	No	No	Laparoscopic surgery	Yes	≥12	＜2	＜5 cm	＜5 ng/ml	＜5 ng/ml	＜37 U/mL	＜37 U/mL	≥35 U/ml	＜35 U/ml	＜7 U/ml	＜7 U/ml	＜0.05 ng/ml	≥10 mg/l	＜10 mg/l	＜3	＜30 g/l	≥3	Adenocarcinoma	Infiltrative	＜6 months	No	Internal validation set
846	Male	＜65	≥25 kg/m2	≥3	No	No	No	No	Yes	Yes	No	No	No	T1~T2	N0	Yes	No	Yes	Yes	Yes	No	Open surgery	No	≥12	＜2	＜5 cm	≥5 ng/ml	＜5 ng/ml	＜37 U/mL	＜37 U/mL	≥35 U/ml	＜35 U/ml	＜7 U/ml	＜7 U/ml	＜0.05 ng/ml	＜10 mg/l	＜10 mg/l	≥3	≥30 g/l	≥3	Adenocarcinoma	Ulcerative	＜6 months	No	Internal validation set
847	Male	≥65	＜25 kg/m2	≥3	No	Yes	No	No	No	No	No	No	No	T3~T4	N0	No	No	No	Yes	No	No	Laparoscopic surgery	No	≥12	＜2	＜5 cm	＜5 ng/ml	＜5 ng/ml	≥37 U/mL	≥37 U/mL	≥35 U/ml	＜35 U/ml	＜7 U/ml	＜7 U/ml	＜0.05 ng/ml	＜10 mg/l	≥10 mg/l	＜3	≥30 g/l	≥3	Adenocarcinoma	Unknown	≥6 months	No	Internal validation set
848	Female	＜65	＜25 kg/m2	＜3	No	No	No	No	No	No	No	No	No	T1~T2	N0	No	No	No	No	No	No	Open surgery	No	≥12	＜2	＜5 cm	＜5 ng/ml	＜5 ng/ml	＜37 U/mL	＜37 U/mL	＜35 U/ml	＜35 U/ml	＜7 U/ml	＜7 U/ml	＜0.05 ng/ml	≥10 mg/l	≥10 mg/l	＜3	＜30 g/l	≥3	Mucinous adenocarcinoma	Ulcerative	≥6 months	No	Internal validation set
849	Female	＜65	＜25 kg/m2	≥3	No	No	No	No	No	Yes	Yes	No	No	T1~T2	N0	No	No	No	No	No	No	Laparoscopic surgery	No	≥12	＜2	＜5 cm	＜5 ng/ml	≥5 ng/ml	＜37 U/mL	＜37 U/mL	＜35 U/ml	＜35 U/ml	＜7 U/ml	＜7 U/ml	＜0.05 ng/ml	≥10 mg/l	＜10 mg/l	＜3	＜30 g/l	≥3	Mucinous adenocarcinoma	Unknown	≥6 months	No	Internal validation set
850	Female	＜65	＜25 kg/m2	≥3	Yes	No	No	No	No	No	Yes	No	No	T1~T2	N0	No	No	No	No	No	No	Laparoscopic surgery	Yes	≥12	＜2	＜5 cm	≥5 ng/ml	＜5 ng/ml	＜37 U/mL	＜37 U/mL	＜35 U/ml	＜35 U/ml	＜7 U/ml	＜7 U/ml	＜0.05 ng/ml	≥10 mg/l	＜10 mg/l	≥3	＜30 g/l	≥3	Adenocarcinoma	Unknown	＜6 months	No	Internal validation set
851	Male	≥65	＜25 kg/m2	≥3	No	Yes	Yes	No	No	No	No	No	No	T3~T4	N0	No	No	No	Yes	No	No	Open surgery	No	≥12	＜2	≥5 cm	≥5 ng/ml	＜5 ng/ml	＜37 U/mL	＜37 U/mL	≥35 U/ml	≥35 U/ml	＜7 U/ml	＜7 U/ml	＜0.05 ng/ml	＜10 mg/l	＜10 mg/l	＜3	≥30 g/l	＜3	Mucinous adenocarcinoma	Ulcerative	＜6 months	No	Internal validation set
852	Male	＜65	＜25 kg/m2	≥3	No	Yes	No	No	No	No	No	No	No	T1~T2	N0	No	Yes	No	Yes	No	No	Laparoscopic surgery	Yes	≥12	＜2	＜5 cm	＜5 ng/ml	＜5 ng/ml	＜37 U/mL	＜37 U/mL	＜35 U/ml	≥35 U/ml	＜7 U/ml	＜7 U/ml	＜0.05 ng/ml	＜10 mg/l	＜10 mg/l	＜3	＜30 g/l	≥3	Mucinous adenocarcinoma	Ulcerative	≥6 months	No	Internal validation set
853	Female	＜65	＜25 kg/m2	≥3	No	No	No	No	Yes	Yes	Yes	No	No	T1~T2	N0	No	No	No	No	No	Yes	Open surgery	Yes	＜12	≥2	＜5 cm	＜5 ng/ml	＜5 ng/ml	＜37 U/mL	＜37 U/mL	＜35 U/ml	＜35 U/ml	＜7 U/ml	＜7 U/ml	＜0.05 ng/ml	＜10 mg/l	＜10 mg/l	≥3	≥30 g/l	≥3	Other	Unknown	＜6 months	No	Internal validation set
854	Female	＜65	＜25 kg/m2	＜3	Yes	No	Yes	No	No	No	No	No	No	T1~T2	N1~N2	No	No	No	No	No	No	Laparoscopic surgery	Yes	＜12	≥2	＜5 cm	≥5 ng/ml	＜5 ng/ml	＜37 U/mL	＜37 U/mL	＜35 U/ml	＜35 U/ml	≥7 U/ml	＜7 U/ml	＜0.05 ng/ml	＜10 mg/l	＜10 mg/l	＜3	≥30 g/l	≥3	Other	Exophytic	≥6 months	No	Internal validation set
855	Female	≥65	＜25 kg/m2	＜3	No	No	Yes	Yes	No	No	No	Yes	No	T1~T2	N0	No	No	No	No	No	No	Open surgery	Yes	＜12	＜2	＜5 cm	≥5 ng/ml	＜5 ng/ml	＜37 U/mL	＜37 U/mL	＜35 U/ml	＜35 U/ml	＜7 U/ml	≥7 U/ml	＜0.05 ng/ml	＜10 mg/l	＜10 mg/l	＜3	≥30 g/l	＜3	Mucinous adenocarcinoma	Infiltrative	≥6 months	No	Internal validation set
856	Female	≥65	＜25 kg/m2	＜3	Yes	No	No	Yes	No	Yes	No	No	No	T1~T2	N0	No	No	No	No	No	No	Open surgery	Yes	＜12	＜2	＜5 cm	≥5 ng/ml	≥5 ng/ml	＜37 U/mL	＜37 U/mL	＜35 U/ml	＜35 U/ml	＜7 U/ml	＜7 U/ml	≥0.05 ng/ml	＜10 mg/l	＜10 mg/l	＜3	＜30 g/l	＜3	Other	Unknown	＜6 months	No	Internal validation set
857	Male	≥65	≥25 kg/m2	＜3	No	No	No	No	No	No	No	Yes	No	T3~T4	N0	No	No	No	Yes	No	No	Open surgery	Yes	≥12	＜2	＜5 cm	＜5 ng/ml	＜5 ng/ml	＜37 U/mL	＜37 U/mL	＜35 U/ml	＜35 U/ml	＜7 U/ml	＜7 U/ml	≥0.05 ng/ml	＜10 mg/l	＜10 mg/l	＜3	＜30 g/l	≥3	Adenocarcinoma	Exophytic	＜6 months	No	Internal validation set
858	Female	＜65	＜25 kg/m2	≥3	No	No	No	No	Yes	No	Yes	No	No	T1~T2	N1~N2	No	No	No	No	No	No	Laparoscopic surgery	No	＜12	＜2	＜5 cm	＜5 ng/ml	＜5 ng/ml	＜37 U/mL	＜37 U/mL	＜35 U/ml	＜35 U/ml	＜7 U/ml	＜7 U/ml	≥0.05 ng/ml	＜10 mg/l	＜10 mg/l	＜3	＜30 g/l	＜3	Other	Infiltrative	≥6 months	No	Internal validation set
859	Female	≥65	＜25 kg/m2	＜3	No	Yes	No	No	No	No	No	No	No	T1~T2	N0	No	No	No	No	No	Yes	Open surgery	No	＜12	＜2	＜5 cm	＜5 ng/ml	＜5 ng/ml	＜37 U/mL	＜37 U/mL	＜35 U/ml	＜35 U/ml	≥7 U/ml	＜7 U/ml	＜0.05 ng/ml	＜10 mg/l	＜10 mg/l	＜3	≥30 g/l	＜3	Adenocarcinoma	Ulcerative	≥6 months	No	Internal validation set
860	Female	＜65	＜25 kg/m2	＜3	No	No	No	No	No	Yes	No	No	No	T3~T4	N0	No	No	No	No	No	Yes	Open surgery	Yes	≥12	＜2	≥5 cm	＜5 ng/ml	＜5 ng/ml	＜37 U/mL	＜37 U/mL	＜35 U/ml	＜35 U/ml	＜7 U/ml	＜7 U/ml	≥0.05 ng/ml	＜10 mg/l	＜10 mg/l	＜3	＜30 g/l	≥3	Adenocarcinoma	Exophytic	≥6 months	No	Internal validation set
861	Male	≥65	＜25 kg/m2	≥3	Yes	No	No	No	Yes	No	No	No	No	T1~T2	N0	No	No	No	Yes	Yes	No	Laparoscopic surgery	No	＜12	＜2	≥5 cm	＜5 ng/ml	＜5 ng/ml	＜37 U/mL	＜37 U/mL	＜35 U/ml	＜35 U/ml	＜7 U/ml	＜7 U/ml	≥0.05 ng/ml	＜10 mg/l	＜10 mg/l	＜3	≥30 g/l	≥3	Adenocarcinoma	Infiltrative	＜6 months	No	Internal validation set
862	Male	≥65	＜25 kg/m2	＜3	Yes	No	No	No	No	No	Yes	No	No	T3~T4	N0	No	No	No	Yes	No	Yes	Open surgery	No	≥12	＜2	＜5 cm	≥5 ng/ml	＜5 ng/ml	＜37 U/mL	＜37 U/mL	＜35 U/ml	＜35 U/ml	＜7 U/ml	＜7 U/ml	≥0.05 ng/ml	＜10 mg/l	＜10 mg/l	＜3	≥30 g/l	≥3	Adenocarcinoma	Exophytic	＜6 months	No	Internal validation set
863	Male	≥65	＜25 kg/m2	≥3	No	Yes	Yes	No	No	No	No	Yes	No	T3~T4	N0	No	No	No	Yes	No	No	Open surgery	Yes	＜12	＜2	＜5 cm	≥5 ng/ml	≥5 ng/ml	＜37 U/mL	＜37 U/mL	＜35 U/ml	＜35 U/ml	＜7 U/ml	＜7 U/ml	＜0.05 ng/ml	＜10 mg/l	＜10 mg/l	＜3	＜30 g/l	≥3	Other	Ulcerative	≥6 months	No	Internal validation set
864	Female	＜65	＜25 kg/m2	＜3	No	Yes	Yes	No	No	No	Yes	No	No	T1~T2	N0	No	No	No	No	No	No	Open surgery	No	≥12	＜2	＜5 cm	＜5 ng/ml	≥5 ng/ml	＜37 U/mL	＜37 U/mL	＜35 U/ml	＜35 U/ml	＜7 U/ml	＜7 U/ml	＜0.05 ng/ml	＜10 mg/l	＜10 mg/l	＜3	＜30 g/l	≥3	Adenocarcinoma	Unknown	＜6 months	No	Internal validation set
865	Female	＜65	＜25 kg/m2	≥3	No	No	No	No	No	Yes	No	No	No	T1~T2	N1~N2	No	No	No	No	No	No	Open surgery	No	＜12	＜2	＜5 cm	＜5 ng/ml	≥5 ng/ml	＜37 U/mL	＜37 U/mL	＜35 U/ml	＜35 U/ml	＜7 U/ml	＜7 U/ml	＜0.05 ng/ml	＜10 mg/l	＜10 mg/l	＜3	＜30 g/l	＜3	Adenocarcinoma	Exophytic	≥6 months	No	Internal validation set
866	Female	＜65	＜25 kg/m2	≥3	No	No	No	No	No	No	No	No	No	T3~T4	N0	Yes	No	No	No	No	No	Open surgery	Yes	≥12	＜2	＜5 cm	＜5 ng/ml	≥5 ng/ml	＜37 U/mL	＜37 U/mL	≥35 U/ml	＜35 U/ml	＜7 U/ml	＜7 U/ml	≥0.05 ng/ml	＜10 mg/l	≥10 mg/l	≥3	≥30 g/l	≥3	Other	Ulcerative	≥6 months	No	Internal validation set
867	Female	＜65	＜25 kg/m2	≥3	No	No	No	No	No	No	No	No	No	T1~T2	N0	No	No	No	No	No	Yes	Open surgery	Yes	≥12	＜2	＜5 cm	＜5 ng/ml	＜5 ng/ml	＜37 U/mL	＜37 U/mL	≥35 U/ml	＜35 U/ml	＜7 U/ml	＜7 U/ml	＜0.05 ng/ml	≥10 mg/l	＜10 mg/l	≥3	＜30 g/l	＜3	Other	Unknown	＜6 months	No	Internal validation set
868	Male	＜65	＜25 kg/m2	≥3	No	Yes	No	No	Yes	No	Yes	No	No	T3~T4	N0	No	No	No	Yes	No	No	Open surgery	Yes	＜12	＜2	＜5 cm	＜5 ng/ml	＜5 ng/ml	＜37 U/mL	＜37 U/mL	≥35 U/ml	＜35 U/ml	＜7 U/ml	＜7 U/ml	≥0.05 ng/ml	＜10 mg/l	＜10 mg/l	＜3	≥30 g/l	＜3	Adenocarcinoma	Exophytic	≥6 months	No	Internal validation set
869	Male	＜65	＜25 kg/m2	≥3	No	Yes	No	No	Yes	No	No	No	No	T3~T4	N0	No	No	No	Yes	No	No	Open surgery	No	＜12	≥2	＜5 cm	＜5 ng/ml	＜5 ng/ml	≥37 U/mL	≥37 U/mL	＜35 U/ml	＜35 U/ml	＜7 U/ml	＜7 U/ml	≥0.05 ng/ml	＜10 mg/l	＜10 mg/l	≥3	≥30 g/l	＜3	Mucinous adenocarcinoma	Exophytic	≥6 months	No	Internal validation set
870	Male	≥65	＜25 kg/m2	＜3	No	No	No	Yes	No	No	No	No	No	T1~T2	N0	No	No	No	Yes	No	No	Open surgery	No	＜12	≥2	＜5 cm	≥5 ng/ml	＜5 ng/ml	＜37 U/mL	＜37 U/mL	＜35 U/ml	＜35 U/ml	＜7 U/ml	＜7 U/ml	＜0.05 ng/ml	＜10 mg/l	＜10 mg/l	≥3	≥30 g/l	＜3	Mucinous adenocarcinoma	Exophytic	≥6 months	No	Internal validation set
871	Female	＜65	＜25 kg/m2	＜3	No	No	Yes	No	No	No	No	Yes	No	T1~T2	N0	No	No	No	No	No	No	Open surgery	Yes	＜12	＜2	＜5 cm	＜5 ng/ml	＜5 ng/ml	＜37 U/mL	＜37 U/mL	＜35 U/ml	＜35 U/ml	＜7 U/ml	＜7 U/ml	≥0.05 ng/ml	＜10 mg/l	＜10 mg/l	＜3	≥30 g/l	＜3	Other	Exophytic	＜6 months	No	Internal validation set
872	Female	＜65	＜25 kg/m2	＜3	No	No	No	No	No	No	No	No	No	T1~T2	N0	No	No	No	No	No	Yes	Open surgery	No	＜12	＜2	＜5 cm	≥5 ng/ml	＜5 ng/ml	＜37 U/mL	＜37 U/mL	＜35 U/ml	＜35 U/ml	＜7 U/ml	＜7 U/ml	＜0.05 ng/ml	＜10 mg/l	＜10 mg/l	≥3	＜30 g/l	＜3	Other	Unknown	＜6 months	No	Internal validation set
873	Female	＜65	＜25 kg/m2	≥3	No	No	Yes	No	No	Yes	No	No	No	T1~T2	N0	No	No	No	No	No	No	Open surgery	No	＜12	＜2	＜5 cm	＜5 ng/ml	≥5 ng/ml	＜37 U/mL	＜37 U/mL	＜35 U/ml	＜35 U/ml	＜7 U/ml	＜7 U/ml	＜0.05 ng/ml	＜10 mg/l	＜10 mg/l	＜3	＜30 g/l	≥3	Mucinous adenocarcinoma	Unknown	≥6 months	No	Internal validation set
874	Female	＜65	＜25 kg/m2	≥3	No	No	No	No	No	No	Yes	No	Yes	T1~T2	N0	No	No	No	No	No	No	Open surgery	No	≥12	＜2	＜5 cm	≥5 ng/ml	≥5 ng/ml	＜37 U/mL	＜37 U/mL	＜35 U/ml	＜35 U/ml	＜7 U/ml	＜7 U/ml	＜0.05 ng/ml	＜10 mg/l	＜10 mg/l	＜3	≥30 g/l	≥3	Adenocarcinoma	Infiltrative	＜6 months	No	Internal validation set
875	Male	＜65	＜25 kg/m2	＜3	No	Yes	Yes	Yes	No	No	Yes	Yes	No	T1~T2	N0	No	No	No	Yes	No	No	Laparoscopic surgery	No	≥12	＜2	＜5 cm	＜5 ng/ml	＜5 ng/ml	＜37 U/mL	＜37 U/mL	＜35 U/ml	＜35 U/ml	≥7 U/ml	＜7 U/ml	≥0.05 ng/ml	＜10 mg/l	＜10 mg/l	＜3	≥30 g/l	＜3	Other	Unknown	≥6 months	No	Internal validation set
876	Female	＜65	＜25 kg/m2	＜3	Yes	No	No	No	Yes	No	No	No	No	T3~T4	N0	No	No	No	No	No	No	Open surgery	No	≥12	＜2	≥5 cm	＜5 ng/ml	＜5 ng/ml	＜37 U/mL	＜37 U/mL	＜35 U/ml	＜35 U/ml	＜7 U/ml	＜7 U/ml	≥0.05 ng/ml	＜10 mg/l	＜10 mg/l	≥3	＜30 g/l	＜3	Adenocarcinoma	Exophytic	＜6 months	No	Internal validation set
877	Male	＜65	≥25 kg/m2	≥3	Yes	No	No	Yes	No	Yes	Yes	No	No	T3~T4	N0	No	Yes	Yes	Yes	No	No	Laparoscopic surgery	No	≥12	＜2	＜5 cm	≥5 ng/ml	＜5 ng/ml	＜37 U/mL	＜37 U/mL	≥35 U/ml	≥35 U/ml	≥7 U/ml	≥7 U/ml	≥0.05 ng/ml	＜10 mg/l	＜10 mg/l	≥3	＜30 g/l	＜3	Other	Infiltrative	≥6 months	No	Internal validation set
878	Female	≥65	＜25 kg/m2	＜3	No	No	Yes	Yes	No	No	Yes	No	No	T1~T2	N0	Yes	Yes	Yes	Yes	Yes	No	Open surgery	Yes	≥12	＜2	≥5 cm	≥5 ng/ml	≥5 ng/ml	＜37 U/mL	＜37 U/mL	≥35 U/ml	≥35 U/ml	＜7 U/ml	≥7 U/ml	＜0.05 ng/ml	≥10 mg/l	≥10 mg/l	≥3	≥30 g/l	＜3	Mucinous adenocarcinoma	Ulcerative	≥6 months	Yes	External validation set
879	Male	＜65	≥25 kg/m2	≥3	Yes	No	No	No	Yes	No	No	Yes	Yes	T3~T4	N1~N2	No	No	No	No	Yes	Yes	Open surgery	No	＜12	≥2	≥5 cm	≥5 ng/ml	≥5 ng/ml	≥37 U/mL	≥37 U/mL	≥35 U/ml	＜35 U/ml	≥7 U/ml	＜7 U/ml	≥0.05 ng/ml	＜10 mg/l	≥10 mg/l	＜3	＜30 g/l	≥3	Mucinous adenocarcinoma	Ulcerative	≥6 months	Yes	External validation set
880	Male	≥65	≥25 kg/m2	＜3	No	No	No	No	No	No	No	No	No	T1~T2	N1~N2	Yes	No	No	No	No	No	Open surgery	No	≥12	≥2	＜5 cm	＜5 ng/ml	＜5 ng/ml	≥37 U/mL	＜37 U/mL	≥35 U/ml	≥35 U/ml	＜7 U/ml	＜7 U/ml	＜0.05 ng/ml	≥10 mg/l	≥10 mg/l	＜3	≥30 g/l	＜3	Other	Infiltrative	＜6 months	Yes	External validation set
881	Male	＜65	＜25 kg/m2	≥3	No	No	No	No	No	Yes	No	No	No	T1~T2	N1~N2	No	No	No	Yes	Yes	No	Laparoscopic surgery	Yes	≥12	≥2	＜5 cm	≥5 ng/ml	≥5 ng/ml	＜37 U/mL	＜37 U/mL	＜35 U/ml	≥35 U/ml	≥7 U/ml	＜7 U/ml	≥0.05 ng/ml	＜10 mg/l	≥10 mg/l	＜3	≥30 g/l	≥3	Mucinous adenocarcinoma	Exophytic	＜6 months	Yes	External validation set
882	Female	＜65	＜25 kg/m2	≥3	No	No	No	No	No	No	No	No	No	T3~T4	N1~N2	Yes	No	No	Yes	No	No	Open surgery	Yes	＜12	＜2	≥5 cm	＜5 ng/ml	≥5 ng/ml	≥37 U/mL	＜37 U/mL	＜35 U/ml	＜35 U/ml	＜7 U/ml	＜7 U/ml	≥0.05 ng/ml	＜10 mg/l	＜10 mg/l	＜3	＜30 g/l	≥3	Adenocarcinoma	Ulcerative	≥6 months	Yes	External validation set
883	Female	≥65	＜25 kg/m2	＜3	No	No	No	No	No	Yes	No	Yes	No	T3~T4	N0	Yes	No	No	No	No	No	Laparoscopic surgery	No	≥12	≥2	＜5 cm	＜5 ng/ml	≥5 ng/ml	＜37 U/mL	＜37 U/mL	≥35 U/ml	＜35 U/ml	＜7 U/ml	＜7 U/ml	＜0.05 ng/ml	＜10 mg/l	≥10 mg/l	＜3	≥30 g/l	≥3	Other	Infiltrative	≥6 months	Yes	External validation set
884	Male	≥65	≥25 kg/m2	＜3	Yes	Yes	Yes	No	No	No	No	No	No	T3~T4	N0	Yes	No	No	Yes	No	No	Laparoscopic surgery	Yes	≥12	≥2	≥5 cm	＜5 ng/ml	≥5 ng/ml	＜37 U/mL	＜37 U/mL	≥35 U/ml	＜35 U/ml	＜7 U/ml	＜7 U/ml	≥0.05 ng/ml	＜10 mg/l	≥10 mg/l	＜3	≥30 g/l	≥3	Other	Exophytic	≥6 months	Yes	External validation set
885	Male	≥65	＜25 kg/m2	≥3	No	Yes	No	Yes	No	No	No	No	No	T3~T4	N1~N2	Yes	No	No	No	Yes	No	Laparoscopic surgery	Yes	≥12	≥2	≥5 cm	≥5 ng/ml	≥5 ng/ml	＜37 U/mL	≥37 U/mL	≥35 U/ml	≥35 U/ml	＜7 U/ml	≥7 U/ml	＜0.05 ng/ml	＜10 mg/l	＜10 mg/l	＜3	≥30 g/l	≥3	Adenocarcinoma	Ulcerative	≥6 months	Yes	External validation set
886	Male	≥65	＜25 kg/m2	＜3	No	No	No	No	No	No	No	No	No	T1~T2	N0	Yes	No	No	Yes	No	No	Laparoscopic surgery	Yes	≥12	＜2	≥5 cm	＜5 ng/ml	＜5 ng/ml	＜37 U/mL	≥37 U/mL	≥35 U/ml	＜35 U/ml	＜7 U/ml	≥7 U/ml	＜0.05 ng/ml	≥10 mg/l	＜10 mg/l	＜3	＜30 g/l	≥3	Adenocarcinoma	Ulcerative	≥6 months	Yes	External validation set
887	Female	≥65	≥25 kg/m2	＜3	No	No	No	No	No	No	No	Yes	No	T3~T4	N1~N2	Yes	No	No	No	Yes	Yes	Open surgery	No	≥12	＜2	＜5 cm	＜5 ng/ml	≥5 ng/ml	＜37 U/mL	＜37 U/mL	＜35 U/ml	＜35 U/ml	＜7 U/ml	＜7 U/ml	＜0.05 ng/ml	≥10 mg/l	＜10 mg/l	≥3	＜30 g/l	＜3	Adenocarcinoma	Exophytic	≥6 months	Yes	External validation set
888	Female	≥65	≥25 kg/m2	＜3	No	No	No	Yes	Yes	No	No	No	No	T3~T4	N0	No	No	Yes	No	No	No	Open surgery	No	≥12	≥2	≥5 cm	＜5 ng/ml	≥5 ng/ml	＜37 U/mL	≥37 U/mL	≥35 U/ml	≥35 U/ml	≥7 U/ml	＜7 U/ml	＜0.05 ng/ml	＜10 mg/l	＜10 mg/l	≥3	＜30 g/l	＜3	Mucinous adenocarcinoma	Exophytic	≥6 months	Yes	External validation set
889	Female	≥65	＜25 kg/m2	≥3	No	No	No	No	Yes	No	No	Yes	No	T3~T4	N1~N2	No	No	Yes	Yes	No	Yes	Open surgery	Yes	≥12	≥2	＜5 cm	＜5 ng/ml	＜5 ng/ml	＜37 U/mL	＜37 U/mL	＜35 U/ml	＜35 U/ml	＜7 U/ml	＜7 U/ml	＜0.05 ng/ml	＜10 mg/l	＜10 mg/l	＜3	≥30 g/l	≥3	Mucinous adenocarcinoma	Ulcerative	≥6 months	Yes	External validation set
890	Male	＜65	＜25 kg/m2	≥3	No	No	Yes	Yes	No	No	Yes	Yes	No	T3~T4	N1~N2	No	No	No	No	No	Yes	Laparoscopic surgery	Yes	≥12	≥2	≥5 cm	＜5 ng/ml	≥5 ng/ml	＜37 U/mL	＜37 U/mL	＜35 U/ml	＜35 U/ml	＜7 U/ml	＜7 U/ml	＜0.05 ng/ml	＜10 mg/l	＜10 mg/l	＜3	≥30 g/l	≥3	Adenocarcinoma	Exophytic	≥6 months	Yes	External validation set
891	Female	≥65	＜25 kg/m2	≥3	No	No	No	No	No	No	No	No	No	T3~T4	N1~N2	No	No	No	Yes	No	Yes	Laparoscopic surgery	Yes	＜12	≥2	≥5 cm	＜5 ng/ml	≥5 ng/ml	≥37 U/mL	＜37 U/mL	＜35 U/ml	≥35 U/ml	＜7 U/ml	≥7 U/ml	＜0.05 ng/ml	＜10 mg/l	＜10 mg/l	＜3	≥30 g/l	＜3	Other	Infiltrative	＜6 months	Yes	External validation set
892	Female	＜65	＜25 kg/m2	＜3	Yes	Yes	No	No	No	No	No	Yes	No	T1~T2	N1~N2	No	Yes	Yes	Yes	No	Yes	Laparoscopic surgery	Yes	＜12	＜2	≥5 cm	＜5 ng/ml	≥5 ng/ml	＜37 U/mL	＜37 U/mL	≥35 U/ml	＜35 U/ml	≥7 U/ml	＜7 U/ml	＜0.05 ng/ml	＜10 mg/l	＜10 mg/l	＜3	≥30 g/l	≥3	Other	Exophytic	≥6 months	Yes	External validation set
893	Male	＜65	≥25 kg/m2	＜3	No	Yes	No	No	No	No	Yes	No	No	T3~T4	N1~N2	No	No	No	No	Yes	Yes	Laparoscopic surgery	No	≥12	＜2	＜5 cm	＜5 ng/ml	≥5 ng/ml	＜37 U/mL	＜37 U/mL	＜35 U/ml	≥35 U/ml	＜7 U/ml	＜7 U/ml	＜0.05 ng/ml	＜10 mg/l	≥10 mg/l	＜3	≥30 g/l	≥3	Adenocarcinoma	Exophytic	≥6 months	Yes	External validation set
894	Female	≥65	＜25 kg/m2	＜3	No	No	No	No	No	No	No	No	No	T1~T2	N1~N2	No	No	No	No	No	Yes	Open surgery	Yes	≥12	≥2	＜5 cm	＜5 ng/ml	＜5 ng/ml	＜37 U/mL	≥37 U/mL	≥35 U/ml	≥35 U/ml	＜7 U/ml	＜7 U/ml	≥0.05 ng/ml	＜10 mg/l	＜10 mg/l	＜3	≥30 g/l	＜3	Adenocarcinoma	Ulcerative	＜6 months	Yes	External validation set
895	Male	≥65	＜25 kg/m2	≥3	No	No	Yes	No	No	No	No	No	Yes	T3~T4	N1~N2	Yes	No	No	Yes	No	No	Open surgery	No	≥12	＜2	＜5 cm	＜5 ng/ml	＜5 ng/ml	≥37 U/mL	≥37 U/mL	＜35 U/ml	＜35 U/ml	＜7 U/ml	＜7 U/ml	≥0.05 ng/ml	＜10 mg/l	＜10 mg/l	＜3	＜30 g/l	＜3	Mucinous adenocarcinoma	Ulcerative	≥6 months	Yes	External validation set
896	Female	≥65	＜25 kg/m2	＜3	No	No	No	Yes	Yes	No	No	No	No	T1~T2	N1~N2	Yes	No	No	No	No	Yes	Open surgery	No	＜12	≥2	≥5 cm	＜5 ng/ml	≥5 ng/ml	＜37 U/mL	＜37 U/mL	≥35 U/ml	＜35 U/ml	＜7 U/ml	＜7 U/ml	＜0.05 ng/ml	＜10 mg/l	≥10 mg/l	≥3	≥30 g/l	＜3	Mucinous adenocarcinoma	Exophytic	≥6 months	Yes	External validation set
897	Male	≥65	＜25 kg/m2	≥3	Yes	No	Yes	Yes	Yes	No	No	No	No	T1~T2	N0	Yes	No	Yes	No	No	Yes	Open surgery	Yes	≥12	≥2	≥5 cm	＜5 ng/ml	≥5 ng/ml	＜37 U/mL	＜37 U/mL	＜35 U/ml	＜35 U/ml	＜7 U/ml	＜7 U/ml	＜0.05 ng/ml	＜10 mg/l	＜10 mg/l	＜3	≥30 g/l	＜3	Mucinous adenocarcinoma	Infiltrative	＜6 months	Yes	External validation set
898	Female	≥65	＜25 kg/m2	≥3	No	No	No	No	No	No	No	No	No	T3~T4	N1~N2	Yes	No	No	Yes	No	Yes	Open surgery	Yes	≥12	≥2	＜5 cm	≥5 ng/ml	≥5 ng/ml	≥37 U/mL	＜37 U/mL	≥35 U/ml	＜35 U/ml	＜7 U/ml	＜7 U/ml	＜0.05 ng/ml	＜10 mg/l	≥10 mg/l	＜3	＜30 g/l	≥3	Other	Infiltrative	≥6 months	Yes	External validation set
899	Male	≥65	＜25 kg/m2	＜3	Yes	No	No	No	No	No	No	No	No	T1~T2	N1~N2	Yes	No	No	No	No	Yes	Open surgery	Yes	≥12	＜2	≥5 cm	＜5 ng/ml	≥5 ng/ml	＜37 U/mL	＜37 U/mL	≥35 U/ml	＜35 U/ml	＜7 U/ml	＜7 U/ml	＜0.05 ng/ml	≥10 mg/l	≥10 mg/l	≥3	＜30 g/l	≥3	Other	Ulcerative	＜6 months	Yes	External validation set
900	Female	≥65	＜25 kg/m2	＜3	No	No	No	No	Yes	No	No	No	No	T3~T4	N1~N2	No	No	No	No	Yes	Yes	Laparoscopic surgery	No	≥12	≥2	＜5 cm	≥5 ng/ml	≥5 ng/ml	＜37 U/mL	＜37 U/mL	＜35 U/ml	＜35 U/ml	＜7 U/ml	＜7 U/ml	＜0.05 ng/ml	≥10 mg/l	＜10 mg/l	＜3	＜30 g/l	＜3	Adenocarcinoma	Ulcerative	＜6 months	Yes	External validation set
901	Female	≥65	≥25 kg/m2	≥3	No	No	No	No	Yes	No	No	No	No	T3~T4	N1~N2	No	No	No	No	No	Yes	Laparoscopic surgery	No	＜12	≥2	≥5 cm	＜5 ng/ml	＜5 ng/ml	＜37 U/mL	＜37 U/mL	＜35 U/ml	＜35 U/ml	≥7 U/ml	＜7 U/ml	＜0.05 ng/ml	≥10 mg/l	＜10 mg/l	＜3	＜30 g/l	≥3	Mucinous adenocarcinoma	Ulcerative	≥6 months	Yes	External validation set
902	Female	＜65	＜25 kg/m2	＜3	No	No	No	No	No	Yes	No	No	No	T1~T2	N1~N2	No	No	No	Yes	No	Yes	Laparoscopic surgery	No	≥12	＜2	≥5 cm	≥5 ng/ml	≥5 ng/ml	＜37 U/mL	＜37 U/mL	＜35 U/ml	≥35 U/ml	＜7 U/ml	＜7 U/ml	＜0.05 ng/ml	＜10 mg/l	＜10 mg/l	＜3	≥30 g/l	＜3	Mucinous adenocarcinoma	Exophytic	≥6 months	Yes	External validation set
903	Female	＜65	≥25 kg/m2	＜3	No	No	No	No	No	No	Yes	No	No	T3~T4	N0	Yes	Yes	Yes	No	No	Yes	Laparoscopic surgery	No	≥12	≥2	≥5 cm	＜5 ng/ml	＜5 ng/ml	＜37 U/mL	＜37 U/mL	＜35 U/ml	≥35 U/ml	≥7 U/ml	＜7 U/ml	＜0.05 ng/ml	＜10 mg/l	＜10 mg/l	＜3	≥30 g/l	＜3	Adenocarcinoma	Exophytic	＜6 months	Yes	External validation set
904	Female	＜65	＜25 kg/m2	≥3	No	No	No	Yes	No	Yes	No	No	No	T3~T4	N0	Yes	No	Yes	No	Yes	No	Open surgery	No	＜12	≥2	≥5 cm	＜5 ng/ml	＜5 ng/ml	＜37 U/mL	＜37 U/mL	≥35 U/ml	＜35 U/ml	＜7 U/ml	＜7 U/ml	≥0.05 ng/ml	＜10 mg/l	＜10 mg/l	＜3	≥30 g/l	≥3	Mucinous adenocarcinoma	Exophytic	≥6 months	Yes	External validation set
905	Female	≥65	＜25 kg/m2	＜3	No	Yes	No	No	No	No	No	No	No	T1~T2	N0	No	No	No	No	No	No	Open surgery	No	≥12	≥2	＜5 cm	＜5 ng/ml	≥5 ng/ml	＜37 U/mL	≥37 U/mL	≥35 U/ml	＜35 U/ml	≥7 U/ml	≥7 U/ml	≥0.05 ng/ml	＜10 mg/l	＜10 mg/l	＜3	＜30 g/l	≥3	Other	Ulcerative	＜6 months	Yes	External validation set
906	Female	≥65	≥25 kg/m2	≥3	No	No	Yes	No	No	No	Yes	No	No	T1~T2	N1~N2	No	No	No	No	No	Yes	Laparoscopic surgery	Yes	＜12	≥2	＜5 cm	＜5 ng/ml	＜5 ng/ml	＜37 U/mL	＜37 U/mL	＜35 U/ml	＜35 U/ml	＜7 U/ml	＜7 U/ml	＜0.05 ng/ml	≥10 mg/l	＜10 mg/l	≥3	＜30 g/l	＜3	Other	Exophytic	≥6 months	No	External validation set
907	Male	＜65	≥25 kg/m2	≥3	No	No	No	Yes	No	No	No	Yes	No	T3~T4	N1~N2	Yes	No	No	Yes	No	No	Open surgery	No	≥12	≥2	＜5 cm	＜5 ng/ml	≥5 ng/ml	＜37 U/mL	≥37 U/mL	＜35 U/ml	＜35 U/ml	＜7 U/ml	≥7 U/ml	＜0.05 ng/ml	≥10 mg/l	＜10 mg/l	＜3	＜30 g/l	＜3	Adenocarcinoma	Ulcerative	＜6 months	No	External validation set
908	Male	≥65	＜25 kg/m2	≥3	No	No	Yes	No	Yes	No	No	No	No	T1~T2	N1~N2	Yes	Yes	No	Yes	No	No	Open surgery	No	≥12	≥2	≥5 cm	＜5 ng/ml	≥5 ng/ml	＜37 U/mL	＜37 U/mL	＜35 U/ml	＜35 U/ml	＜7 U/ml	＜7 U/ml	＜0.05 ng/ml	≥10 mg/l	＜10 mg/l	≥3	＜30 g/l	≥3	Adenocarcinoma	Exophytic	＜6 months	No	External validation set
909	Male	＜65	＜25 kg/m2	＜3	No	No	No	No	No	No	No	Yes	No	T3~T4	N1~N2	No	Yes	No	No	No	No	Open surgery	Yes	≥12	≥2	≥5 cm	＜5 ng/ml	≥5 ng/ml	≥37 U/mL	＜37 U/mL	＜35 U/ml	＜35 U/ml	＜7 U/ml	＜7 U/ml	＜0.05 ng/ml	＜10 mg/l	＜10 mg/l	≥3	＜30 g/l	≥3	Mucinous adenocarcinoma	Exophytic	＜6 months	No	External validation set
910	Female	≥65	＜25 kg/m2	＜3	No	No	Yes	No	Yes	Yes	No	Yes	No	T1~T2	N1~N2	Yes	No	No	No	No	No	Open surgery	Yes	≥12	≥2	≥5 cm	＜5 ng/ml	≥5 ng/ml	≥37 U/mL	＜37 U/mL	＜35 U/ml	＜35 U/ml	＜7 U/ml	＜7 U/ml	＜0.05 ng/ml	＜10 mg/l	＜10 mg/l	＜3	＜30 g/l	≥3	Adenocarcinoma	Infiltrative	＜6 months	No	External validation set
911	Female	＜65	＜25 kg/m2	≥3	Yes	No	No	No	No	No	No	No	No	T1~T2	N0	No	No	No	Yes	No	Yes	Laparoscopic surgery	No	≥12	≥2	≥5 cm	＜5 ng/ml	≥5 ng/ml	＜37 U/mL	＜37 U/mL	＜35 U/ml	＜35 U/ml	＜7 U/ml	＜7 U/ml	＜0.05 ng/ml	≥10 mg/l	＜10 mg/l	＜3	≥30 g/l	＜3	Adenocarcinoma	Exophytic	≥6 months	No	External validation set
912	Male	≥65	≥25 kg/m2	≥3	No	Yes	No	No	Yes	No	No	Yes	No	T1~T2	N1~N2	No	No	No	Yes	No	No	Laparoscopic surgery	Yes	＜12	＜2	≥5 cm	＜5 ng/ml	＜5 ng/ml	≥37 U/mL	＜37 U/mL	＜35 U/ml	＜35 U/ml	＜7 U/ml	＜7 U/ml	＜0.05 ng/ml	≥10 mg/l	＜10 mg/l	＜3	＜30 g/l	≥3	Other	Ulcerative	＜6 months	No	External validation set
913	Male	≥65	≥25 kg/m2	≥3	Yes	Yes	No	No	No	Yes	No	No	Yes	T1~T2	N1~N2	No	No	No	No	Yes	Yes	Laparoscopic surgery	Yes	＜12	≥2	≥5 cm	＜5 ng/ml	≥5 ng/ml	＜37 U/mL	＜37 U/mL	＜35 U/ml	＜35 U/ml	＜7 U/ml	＜7 U/ml	＜0.05 ng/ml	＜10 mg/l	≥10 mg/l	＜3	＜30 g/l	＜3	Other	Ulcerative	≥6 months	No	External validation set
914	Female	≥65	＜25 kg/m2	＜3	No	Yes	No	No	No	Yes	No	No	No	T1~T2	N1~N2	No	No	No	No	Yes	Yes	Laparoscopic surgery	No	≥12	＜2	＜5 cm	＜5 ng/ml	≥5 ng/ml	＜37 U/mL	＜37 U/mL	＜35 U/ml	≥35 U/ml	＜7 U/ml	＜7 U/ml	≥0.05 ng/ml	＜10 mg/l	≥10 mg/l	＜3	＜30 g/l	＜3	Other	Ulcerative	≥6 months	No	External validation set
915	Male	≥65	＜25 kg/m2	＜3	No	No	No	No	Yes	No	No	No	No	T1~T2	N0	No	No	No	No	No	No	Open surgery	Yes	＜12	≥2	≥5 cm	≥5 ng/ml	≥5 ng/ml	＜37 U/mL	＜37 U/mL	＜35 U/ml	≥35 U/ml	＜7 U/ml	＜7 U/ml	＜0.05 ng/ml	＜10 mg/l	＜10 mg/l	＜3	≥30 g/l	＜3	Adenocarcinoma	Exophytic	≥6 months	No	External validation set
916	Female	≥65	≥25 kg/m2	≥3	No	No	Yes	Yes	No	No	No	No	No	T1~T2	N0	Yes	No	Yes	No	No	No	Open surgery	No	≥12	≥2	＜5 cm	＜5 ng/ml	≥5 ng/ml	＜37 U/mL	＜37 U/mL	＜35 U/ml	＜35 U/ml	＜7 U/ml	＜7 U/ml	＜0.05 ng/ml	＜10 mg/l	≥10 mg/l	＜3	≥30 g/l	≥3	Adenocarcinoma	Infiltrative	≥6 months	No	External validation set
917	Male	≥65	＜25 kg/m2	≥3	No	No	No	No	No	No	No	No	No	T1~T2	N0	Yes	No	No	No	No	Yes	Laparoscopic surgery	No	≥12	＜2	＜5 cm	≥5 ng/ml	≥5 ng/ml	＜37 U/mL	＜37 U/mL	＜35 U/ml	＜35 U/ml	＜7 U/ml	＜7 U/ml	＜0.05 ng/ml	＜10 mg/l	≥10 mg/l	＜3	≥30 g/l	≥3	Mucinous adenocarcinoma	Infiltrative	≥6 months	No	External validation set
918	Male	＜65	≥25 kg/m2	≥3	No	No	Yes	No	No	No	Yes	No	No	T3~T4	N0	No	No	Yes	No	No	Yes	Open surgery	No	≥12	＜2	≥5 cm	＜5 ng/ml	≥5 ng/ml	＜37 U/mL	＜37 U/mL	＜35 U/ml	＜35 U/ml	≥7 U/ml	≥7 U/ml	＜0.05 ng/ml	＜10 mg/l	＜10 mg/l	＜3	＜30 g/l	≥3	Adenocarcinoma	Ulcerative	＜6 months	No	External validation set
919	Female	＜65	≥25 kg/m2	≥3	No	Yes	Yes	No	No	No	No	No	No	T3~T4	N1~N2	Yes	No	No	Yes	No	No	Open surgery	Yes	≥12	＜2	≥5 cm	＜5 ng/ml	≥5 ng/ml	＜37 U/mL	≥37 U/mL	≥35 U/ml	＜35 U/ml	≥7 U/ml	＜7 U/ml	＜0.05 ng/ml	＜10 mg/l	＜10 mg/l	≥3	≥30 g/l	≥3	Mucinous adenocarcinoma	Ulcerative	≥6 months	No	External validation set
920	Female	≥65	＜25 kg/m2	＜3	No	Yes	No	Yes	No	No	No	No	No	T1~T2	N0	Yes	No	No	No	No	Yes	Laparoscopic surgery	Yes	≥12	＜2	＜5 cm	＜5 ng/ml	≥5 ng/ml	＜37 U/mL	＜37 U/mL	≥35 U/ml	＜35 U/ml	＜7 U/ml	≥7 U/ml	＜0.05 ng/ml	＜10 mg/l	＜10 mg/l	＜3	≥30 g/l	≥3	Adenocarcinoma	Exophytic	＜6 months	No	External validation set
921	Female	≥65	＜25 kg/m2	≥3	No	No	No	No	No	No	No	No	No	T3~T4	N0	Yes	No	No	Yes	No	No	Laparoscopic surgery	Yes	≥12	＜2	＜5 cm	＜5 ng/ml	≥5 ng/ml	＜37 U/mL	＜37 U/mL	＜35 U/ml	＜35 U/ml	≥7 U/ml	＜7 U/ml	＜0.05 ng/ml	＜10 mg/l	＜10 mg/l	＜3	≥30 g/l	≥3	Other	Exophytic	＜6 months	No	External validation set
922	Female	≥65	＜25 kg/m2	≥3	No	No	No	No	No	No	No	No	No	T1~T2	N0	No	No	No	No	No	Yes	Laparoscopic surgery	No	≥12	＜2	≥5 cm	＜5 ng/ml	＜5 ng/ml	＜37 U/mL	≥37 U/mL	＜35 U/ml	＜35 U/ml	＜7 U/ml	＜7 U/ml	＜0.05 ng/ml	＜10 mg/l	＜10 mg/l	＜3	＜30 g/l	≥3	Mucinous adenocarcinoma	Exophytic	＜6 months	No	External validation set
923	Male	＜65	＜25 kg/m2	≥3	No	No	Yes	No	No	No	Yes	No	No	T3~T4	N0	Yes	No	No	No	No	No	Open surgery	No	≥12	＜2	＜5 cm	＜5 ng/ml	≥5 ng/ml	＜37 U/mL	＜37 U/mL	＜35 U/ml	＜35 U/ml	＜7 U/ml	＜7 U/ml	＜0.05 ng/ml	＜10 mg/l	＜10 mg/l	＜3	＜30 g/l	≥3	Mucinous adenocarcinoma	Ulcerative	≥6 months	No	External validation set
924	Female	≥65	≥25 kg/m2	≥3	No	Yes	No	No	No	No	No	No	No	T1~T2	N1~N2	No	No	No	No	Yes	No	Laparoscopic surgery	No	＜12	＜2	＜5 cm	＜5 ng/ml	≥5 ng/ml	＜37 U/mL	＜37 U/mL	＜35 U/ml	＜35 U/ml	＜7 U/ml	＜7 U/ml	＜0.05 ng/ml	＜10 mg/l	＜10 mg/l	＜3	≥30 g/l	＜3	Adenocarcinoma	Ulcerative	＜6 months	No	External validation set
925	Male	≥65	＜25 kg/m2	≥3	Yes	No	Yes	No	Yes	No	No	No	No	T1~T2	N0	No	No	No	No	No	No	Open surgery	No	≥12	≥2	＜5 cm	＜5 ng/ml	＜5 ng/ml	≥37 U/mL	＜37 U/mL	＜35 U/ml	＜35 U/ml	＜7 U/ml	＜7 U/ml	＜0.05 ng/ml	＜10 mg/l	＜10 mg/l	≥3	＜30 g/l	＜3	Adenocarcinoma	Exophytic	≥6 months	No	External validation set
926	Female	≥65	＜25 kg/m2	≥3	No	Yes	No	No	Yes	No	No	No	No	T1~T2	N1~N2	Yes	No	No	No	No	No	Open surgery	No	≥12	≥2	＜5 cm	＜5 ng/ml	≥5 ng/ml	＜37 U/mL	＜37 U/mL	＜35 U/ml	＜35 U/ml	＜7 U/ml	＜7 U/ml	≥0.05 ng/ml	＜10 mg/l	＜10 mg/l	＜3	≥30 g/l	＜3	Mucinous adenocarcinoma	Exophytic	≥6 months	No	External validation set
927	Male	≥65	＜25 kg/m2	＜3	Yes	No	No	No	No	No	No	No	No	T1~T2	N0	No	Yes	No	No	Yes	No	Open surgery	No	≥12	＜2	＜5 cm	＜5 ng/ml	≥5 ng/ml	≥37 U/mL	＜37 U/mL	＜35 U/ml	＜35 U/ml	＜7 U/ml	＜7 U/ml	≥0.05 ng/ml	≥10 mg/l	≥10 mg/l	＜3	≥30 g/l	＜3	Adenocarcinoma	Ulcerative	≥6 months	No	External validation set
928	Male	≥65	≥25 kg/m2	＜3	No	No	No	No	No	No	No	Yes	Yes	T1~T2	N0	No	No	No	No	No	No	Open surgery	No	＜12	＜2	＜5 cm	＜5 ng/ml	＜5 ng/ml	＜37 U/mL	＜37 U/mL	＜35 U/ml	＜35 U/ml	＜7 U/ml	＜7 U/ml	＜0.05 ng/ml	≥10 mg/l	＜10 mg/l	＜3	≥30 g/l	≥3	Mucinous adenocarcinoma	Infiltrative	＜6 months	No	External validation set
929	Male	≥65	≥25 kg/m2	＜3	No	No	No	No	No	No	No	Yes	No	T1~T2	N0	Yes	No	No	No	No	No	Laparoscopic surgery	Yes	＜12	＜2	＜5 cm	＜5 ng/ml	≥5 ng/ml	≥37 U/mL	＜37 U/mL	＜35 U/ml	＜35 U/ml	＜7 U/ml	＜7 U/ml	＜0.05 ng/ml	＜10 mg/l	＜10 mg/l	＜3	≥30 g/l	＜3	Adenocarcinoma	Ulcerative	＜6 months	No	External validation set
930	Female	≥65	＜25 kg/m2	≥3	No	No	No	No	No	No	No	No	No	T1~T2	N0	Yes	No	No	Yes	No	Yes	Open surgery	No	≥12	＜2	＜5 cm	＜5 ng/ml	≥5 ng/ml	≥37 U/mL	＜37 U/mL	＜35 U/ml	＜35 U/ml	＜7 U/ml	＜7 U/ml	＜0.05 ng/ml	＜10 mg/l	≥10 mg/l	＜3	≥30 g/l	＜3	Other	Exophytic	≥6 months	No	External validation set
931	Male	≥65	＜25 kg/m2	＜3	No	Yes	No	No	No	Yes	No	Yes	No	T1~T2	N1~N2	Yes	No	No	Yes	No	No	Open surgery	Yes	≥12	＜2	≥5 cm	≥5 ng/ml	＜5 ng/ml	≥37 U/mL	≥37 U/mL	＜35 U/ml	≥35 U/ml	＜7 U/ml	＜7 U/ml	＜0.05 ng/ml	＜10 mg/l	＜10 mg/l	＜3	≥30 g/l	≥3	Adenocarcinoma	Ulcerative	＜6 months	No	External validation set
932	Female	≥65	≥25 kg/m2	≥3	No	Yes	Yes	No	No	No	No	No	No	T1~T2	N1~N2	No	No	No	Yes	No	Yes	Open surgery	No	≥12	＜2	≥5 cm	≥5 ng/ml	＜5 ng/ml	＜37 U/mL	≥37 U/mL	＜35 U/ml	＜35 U/ml	＜7 U/ml	＜7 U/ml	＜0.05 ng/ml	＜10 mg/l	≥10 mg/l	＜3	≥30 g/l	＜3	Mucinous adenocarcinoma	Exophytic	＜6 months	No	External validation set
933	Female	＜65	＜25 kg/m2	＜3	No	No	No	Yes	No	No	No	No	No	T1~T2	N0	No	No	No	No	No	Yes	Laparoscopic surgery	No	≥12	＜2	＜5 cm	＜5 ng/ml	≥5 ng/ml	＜37 U/mL	≥37 U/mL	＜35 U/ml	＜35 U/ml	＜7 U/ml	≥7 U/ml	＜0.05 ng/ml	＜10 mg/l	≥10 mg/l	≥3	≥30 g/l	＜3	Mucinous adenocarcinoma	Infiltrative	≥6 months	No	External validation set
934	Female	≥65	＜25 kg/m2	≥3	No	No	No	No	No	No	Yes	No	No	T3~T4	N0	No	No	No	No	No	Yes	Open surgery	No	≥12	≥2	＜5 cm	＜5 ng/ml	≥5 ng/ml	＜37 U/mL	＜37 U/mL	＜35 U/ml	≥35 U/ml	＜7 U/ml	＜7 U/ml	＜0.05 ng/ml	＜10 mg/l	≥10 mg/l	≥3	＜30 g/l	＜3	Mucinous adenocarcinoma	Infiltrative	＜6 months	No	External validation set
935	Female	＜65	≥25 kg/m2	＜3	No	Yes	No	No	No	No	No	No	No	T3~T4	N0	Yes	No	No	No	No	No	Laparoscopic surgery	Yes	＜12	≥2	＜5 cm	＜5 ng/ml	＜5 ng/ml	＜37 U/mL	＜37 U/mL	≥35 U/ml	＜35 U/ml	＜7 U/ml	≥7 U/ml	≥0.05 ng/ml	＜10 mg/l	＜10 mg/l	＜3	＜30 g/l	＜3	Adenocarcinoma	Infiltrative	≥6 months	No	External validation set
936	Female	≥65	＜25 kg/m2	＜3	No	Yes	No	No	No	No	Yes	Yes	No	T1~T2	N0	Yes	No	No	No	No	No	Open surgery	Yes	＜12	＜2	＜5 cm	＜5 ng/ml	＜5 ng/ml	＜37 U/mL	＜37 U/mL	≥35 U/ml	＜35 U/ml	＜7 U/ml	＜7 U/ml	＜0.05 ng/ml	＜10 mg/l	＜10 mg/l	＜3	≥30 g/l	＜3	Other	Exophytic	≥6 months	No	External validation set
937	Female	＜65	＜25 kg/m2	≥3	No	No	No	No	Yes	No	Yes	No	No	T1~T2	N0	No	No	No	No	No	Yes	Laparoscopic surgery	No	≥12	＜2	≥5 cm	＜5 ng/ml	＜5 ng/ml	＜37 U/mL	＜37 U/mL	≥35 U/ml	＜35 U/ml	≥7 U/ml	＜7 U/ml	＜0.05 ng/ml	＜10 mg/l	＜10 mg/l	＜3	＜30 g/l	＜3	Mucinous adenocarcinoma	Ulcerative	＜6 months	No	External validation set
938	Male	＜65	＜25 kg/m2	＜3	No	No	No	No	Yes	No	No	Yes	No	T1~T2	N0	No	No	Yes	No	No	No	Open surgery	No	＜12	＜2	＜5 cm	＜5 ng/ml	＜5 ng/ml	＜37 U/mL	＜37 U/mL	＜35 U/ml	＜35 U/ml	＜7 U/ml	＜7 U/ml	＜0.05 ng/ml	＜10 mg/l	≥10 mg/l	＜3	≥30 g/l	＜3	Adenocarcinoma	Ulcerative	＜6 months	No	External validation set
939	Female	≥65	＜25 kg/m2	≥3	No	No	No	No	No	No	No	No	No	T1~T2	N1~N2	Yes	No	No	No	No	Yes	Laparoscopic surgery	Yes	≥12	＜2	＜5 cm	＜5 ng/ml	＜5 ng/ml	＜37 U/mL	＜37 U/mL	＜35 U/ml	＜35 U/ml	≥7 U/ml	≥7 U/ml	≥0.05 ng/ml	＜10 mg/l	≥10 mg/l	＜3	≥30 g/l	＜3	Adenocarcinoma	Exophytic	＜6 months	No	External validation set
940	Female	＜65	≥25 kg/m2	＜3	No	No	No	No	No	No	No	Yes	No	T1~T2	N1~N2	Yes	No	Yes	No	Yes	Yes	Laparoscopic surgery	No	≥12	＜2	≥5 cm	＜5 ng/ml	＜5 ng/ml	＜37 U/mL	＜37 U/mL	≥35 U/ml	＜35 U/ml	≥7 U/ml	＜7 U/ml	＜0.05 ng/ml	＜10 mg/l	＜10 mg/l	＜3	≥30 g/l	＜3	Adenocarcinoma	Exophytic	≥6 months	No	External validation set
941	Male	＜65	≥25 kg/m2	＜3	Yes	Yes	No	No	Yes	Yes	No	No	No	T1~T2	N0	Yes	No	No	No	Yes	No	Open surgery	No	≥12	＜2	＜5 cm	＜5 ng/ml	＜5 ng/ml	＜37 U/mL	＜37 U/mL	＜35 U/ml	＜35 U/ml	＜7 U/ml	＜7 U/ml	＜0.05 ng/ml	＜10 mg/l	＜10 mg/l	＜3	≥30 g/l	＜3	Adenocarcinoma	Ulcerative	＜6 months	No	External validation set
942	Female	≥65	＜25 kg/m2	＜3	No	Yes	No	No	No	No	No	No	No	T1~T2	N0	No	Yes	No	No	No	No	Open surgery	No	≥12	＜2	＜5 cm	＜5 ng/ml	＜5 ng/ml	＜37 U/mL	＜37 U/mL	＜35 U/ml	＜35 U/ml	＜7 U/ml	＜7 U/ml	＜0.05 ng/ml	＜10 mg/l	＜10 mg/l	＜3	≥30 g/l	＜3	Mucinous adenocarcinoma	Exophytic	≥6 months	No	External validation set
943	Female	≥65	＜25 kg/m2	＜3	No	No	Yes	No	No	No	No	No	No	T1~T2	N0	No	No	No	Yes	No	Yes	Open surgery	No	≥12	＜2	＜5 cm	＜5 ng/ml	＜5 ng/ml	≥37 U/mL	＜37 U/mL	＜35 U/ml	＜35 U/ml	＜7 U/ml	＜7 U/ml	＜0.05 ng/ml	≥10 mg/l	＜10 mg/l	＜3	≥30 g/l	＜3	Adenocarcinoma	Ulcerative	≥6 months	No	External validation set
944	Female	≥65	＜25 kg/m2	＜3	Yes	No	No	Yes	No	No	No	No	No	T1~T2	N0	No	Yes	No	No	No	No	Laparoscopic surgery	No	≥12	＜2	＜5 cm	＜5 ng/ml	＜5 ng/ml	＜37 U/mL	＜37 U/mL	＜35 U/ml	＜35 U/ml	＜7 U/ml	＜7 U/ml	＜0.05 ng/ml	≥10 mg/l	＜10 mg/l	＜3	≥30 g/l	≥3	Mucinous adenocarcinoma	Exophytic	＜6 months	No	External validation set
945	Female	≥65	＜25 kg/m2	＜3	No	Yes	No	Yes	No	No	No	No	No	T1~T2	N0	Yes	No	No	No	No	Yes	Laparoscopic surgery	No	≥12	＜2	＜5 cm	＜5 ng/ml	＜5 ng/ml	＜37 U/mL	≥37 U/mL	＜35 U/ml	≥35 U/ml	＜7 U/ml	≥7 U/ml	＜0.05 ng/ml	＜10 mg/l	＜10 mg/l	＜3	≥30 g/l	＜3	Mucinous adenocarcinoma	Exophytic	＜6 months	No	External validation set
946	Female	＜65	＜25 kg/m2	≥3	No	Yes	Yes	No	Yes	No	No	No	Yes	T1~T2	N0	Yes	No	No	No	No	No	Laparoscopic surgery	No	≥12	＜2	＜5 cm	＜5 ng/ml	＜5 ng/ml	≥37 U/mL	＜37 U/mL	＜35 U/ml	≥35 U/ml	＜7 U/ml	＜7 U/ml	＜0.05 ng/ml	＜10 mg/l	＜10 mg/l	＜3	≥30 g/l	＜3	Other	Infiltrative	≥6 months	No	External validation set
947	Female	≥65	＜25 kg/m2	≥3	Yes	No	No	No	No	No	No	No	Yes	T1~T2	N0	No	No	No	No	No	No	Open surgery	No	＜12	≥2	＜5 cm	≥5 ng/ml	＜5 ng/ml	≥37 U/mL	≥37 U/mL	＜35 U/ml	＜35 U/ml	＜7 U/ml	≥7 U/ml	＜0.05 ng/ml	＜10 mg/l	＜10 mg/l	＜3	＜30 g/l	≥3	Other	Infiltrative	≥6 months	No	External validation set
948	Male	≥65	＜25 kg/m2	≥3	No	No	No	No	No	No	Yes	No	No	T1~T2	N1~N2	No	No	No	No	No	No	Open surgery	Yes	＜12	≥2	＜5 cm	≥5 ng/ml	＜5 ng/ml	＜37 U/mL	＜37 U/mL	＜35 U/ml	＜35 U/ml	＜7 U/ml	≥7 U/ml	＜0.05 ng/ml	＜10 mg/l	＜10 mg/l	＜3	≥30 g/l	＜3	Adenocarcinoma	Ulcerative	≥6 months	No	External validation set
949	Male	≥65	≥25 kg/m2	＜3	No	No	No	Yes	No	No	No	No	No	T1~T2	N0	No	No	No	No	Yes	Yes	Laparoscopic surgery	No	≥12	＜2	＜5 cm	＜5 ng/ml	＜5 ng/ml	≥37 U/mL	≥37 U/mL	＜35 U/ml	＜35 U/ml	＜7 U/ml	＜7 U/ml	＜0.05 ng/ml	＜10 mg/l	＜10 mg/l	≥3	＜30 g/l	≥3	Mucinous adenocarcinoma	Ulcerative	＜6 months	No	External validation set
950	Female	＜65	≥25 kg/m2	≥3	No	No	No	No	Yes	No	No	No	No	T1~T2	N0	Yes	No	No	No	Yes	No	Open surgery	No	＜12	＜2	≥5 cm	＜5 ng/ml	＜5 ng/ml	＜37 U/mL	＜37 U/mL	＜35 U/ml	＜35 U/ml	≥7 U/ml	＜7 U/ml	＜0.05 ng/ml	＜10 mg/l	＜10 mg/l	≥3	≥30 g/l	≥3	Adenocarcinoma	Ulcerative	＜6 months	No	External validation set
951	Female	＜65	＜25 kg/m2	＜3	No	No	No	No	No	No	No	No	No	T3~T4	N0	Yes	No	No	No	No	Yes	Laparoscopic surgery	No	＜12	＜2	≥5 cm	＜5 ng/ml	＜5 ng/ml	≥37 U/mL	＜37 U/mL	≥35 U/ml	＜35 U/ml	≥7 U/ml	＜7 U/ml	≥0.05 ng/ml	≥10 mg/l	＜10 mg/l	＜3	≥30 g/l	≥3	Mucinous adenocarcinoma	Infiltrative	≥6 months	No	External validation set
952	Male	＜65	＜25 kg/m2	≥3	No	No	No	No	No	No	No	No	No	T1~T2	N1~N2	Yes	No	Yes	No	No	No	Laparoscopic surgery	Yes	≥12	＜2	＜5 cm	＜5 ng/ml	≥5 ng/ml	＜37 U/mL	＜37 U/mL	≥35 U/ml	＜35 U/ml	≥7 U/ml	＜7 U/ml	＜0.05 ng/ml	≥10 mg/l	≥10 mg/l	≥3	≥30 g/l	＜3	Adenocarcinoma	Exophytic	≥6 months	No	External validation set
953	Female	≥65	＜25 kg/m2	＜3	No	No	No	Yes	No	No	No	No	No	T1~T2	N0	No	No	No	No	No	Yes	Laparoscopic surgery	Yes	≥12	＜2	＜5 cm	＜5 ng/ml	＜5 ng/ml	＜37 U/mL	＜37 U/mL	＜35 U/ml	＜35 U/ml	＜7 U/ml	＜7 U/ml	＜0.05 ng/ml	≥10 mg/l	≥10 mg/l	＜3	≥30 g/l	＜3	Adenocarcinoma	Ulcerative	≥6 months	No	External validation set
954	Male	≥65	＜25 kg/m2	＜3	No	No	No	Yes	No	No	No	No	No	T3~T4	N0	No	No	No	No	No	Yes	Laparoscopic surgery	Yes	≥12	＜2	＜5 cm	＜5 ng/ml	＜5 ng/ml	＜37 U/mL	＜37 U/mL	＜35 U/ml	＜35 U/ml	＜7 U/ml	＜7 U/ml	＜0.05 ng/ml	＜10 mg/l	＜10 mg/l	＜3	≥30 g/l	＜3	Other	Ulcerative	＜6 months	No	External validation set
955	Female	≥65	＜25 kg/m2	＜3	No	No	No	No	No	No	No	No	No	T1~T2	N0	No	No	Yes	No	No	No	Laparoscopic surgery	Yes	≥12	＜2	＜5 cm	＜5 ng/ml	＜5 ng/ml	＜37 U/mL	＜37 U/mL	＜35 U/ml	＜35 U/ml	＜7 U/ml	＜7 U/ml	＜0.05 ng/ml	＜10 mg/l	＜10 mg/l	＜3	≥30 g/l	＜3	Other	Ulcerative	＜6 months	No	External validation set
956	Female	≥65	＜25 kg/m2	＜3	No	No	No	No	No	No	No	No	No	T1~T2	N0	Yes	No	No	No	No	No	Open surgery	No	＜12	≥2	＜5 cm	＜5 ng/ml	≥5 ng/ml	＜37 U/mL	＜37 U/mL	＜35 U/ml	＜35 U/ml	＜7 U/ml	＜7 U/ml	＜0.05 ng/ml	＜10 mg/l	＜10 mg/l	＜3	≥30 g/l	＜3	Mucinous adenocarcinoma	Infiltrative	≥6 months	No	External validation set
957	Female	＜65	＜25 kg/m2	＜3	No	Yes	Yes	No	No	Yes	No	No	No	T1~T2	N0	No	No	No	No	No	Yes	Open surgery	Yes	＜12	＜2	＜5 cm	＜5 ng/ml	＜5 ng/ml	＜37 U/mL	≥37 U/mL	＜35 U/ml	＜35 U/ml	＜7 U/ml	＜7 U/ml	＜0.05 ng/ml	＜10 mg/l	＜10 mg/l	≥3	≥30 g/l	＜3	Adenocarcinoma	Ulcerative	≥6 months	No	External validation set
958	Male	≥65	＜25 kg/m2	≥3	No	Yes	No	No	No	No	No	No	No	T3~T4	N0	Yes	No	No	Yes	No	No	Laparoscopic surgery	Yes	≥12	≥2	≥5 cm	＜5 ng/ml	＜5 ng/ml	＜37 U/mL	＜37 U/mL	＜35 U/ml	＜35 U/ml	＜7 U/ml	＜7 U/ml	＜0.05 ng/ml	＜10 mg/l	＜10 mg/l	＜3	≥30 g/l	＜3	Mucinous adenocarcinoma	Exophytic	＜6 months	No	External validation set
959	Male	≥65	＜25 kg/m2	＜3	No	No	Yes	No	No	No	No	No	No	T1~T2	N0	Yes	No	No	Yes	No	No	Open surgery	Yes	≥12	＜2	＜5 cm	＜5 ng/ml	＜5 ng/ml	＜37 U/mL	≥37 U/mL	＜35 U/ml	≥35 U/ml	＜7 U/ml	＜7 U/ml	＜0.05 ng/ml	＜10 mg/l	＜10 mg/l	＜3	≥30 g/l	＜3	Adenocarcinoma	Ulcerative	≥6 months	No	External validation set
960	Female	≥65	＜25 kg/m2	≥3	No	No	No	No	No	Yes	No	Yes	No	T1~T2	N1~N2	No	No	No	No	No	Yes	Open surgery	No	≥12	＜2	＜5 cm	＜5 ng/ml	＜5 ng/ml	＜37 U/mL	≥37 U/mL	＜35 U/ml	＜35 U/ml	＜7 U/ml	＜7 U/ml	≥0.05 ng/ml	＜10 mg/l	＜10 mg/l	＜3	≥30 g/l	＜3	Mucinous adenocarcinoma	Exophytic	＜6 months	No	External validation set
961	Male	＜65	＜25 kg/m2	≥3	Yes	No	No	Yes	Yes	No	No	No	No	T1~T2	N1~N2	No	Yes	No	No	No	No	Open surgery	No	≥12	＜2	＜5 cm	＜5 ng/ml	＜5 ng/ml	＜37 U/mL	＜37 U/mL	＜35 U/ml	≥35 U/ml	＜7 U/ml	≥7 U/ml	＜0.05 ng/ml	＜10 mg/l	＜10 mg/l	＜3	≥30 g/l	≥3	Adenocarcinoma	Infiltrative	≥6 months	No	External validation set
962	Female	≥65	＜25 kg/m2	≥3	No	No	No	Yes	No	No	No	No	Yes	T3~T4	N1~N2	No	Yes	No	Yes	Yes	Yes	Open surgery	Yes	≥12	＜2	＜5 cm	＜5 ng/ml	＜5 ng/ml	＜37 U/mL	＜37 U/mL	＜35 U/ml	＜35 U/ml	＜7 U/ml	≥7 U/ml	＜0.05 ng/ml	≥10 mg/l	＜10 mg/l	＜3	＜30 g/l	＜3	Adenocarcinoma	Ulcerative	＜6 months	No	External validation set
963	Male	≥65	≥25 kg/m2	≥3	Yes	No	No	No	No	No	Yes	No	No	T1~T2	N1~N2	No	Yes	No	No	Yes	Yes	Laparoscopic surgery	No	≥12	＜2	≥5 cm	＜5 ng/ml	＜5 ng/ml	＜37 U/mL	＜37 U/mL	＜35 U/ml	＜35 U/ml	＜7 U/ml	≥7 U/ml	＜0.05 ng/ml	≥10 mg/l	＜10 mg/l	＜3	≥30 g/l	≥3	Adenocarcinoma	Exophytic	＜6 months	No	External validation set
964	Male	≥65	＜25 kg/m2	≥3	No	No	Yes	No	No	No	No	No	No	T1~T2	N0	Yes	No	No	No	No	Yes	Laparoscopic surgery	No	≥12	＜2	≥5 cm	≥5 ng/ml	＜5 ng/ml	≥37 U/mL	＜37 U/mL	＜35 U/ml	＜35 U/ml	≥7 U/ml	＜7 U/ml	＜0.05 ng/ml	＜10 mg/l	＜10 mg/l	＜3	＜30 g/l	≥3	Mucinous adenocarcinoma	Ulcerative	＜6 months	No	External validation set
965	Female	≥65	≥25 kg/m2	＜3	No	No	No	No	No	Yes	Yes	No	No	T1~T2	N0	Yes	No	No	No	No	Yes	Open surgery	Yes	≥12	＜2	＜5 cm	≥5 ng/ml	＜5 ng/ml	＜37 U/mL	＜37 U/mL	＜35 U/ml	＜35 U/ml	≥7 U/ml	＜7 U/ml	＜0.05 ng/ml	≥10 mg/l	≥10 mg/l	≥3	≥30 g/l	＜3	Other	Ulcerative	≥6 months	No	External validation set
966	Male	≥65	＜25 kg/m2	≥3	No	No	No	No	No	No	No	No	No	T3~T4	N0	No	No	No	No	No	Yes	Laparoscopic surgery	Yes	＜12	＜2	＜5 cm	＜5 ng/ml	＜5 ng/ml	≥37 U/mL	＜37 U/mL	＜35 U/ml	＜35 U/ml	＜7 U/ml	＜7 U/ml	≥0.05 ng/ml	＜10 mg/l	＜10 mg/l	≥3	≥30 g/l	＜3	Adenocarcinoma	Infiltrative	＜6 months	No	External validation set
967	Male	＜65	＜25 kg/m2	≥3	No	No	No	No	No	No	No	Yes	No	T1~T2	N0	No	No	No	No	No	Yes	Open surgery	Yes	＜12	＜2	＜5 cm	＜5 ng/ml	＜5 ng/ml	＜37 U/mL	＜37 U/mL	＜35 U/ml	＜35 U/ml	＜7 U/ml	＜7 U/ml	＜0.05 ng/ml	＜10 mg/l	＜10 mg/l	≥3	≥30 g/l	＜3	Adenocarcinoma	Ulcerative	≥6 months	No	External validation set
968	Female	＜65	≥25 kg/m2	≥3	No	No	Yes	No	No	Yes	No	No	No	T3~T4	N0	No	No	No	No	No	Yes	Open surgery	No	≥12	＜2	＜5 cm	＜5 ng/ml	＜5 ng/ml	＜37 U/mL	＜37 U/mL	≥35 U/ml	＜35 U/ml	＜7 U/ml	＜7 U/ml	＜0.05 ng/ml	＜10 mg/l	＜10 mg/l	＜3	≥30 g/l	＜3	Mucinous adenocarcinoma	Ulcerative	≥6 months	No	External validation set
969	Male	≥65	＜25 kg/m2	＜3	No	Yes	No	No	No	No	No	No	No	T1~T2	N1~N2	No	No	No	No	No	No	Laparoscopic surgery	No	≥12	＜2	＜5 cm	＜5 ng/ml	≥5 ng/ml	＜37 U/mL	＜37 U/mL	≥35 U/ml	＜35 U/ml	＜7 U/ml	＜7 U/ml	≥0.05 ng/ml	＜10 mg/l	≥10 mg/l	＜3	≥30 g/l	＜3	Adenocarcinoma	Exophytic	＜6 months	No	External validation set
970	Female	≥65	＜25 kg/m2	＜3	No	No	No	Yes	No	No	No	No	No	T1~T2	N0	No	No	No	No	No	No	Open surgery	Yes	≥12	＜2	＜5 cm	＜5 ng/ml	≥5 ng/ml	＜37 U/mL	＜37 U/mL	≥35 U/ml	＜35 U/ml	＜7 U/ml	＜7 U/ml	＜0.05 ng/ml	＜10 mg/l	＜10 mg/l	＜3	≥30 g/l	＜3	Other	Ulcerative	≥6 months	No	External validation set
971	Male	＜65	≥25 kg/m2	≥3	No	No	No	No	No	No	No	No	No	T3~T4	N1~N2	No	No	No	No	No	No	Open surgery	No	≥12	≥2	＜5 cm	＜5 ng/ml	＜5 ng/ml	＜37 U/mL	＜37 U/mL	＜35 U/ml	＜35 U/ml	＜7 U/ml	＜7 U/ml	＜0.05 ng/ml	＜10 mg/l	＜10 mg/l	＜3	≥30 g/l	＜3	Adenocarcinoma	Exophytic	≥6 months	No	External validation set
972	Male	≥65	＜25 kg/m2	≥3	No	No	No	No	No	No	No	No	No	T1~T2	N1~N2	Yes	No	No	No	No	No	Open surgery	Yes	＜12	≥2	＜5 cm	＜5 ng/ml	≥5 ng/ml	＜37 U/mL	＜37 U/mL	＜35 U/ml	＜35 U/ml	＜7 U/ml	＜7 U/ml	＜0.05 ng/ml	＜10 mg/l	＜10 mg/l	＜3	≥30 g/l	＜3	Mucinous adenocarcinoma	Ulcerative	＜6 months	No	External validation set
973	Female	≥65	＜25 kg/m2	＜3	No	No	No	No	No	No	No	No	No	T1~T2	N0	No	No	No	No	No	No	Open surgery	Yes	≥12	＜2	＜5 cm	＜5 ng/ml	＜5 ng/ml	＜37 U/mL	≥37 U/mL	＜35 U/ml	＜35 U/ml	≥7 U/ml	＜7 U/ml	＜0.05 ng/ml	＜10 mg/l	＜10 mg/l	＜3	≥30 g/l	＜3	Mucinous adenocarcinoma	Ulcerative	≥6 months	No	External validation set
974	Female	＜65	＜25 kg/m2	≥3	No	No	No	No	No	No	No	No	No	T1~T2	N0	No	No	No	No	No	No	Open surgery	Yes	≥12	＜2	≥5 cm	＜5 ng/ml	＜5 ng/ml	＜37 U/mL	≥37 U/mL	＜35 U/ml	＜35 U/ml	＜7 U/ml	＜7 U/ml	＜0.05 ng/ml	＜10 mg/l	＜10 mg/l	＜3	≥30 g/l	≥3	Other	Exophytic	≥6 months	No	External validation set
975	Male	≥65	＜25 kg/m2	＜3	No	Yes	No	Yes	Yes	No	No	No	No	T3~T4	N0	No	No	No	Yes	Yes	No	Laparoscopic surgery	Yes	≥12	＜2	≥5 cm	＜5 ng/ml	＜5 ng/ml	＜37 U/mL	≥37 U/mL	＜35 U/ml	＜35 U/ml	＜7 U/ml	≥7 U/ml	＜0.05 ng/ml	≥10 mg/l	＜10 mg/l	＜3	≥30 g/l	＜3	Other	Ulcerative	≥6 months	No	External validation set
976	Female	≥65	＜25 kg/m2	＜3	No	No	Yes	No	No	Yes	No	No	No	T1~T2	N0	Yes	No	Yes	Yes	No	Yes	Laparoscopic surgery	Yes	≥12	＜2	＜5 cm	＜5 ng/ml	＜5 ng/ml	＜37 U/mL	＜37 U/mL	＜35 U/ml	＜35 U/ml	≥7 U/ml	≥7 U/ml	≥0.05 ng/ml	＜10 mg/l	＜10 mg/l	＜3	≥30 g/l	＜3	Mucinous adenocarcinoma	Infiltrative	≥6 months	No	External validation set
977	Female	≥65	≥25 kg/m2	＜3	No	Yes	No	No	Yes	Yes	No	No	No	T1~T2	N0	No	No	No	No	No	No	Open surgery	Yes	≥12	＜2	＜5 cm	＜5 ng/ml	＜5 ng/ml	＜37 U/mL	＜37 U/mL	≥35 U/ml	≥35 U/ml	＜7 U/ml	＜7 U/ml	＜0.05 ng/ml	≥10 mg/l	＜10 mg/l	＜3	≥30 g/l	＜3	Mucinous adenocarcinoma	Infiltrative	＜6 months	No	External validation set
978	Female	＜65	＜25 kg/m2	＜3	No	No	No	No	No	No	No	No	No	T1~T2	N0	No	No	No	No	Yes	Yes	Laparoscopic surgery	No	≥12	＜2	＜5 cm	＜5 ng/ml	＜5 ng/ml	＜37 U/mL	＜37 U/mL	≥35 U/ml	＜35 U/ml	＜7 U/ml	＜7 U/ml	≥0.05 ng/ml	＜10 mg/l	＜10 mg/l	＜3	≥30 g/l	≥3	Mucinous adenocarcinoma	Ulcerative	＜6 months	No	External validation set
979	Male	＜65	≥25 kg/m2	＜3	No	No	No	No	No	No	Yes	No	No	T1~T2	N0	No	No	No	No	Yes	Yes	Open surgery	Yes	≥12	≥2	＜5 cm	≥5 ng/ml	＜5 ng/ml	＜37 U/mL	＜37 U/mL	≥35 U/ml	＜35 U/ml	＜7 U/ml	＜7 U/ml	≥0.05 ng/ml	≥10 mg/l	＜10 mg/l	≥3	≥30 g/l	≥3	Other	Ulcerative	＜6 months	No	External validation set
980	Male	≥65	＜25 kg/m2	＜3	No	No	Yes	No	Yes	No	No	No	No	T1~T2	N0	No	No	No	No	Yes	No	Open surgery	No	≥12	＜2	≥5 cm	＜5 ng/ml	＜5 ng/ml	＜37 U/mL	＜37 U/mL	＜35 U/ml	＜35 U/ml	＜7 U/ml	＜7 U/ml	＜0.05 ng/ml	＜10 mg/l	＜10 mg/l	≥3	≥30 g/l	≥3	Adenocarcinoma	Ulcerative	＜6 months	No	External validation set
981	Female	≥65	＜25 kg/m2	＜3	Yes	No	Yes	No	No	No	No	No	No	T1~T2	N1~N2	No	No	No	No	No	Yes	Laparoscopic surgery	Yes	≥12	＜2	＜5 cm	≥5 ng/ml	＜5 ng/ml	＜37 U/mL	＜37 U/mL	≥35 U/ml	＜35 U/ml	＜7 U/ml	＜7 U/ml	＜0.05 ng/ml	＜10 mg/l	＜10 mg/l	＜3	≥30 g/l	＜3	Adenocarcinoma	Exophytic	≥6 months	No	External validation set
982	Female	≥65	＜25 kg/m2	＜3	No	Yes	No	No	No	No	No	No	Yes	T3~T4	N1~N2	No	No	No	No	No	No	Open surgery	No	≥12	＜2	≥5 cm	＜5 ng/ml	＜5 ng/ml	≥37 U/mL	＜37 U/mL	＜35 U/ml	＜35 U/ml	＜7 U/ml	＜7 U/ml	＜0.05 ng/ml	＜10 mg/l	＜10 mg/l	＜3	≥30 g/l	＜3	Adenocarcinoma	Infiltrative	≥6 months	No	External validation set
983	Female	＜65	＜25 kg/m2	＜3	No	No	Yes	No	No	No	No	No	Yes	T3~T4	N0	No	No	No	No	Yes	No	Laparoscopic surgery	Yes	＜12	＜2	＜5 cm	＜5 ng/ml	＜5 ng/ml	＜37 U/mL	＜37 U/mL	≥35 U/ml	＜35 U/ml	＜7 U/ml	＜7 U/ml	＜0.05 ng/ml	＜10 mg/l	≥10 mg/l	＜3	≥30 g/l	＜3	Adenocarcinoma	Ulcerative	≥6 months	No	External validation set
984	Female	＜65	＜25 kg/m2	≥3	No	No	No	No	No	No	No	Yes	No	T3~T4	N0	No	No	No	No	No	No	Laparoscopic surgery	Yes	＜12	＜2	≥5 cm	＜5 ng/ml	＜5 ng/ml	＜37 U/mL	＜37 U/mL	＜35 U/ml	＜35 U/ml	＜7 U/ml	＜7 U/ml	＜0.05 ng/ml	＜10 mg/l	＜10 mg/l	＜3	≥30 g/l	＜3	Mucinous adenocarcinoma	Ulcerative	＜6 months	No	External validation set
985	Male	≥65	＜25 kg/m2	＜3	No	No	No	No	No	No	No	Yes	No	T1~T2	N0	No	No	No	No	No	Yes	Laparoscopic surgery	Yes	≥12	＜2	≥5 cm	＜5 ng/ml	≥5 ng/ml	＜37 U/mL	≥37 U/mL	≥35 U/ml	＜35 U/ml	＜7 U/ml	＜7 U/ml	＜0.05 ng/ml	＜10 mg/l	≥10 mg/l	＜3	≥30 g/l	＜3	Adenocarcinoma	Ulcerative	≥6 months	No	External validation set
986	Female	≥65	＜25 kg/m2	＜3	No	No	Yes	Yes	No	No	No	No	No	T3~T4	N0	No	No	No	No	No	No	Laparoscopic surgery	Yes	＜12	＜2	＜5 cm	＜5 ng/ml	≥5 ng/ml	＜37 U/mL	≥37 U/mL	≥35 U/ml	＜35 U/ml	＜7 U/ml	＜7 U/ml	＜0.05 ng/ml	＜10 mg/l	＜10 mg/l	＜3	≥30 g/l	＜3	Mucinous adenocarcinoma	Exophytic	≥6 months	No	External validation set
987	Female	≥65	＜25 kg/m2	＜3	No	No	No	Yes	No	No	No	Yes	No	T1~T2	N0	No	No	No	No	Yes	Yes	Laparoscopic surgery	No	≥12	≥2	＜5 cm	＜5 ng/ml	＜5 ng/ml	＜37 U/mL	≥37 U/mL	≥35 U/ml	＜35 U/ml	＜7 U/ml	＜7 U/ml	＜0.05 ng/ml	＜10 mg/l	＜10 mg/l	＜3	≥30 g/l	＜3	Adenocarcinoma	Exophytic	＜6 months	No	External validation set
988	Male	≥65	＜25 kg/m2	≥3	No	No	No	No	No	No	No	No	No	T1~T2	N0	No	No	No	No	No	Yes	Laparoscopic surgery	No	≥12	≥2	＜5 cm	＜5 ng/ml	＜5 ng/ml	＜37 U/mL	＜37 U/mL	＜35 U/ml	＜35 U/ml	＜7 U/ml	＜7 U/ml	＜0.05 ng/ml	＜10 mg/l	＜10 mg/l	＜3	≥30 g/l	＜3	Other	Ulcerative	≥6 months	No	External validation set
989	Female	≥65	＜25 kg/m2	＜3	No	No	No	No	No	No	No	No	No	T1~T2	N0	Yes	No	No	No	No	No	Open surgery	No	≥12	≥2	＜5 cm	＜5 ng/ml	＜5 ng/ml	＜37 U/mL	≥37 U/mL	＜35 U/ml	＜35 U/ml	≥7 U/ml	＜7 U/ml	＜0.05 ng/ml	＜10 mg/l	＜10 mg/l	＜3	≥30 g/l	＜3	Other	Ulcerative	＜6 months	No	External validation set
990	Female	≥65	＜25 kg/m2	＜3	No	Yes	No	No	No	No	No	No	No	T1~T2	N0	No	No	No	No	No	Yes	Laparoscopic surgery	Yes	≥12	＜2	＜5 cm	＜5 ng/ml	＜5 ng/ml	＜37 U/mL	＜37 U/mL	＜35 U/ml	＜35 U/ml	≥7 U/ml	≥7 U/ml	＜0.05 ng/ml	≥10 mg/l	＜10 mg/l	＜3	＜30 g/l	＜3	Adenocarcinoma	Ulcerative	＜6 months	No	External validation set
991	Female	≥65	＜25 kg/m2	＜3	No	Yes	No	No	No	Yes	No	No	No	T1~T2	N0	No	No	No	Yes	Yes	Yes	Open surgery	No	≥12	＜2	＜5 cm	＜5 ng/ml	＜5 ng/ml	＜37 U/mL	＜37 U/mL	＜35 U/ml	＜35 U/ml	＜7 U/ml	＜7 U/ml	≥0.05 ng/ml	＜10 mg/l	＜10 mg/l	≥3	＜30 g/l	＜3	Adenocarcinoma	Exophytic	＜6 months	No	External validation set
992	Male	≥65	≥25 kg/m2	＜3	No	No	No	No	No	Yes	Yes	No	No	T1~T2	N0	No	No	No	No	No	No	Laparoscopic surgery	Yes	＜12	＜2	≥5 cm	＜5 ng/ml	≥5 ng/ml	＜37 U/mL	＜37 U/mL	＜35 U/ml	≥35 U/ml	≥7 U/ml	＜7 U/ml	≥0.05 ng/ml	＜10 mg/l	＜10 mg/l	≥3	≥30 g/l	＜3	Mucinous adenocarcinoma	Exophytic	＜6 months	No	External validation set
993	Male	≥65	＜25 kg/m2	≥3	No	No	Yes	No	No	No	No	No	No	T1~T2	N1~N2	No	No	No	No	No	Yes	Laparoscopic surgery	No	≥12	＜2	≥5 cm	＜5 ng/ml	＜5 ng/ml	＜37 U/mL	＜37 U/mL	＜35 U/ml	≥35 U/ml	＜7 U/ml	＜7 U/ml	≥0.05 ng/ml	＜10 mg/l	＜10 mg/l	≥3	≥30 g/l	＜3	Mucinous adenocarcinoma	Infiltrative	＜6 months	No	External validation set
994	Male	≥65	＜25 kg/m2	＜3	Yes	Yes	No	No	No	No	Yes	No	Yes	T3~T4	N0	No	Yes	No	No	No	No	Open surgery	No	≥12	＜2	＜5 cm	＜5 ng/ml	＜5 ng/ml	＜37 U/mL	＜37 U/mL	＜35 U/ml	＜35 U/ml	＜7 U/ml	＜7 U/ml	＜0.05 ng/ml	＜10 mg/l	＜10 mg/l	＜3	≥30 g/l	≥3	Other	Ulcerative	≥6 months	No	External validation set
995	Female	≥65	＜25 kg/m2	＜3	Yes	Yes	No	No	No	No	No	No	No	T3~T4	N0	No	No	No	No	No	Yes	Laparoscopic surgery	No	≥12	＜2	＜5 cm	＜5 ng/ml	＜5 ng/ml	＜37 U/mL	＜37 U/mL	≥35 U/ml	＜35 U/ml	＜7 U/ml	＜7 U/ml	＜0.05 ng/ml	＜10 mg/l	＜10 mg/l	＜3	≥30 g/l	＜3	Other	Exophytic	≥6 months	No	External validation set
996	Male	＜65	≥25 kg/m2	＜3	No	No	No	Yes	No	No	No	No	No	T1~T2	N1~N2	No	Yes	Yes	Yes	No	No	Open surgery	Yes	≥12	≥2	＜5 cm	＜5 ng/ml	＜5 ng/ml	＜37 U/mL	≥37 U/mL	＜35 U/ml	＜35 U/ml	＜7 U/ml	＜7 U/ml	＜0.05 ng/ml	＜10 mg/l	＜10 mg/l	＜3	≥30 g/l	＜3	Adenocarcinoma	Infiltrative	≥6 months	No	External validation set
997	Female	＜65	＜25 kg/m2	≥3	Yes	No	No	Yes	Yes	No	No	No	No	T1~T2	N0	No	No	Yes	Yes	No	Yes	Laparoscopic surgery	No	≥12	＜2	＜5 cm	≥5 ng/ml	＜5 ng/ml	＜37 U/mL	≥37 U/mL	≥35 U/ml	＜35 U/ml	≥7 U/ml	＜7 U/ml	＜0.05 ng/ml	＜10 mg/l	＜10 mg/l	＜3	≥30 g/l	＜3	Mucinous adenocarcinoma	Ulcerative	≥6 months	No	External validation set
998	Male	≥65	＜25 kg/m2	＜3	Yes	No	No	No	No	No	No	No	No	T1~T2	N0	No	No	No	No	No	Yes	Open surgery	Yes	＜12	≥2	≥5 cm	＜5 ng/ml	＜5 ng/ml	≥37 U/mL	＜37 U/mL	＜35 U/ml	＜35 U/ml	＜7 U/ml	＜7 U/ml	＜0.05 ng/ml	＜10 mg/l	＜10 mg/l	＜3	≥30 g/l	＜3	Adenocarcinoma	Exophytic	＜6 months	No	External validation set
999	Male	≥65	＜25 kg/m2	≥3	No	No	No	No	No	No	No	No	No	T1~T2	N0	No	No	No	No	No	Yes	Open surgery	Yes	≥12	≥2	＜5 cm	≥5 ng/ml	＜5 ng/ml	＜37 U/mL	＜37 U/mL	＜35 U/ml	＜35 U/ml	≥7 U/ml	＜7 U/ml	＜0.05 ng/ml	＜10 mg/l	≥10 mg/l	＜3	≥30 g/l	＜3	Adenocarcinoma	Exophytic	≥6 months	No	External validation set
1000	Male	≥65	＜25 kg/m2	≥3	No	No	No	No	No	No	No	Yes	No	T1~T2	N1~N2	No	No	No	No	No	No	Laparoscopic surgery	Yes	≥12	≥2	＜5 cm	＜5 ng/ml	＜5 ng/ml	≥37 U/mL	＜37 U/mL	＜35 U/ml	＜35 U/ml	＜7 U/ml	≥7 U/ml	＜0.05 ng/ml	＜10 mg/l	≥10 mg/l	＜3	≥30 g/l	＜3	Mucinous adenocarcinoma	Infiltrative	＜6 months	No	External validation set
1001	Male	＜65	＜25 kg/m2	＜3	Yes	No	No	No	No	Yes	No	No	No	T3~T4	N1~N2	No	No	No	No	No	No	Laparoscopic surgery	No	≥12	＜2	＜5 cm	＜5 ng/ml	＜5 ng/ml	＜37 U/mL	＜37 U/mL	＜35 U/ml	＜35 U/ml	＜7 U/ml	＜7 U/ml	＜0.05 ng/ml	＜10 mg/l	＜10 mg/l	＜3	≥30 g/l	＜3	Other	Ulcerative	＜6 months	No	External validation set
1002	Male	＜65	＜25 kg/m2	＜3	No	No	No	No	No	No	No	No	No	T1~T2	N0	No	No	No	No	No	Yes	Open surgery	Yes	≥12	＜2	＜5 cm	＜5 ng/ml	＜5 ng/ml	≥37 U/mL	＜37 U/mL	＜35 U/ml	＜35 U/ml	＜7 U/ml	＜7 U/ml	≥0.05 ng/ml	≥10 mg/l	＜10 mg/l	＜3	≥30 g/l	＜3	Mucinous adenocarcinoma	Exophytic	＜6 months	No	External validation set
1003	Female	≥65	＜25 kg/m2	＜3	Yes	No	No	No	Yes	No	No	No	No	T1~T2	N0	Yes	No	No	No	Yes	No	Laparoscopic surgery	Yes	≥12	＜2	＜5 cm	＜5 ng/ml	＜5 ng/ml	＜37 U/mL	＜37 U/mL	＜35 U/ml	＜35 U/ml	≥7 U/ml	≥7 U/ml	＜0.05 ng/ml	＜10 mg/l	＜10 mg/l	＜3	＜30 g/l	＜3	Mucinous adenocarcinoma	Ulcerative	＜6 months	No	External validation set
1004	Female	＜65	＜25 kg/m2	＜3	No	Yes	Yes	No	No	No	No	No	No	T3~T4	N0	No	No	No	No	No	No	Laparoscopic surgery	Yes	＜12	＜2	＜5 cm	＜5 ng/ml	＜5 ng/ml	＜37 U/mL	＜37 U/mL	＜35 U/ml	＜35 U/ml	≥7 U/ml	＜7 U/ml	＜0.05 ng/ml	＜10 mg/l	＜10 mg/l	＜3	≥30 g/l	≥3	Mucinous adenocarcinoma	Ulcerative	≥6 months	No	External validation set
1005	Male	≥65	＜25 kg/m2	≥3	No	Yes	No	No	No	Yes	No	No	No	T3~T4	N0	No	No	No	No	No	Yes	Open surgery	Yes	≥12	＜2	＜5 cm	＜5 ng/ml	＜5 ng/ml	＜37 U/mL	＜37 U/mL	＜35 U/ml	＜35 U/ml	＜7 U/ml	＜7 U/ml	＜0.05 ng/ml	≥10 mg/l	＜10 mg/l	≥3	≥30 g/l	≥3	Mucinous adenocarcinoma	Ulcerative	≥6 months	No	External validation set
1006	Female	＜65	＜25 kg/m2	＜3	No	No	Yes	Yes	No	Yes	No	No	No	T1~T2	N0	No	No	Yes	No	No	Yes	Laparoscopic surgery	No	＜12	＜2	≥5 cm	＜5 ng/ml	＜5 ng/ml	＜37 U/mL	＜37 U/mL	＜35 U/ml	≥35 U/ml	＜7 U/ml	≥7 U/ml	≥0.05 ng/ml	≥10 mg/l	＜10 mg/l	≥3	≥30 g/l	≥3	Other	Ulcerative	≥6 months	No	External validation set
1007	Male	＜65	≥25 kg/m2	＜3	No	No	No	No	No	Yes	Yes	No	No	T1~T2	N0	No	No	Yes	No	No	No	Laparoscopic surgery	Yes	≥12	＜2	＜5 cm	＜5 ng/ml	＜5 ng/ml	＜37 U/mL	＜37 U/mL	＜35 U/ml	＜35 U/ml	＜7 U/ml	＜7 U/ml	≥0.05 ng/ml	＜10 mg/l	＜10 mg/l	＜3	＜30 g/l	＜3	Mucinous adenocarcinoma	Exophytic	＜6 months	No	External validation set
1008	Male	≥65	≥25 kg/m2	＜3	No	No	No	No	No	No	No	No	Yes	T1~T2	N0	No	No	Yes	No	No	Yes	Open surgery	Yes	≥12	＜2	≥5 cm	＜5 ng/ml	＜5 ng/ml	＜37 U/mL	＜37 U/mL	＜35 U/ml	＜35 U/ml	＜7 U/ml	＜7 U/ml	＜0.05 ng/ml	＜10 mg/l	＜10 mg/l	＜3	＜30 g/l	≥3	Adenocarcinoma	Exophytic	＜6 months	No	External validation set
1009	Female	≥65	＜25 kg/m2	≥3	No	No	No	No	Yes	Yes	No	No	No	T1~T2	N1~N2	No	No	No	No	No	No	Laparoscopic surgery	Yes	≥12	≥2	＜5 cm	＜5 ng/ml	≥5 ng/ml	＜37 U/mL	＜37 U/mL	＜35 U/ml	≥35 U/ml	＜7 U/ml	＜7 U/ml	＜0.05 ng/ml	≥10 mg/l	＜10 mg/l	＜3	≥30 g/l	≥3	Mucinous adenocarcinoma	Infiltrative	≥6 months	No	External validation set
1010	Female	＜65	＜25 kg/m2	≥3	No	No	No	No	No	No	No	No	Yes	T1~T2	N1~N2	No	No	Yes	No	No	Yes	Laparoscopic surgery	Yes	≥12	≥2	＜5 cm	＜5 ng/ml	≥5 ng/ml	＜37 U/mL	＜37 U/mL	≥35 U/ml	＜35 U/ml	＜7 U/ml	＜7 U/ml	＜0.05 ng/ml	＜10 mg/l	＜10 mg/l	＜3	≥30 g/l	＜3	Adenocarcinoma	Infiltrative	＜6 months	No	External validation set
1011	Male	＜65	＜25 kg/m2	＜3	No	No	No	No	Yes	Yes	No	No	No	T1~T2	N0	No	Yes	No	Yes	No	No	Open surgery	Yes	≥12	≥2	＜5 cm	≥5 ng/ml	≥5 ng/ml	＜37 U/mL	≥37 U/mL	＜35 U/ml	＜35 U/ml	＜7 U/ml	＜7 U/ml	＜0.05 ng/ml	＜10 mg/l	＜10 mg/l	＜3	≥30 g/l	＜3	Adenocarcinoma	Ulcerative	≥6 months	No	External validation set
1012	Female	≥65	≥25 kg/m2	＜3	No	No	Yes	No	No	Yes	No	No	No	T1~T2	N0	No	No	No	No	No	No	Open surgery	No	≥12	＜2	＜5 cm	＜5 ng/ml	＜5 ng/ml	＜37 U/mL	＜37 U/mL	＜35 U/ml	＜35 U/ml	＜7 U/ml	＜7 U/ml	＜0.05 ng/ml	＜10 mg/l	＜10 mg/l	＜3	≥30 g/l	≥3	Adenocarcinoma	Exophytic	≥6 months	No	External validation set
1013	Male	＜65	＜25 kg/m2	＜3	Yes	No	No	No	No	No	No	Yes	No	T1~T2	N0	No	Yes	No	No	No	No	Open surgery	No	＜12	＜2	＜5 cm	≥5 ng/ml	＜5 ng/ml	＜37 U/mL	＜37 U/mL	＜35 U/ml	＜35 U/ml	＜7 U/ml	≥7 U/ml	＜0.05 ng/ml	＜10 mg/l	＜10 mg/l	＜3	≥30 g/l	＜3	Mucinous adenocarcinoma	Ulcerative	≥6 months	No	External validation set
1014	Female	＜65	≥25 kg/m2	＜3	No	No	Yes	No	Yes	No	No	No	No	T1~T2	N1~N2	No	No	No	No	No	No	Open surgery	No	≥12	＜2	＜5 cm	＜5 ng/ml	＜5 ng/ml	＜37 U/mL	≥37 U/mL	＜35 U/ml	＜35 U/ml	＜7 U/ml	≥7 U/ml	＜0.05 ng/ml	＜10 mg/l	＜10 mg/l	＜3	≥30 g/l	＜3	Mucinous adenocarcinoma	Exophytic	≥6 months	No	External validation set
1015	Female	≥65	＜25 kg/m2	≥3	Yes	No	No	No	No	No	No	No	No	T3~T4	N0	No	No	No	No	No	Yes	Laparoscopic surgery	Yes	＜12	＜2	≥5 cm	＜5 ng/ml	＜5 ng/ml	＜37 U/mL	≥37 U/mL	≥35 U/ml	＜35 U/ml	＜7 U/ml	＜7 U/ml	＜0.05 ng/ml	＜10 mg/l	＜10 mg/l	＜3	≥30 g/l	＜3	Mucinous adenocarcinoma	Exophytic	＜6 months	No	External validation set
1016	Male	＜65	＜25 kg/m2	＜3	No	Yes	Yes	No	No	No	No	No	No	T1~T2	N0	Yes	No	No	No	No	No	Laparoscopic surgery	Yes	≥12	＜2	＜5 cm	＜5 ng/ml	＜5 ng/ml	＜37 U/mL	＜37 U/mL	≥35 U/ml	＜35 U/ml	≥7 U/ml	＜7 U/ml	＜0.05 ng/ml	＜10 mg/l	＜10 mg/l	＜3	≥30 g/l	＜3	Mucinous adenocarcinoma	Infiltrative	≥6 months	No	External validation set
1017	Male	＜65	≥25 kg/m2	＜3	No	Yes	No	No	No	No	No	No	No	T1~T2	N0	Yes	No	No	No	Yes	Yes	Open surgery	No	≥12	＜2	＜5 cm	＜5 ng/ml	＜5 ng/ml	≥37 U/mL	＜37 U/mL	＜35 U/ml	＜35 U/ml	≥7 U/ml	＜7 U/ml	≥0.05 ng/ml	＜10 mg/l	≥10 mg/l	＜3	＜30 g/l	＜3	Mucinous adenocarcinoma	Exophytic	＜6 months	No	External validation set
1018	Female	≥65	＜25 kg/m2	≥3	No	No	No	No	No	No	No	No	No	T3~T4	N1~N2	No	No	No	No	Yes	No	Laparoscopic surgery	Yes	≥12	＜2	＜5 cm	＜5 ng/ml	＜5 ng/ml	≥37 U/mL	＜37 U/mL	＜35 U/ml	＜35 U/ml	＜7 U/ml	≥7 U/ml	＜0.05 ng/ml	＜10 mg/l	＜10 mg/l	＜3	≥30 g/l	＜3	Mucinous adenocarcinoma	Ulcerative	≥6 months	No	External validation set
1019	Female	≥65	＜25 kg/m2	≥3	Yes	No	No	Yes	No	No	No	No	No	T1~T2	N0	No	No	No	No	No	No	Laparoscopic surgery	No	≥12	＜2	≥5 cm	＜5 ng/ml	＜5 ng/ml	≥37 U/mL	＜37 U/mL	＜35 U/ml	＜35 U/ml	≥7 U/ml	＜7 U/ml	＜0.05 ng/ml	＜10 mg/l	＜10 mg/l	＜3	＜30 g/l	≥3	Other	Ulcerative	≥6 months	No	External validation set
1020	Male	＜65	≥25 kg/m2	＜3	Yes	No	No	Yes	No	Yes	Yes	No	No	T1~T2	N0	No	No	No	No	No	No	Laparoscopic surgery	Yes	≥12	＜2	＜5 cm	＜5 ng/ml	＜5 ng/ml	≥37 U/mL	＜37 U/mL	＜35 U/ml	＜35 U/ml	＜7 U/ml	＜7 U/ml	＜0.05 ng/ml	＜10 mg/l	≥10 mg/l	＜3	≥30 g/l	＜3	Mucinous adenocarcinoma	Exophytic	≥6 months	No	External validation set
1021	Male	≥65	＜25 kg/m2	≥3	No	No	No	No	No	No	No	No	No	T1~T2	N0	No	No	No	No	No	Yes	Open surgery	Yes	＜12	≥2	＜5 cm	＜5 ng/ml	＜5 ng/ml	＜37 U/mL	＜37 U/mL	＜35 U/ml	＜35 U/ml	＜7 U/ml	＜7 U/ml	＜0.05 ng/ml	＜10 mg/l	＜10 mg/l	＜3	≥30 g/l	＜3	Mucinous adenocarcinoma	Exophytic	≥6 months	No	External validation set
1022	Male	≥65	＜25 kg/m2	＜3	No	No	No	No	No	Yes	No	No	No	T1~T2	N0	No	No	No	No	Yes	Yes	Laparoscopic surgery	No	≥12	≥2	＜5 cm	＜5 ng/ml	＜5 ng/ml	＜37 U/mL	＜37 U/mL	≥35 U/ml	≥35 U/ml	＜7 U/ml	≥7 U/ml	＜0.05 ng/ml	≥10 mg/l	≥10 mg/l	≥3	≥30 g/l	＜3	Mucinous adenocarcinoma	Ulcerative	≥6 months	No	External validation set
1023	Female	≥65	≥25 kg/m2	≥3	No	No	No	No	No	No	No	No	No	T1~T2	N0	No	No	No	No	No	No	Laparoscopic surgery	No	≥12	＜2	＜5 cm	＜5 ng/ml	＜5 ng/ml	＜37 U/mL	＜37 U/mL	＜35 U/ml	≥35 U/ml	＜7 U/ml	＜7 U/ml	＜0.05 ng/ml	＜10 mg/l	≥10 mg/l	≥3	≥30 g/l	＜3	Mucinous adenocarcinoma	Infiltrative	≥6 months	No	External validation set
1024	Female	＜65	≥25 kg/m2	≥3	No	No	Yes	No	No	No	No	No	Yes	T1~T2	N0	No	No	No	No	No	No	Laparoscopic surgery	No	≥12	＜2	＜5 cm	＜5 ng/ml	＜5 ng/ml	＜37 U/mL	＜37 U/mL	≥35 U/ml	＜35 U/ml	＜7 U/ml	＜7 U/ml	≥0.05 ng/ml	≥10 mg/l	＜10 mg/l	＜3	≥30 g/l	≥3	Other	Infiltrative	＜6 months	No	External validation set
1025	Female	＜65	＜25 kg/m2	≥3	No	No	No	No	Yes	No	No	No	No	T1~T2	N0	No	No	Yes	No	No	No	Laparoscopic surgery	Yes	＜12	≥2	＜5 cm	＜5 ng/ml	＜5 ng/ml	＜37 U/mL	≥37 U/mL	＜35 U/ml	＜35 U/ml	＜7 U/ml	＜7 U/ml	≥0.05 ng/ml	＜10 mg/l	＜10 mg/l	＜3	≥30 g/l	≥3	Adenocarcinoma	Exophytic	＜6 months	No	External validation set
1026	Female	≥65	＜25 kg/m2	≥3	No	No	No	No	No	No	No	No	No	T1~T2	N0	No	No	Yes	Yes	No	Yes	Open surgery	Yes	≥12	＜2	≥5 cm	＜5 ng/ml	≥5 ng/ml	＜37 U/mL	≥37 U/mL	≥35 U/ml	＜35 U/ml	＜7 U/ml	＜7 U/ml	＜0.05 ng/ml	＜10 mg/l	＜10 mg/l	＜3	≥30 g/l	＜3	Mucinous adenocarcinoma	Exophytic	＜6 months	No	External validation set
1027	Male	≥65	＜25 kg/m2	＜3	No	No	Yes	No	No	No	No	No	No	T3~T4	N0	No	No	Yes	Yes	No	Yes	Open surgery	Yes	≥12	＜2	＜5 cm	＜5 ng/ml	≥5 ng/ml	＜37 U/mL	＜37 U/mL	＜35 U/ml	＜35 U/ml	＜7 U/ml	＜7 U/ml	＜0.05 ng/ml	＜10 mg/l	＜10 mg/l	＜3	＜30 g/l	＜3	Adenocarcinoma	Exophytic	＜6 months	No	External validation set
1028	Male	≥65	＜25 kg/m2	≥3	No	No	No	Yes	No	No	No	No	No	T1~T2	N1~N2	No	No	No	Yes	No	No	Open surgery	Yes	＜12	＜2	≥5 cm	≥5 ng/ml	＜5 ng/ml	＜37 U/mL	＜37 U/mL	＜35 U/ml	＜35 U/ml	＜7 U/ml	＜7 U/ml	＜0.05 ng/ml	＜10 mg/l	＜10 mg/l	＜3	≥30 g/l	＜3	Other	Ulcerative	≥6 months	No	External validation set
1029	Male	≥65	＜25 kg/m2	＜3	No	No	No	No	No	No	No	No	No	T1~T2	N0	Yes	No	No	No	No	No	Laparoscopic surgery	No	＜12	＜2	＜5 cm	≥5 ng/ml	＜5 ng/ml	＜37 U/mL	＜37 U/mL	＜35 U/ml	＜35 U/ml	＜7 U/ml	＜7 U/ml	＜0.05 ng/ml	＜10 mg/l	＜10 mg/l	＜3	≥30 g/l	≥3	Other	Ulcerative	＜6 months	No	External validation set
1030	Male	≥65	＜25 kg/m2	＜3	No	Yes	No	Yes	No	Yes	No	No	No	T1~T2	N1~N2	No	No	No	No	No	No	Open surgery	Yes	≥12	＜2	＜5 cm	＜5 ng/ml	＜5 ng/ml	＜37 U/mL	＜37 U/mL	＜35 U/ml	＜35 U/ml	＜7 U/ml	＜7 U/ml	＜0.05 ng/ml	＜10 mg/l	＜10 mg/l	＜3	＜30 g/l	≥3	Mucinous adenocarcinoma	Infiltrative	＜6 months	No	External validation set
1031	Male	≥65	＜25 kg/m2	＜3	No	No	No	No	No	Yes	Yes	Yes	No	T1~T2	N0	Yes	Yes	No	No	No	No	Open surgery	Yes	≥12	＜2	≥5 cm	≥5 ng/ml	＜5 ng/ml	＜37 U/mL	＜37 U/mL	＜35 U/ml	＜35 U/ml	＜7 U/ml	≥7 U/ml	＜0.05 ng/ml	＜10 mg/l	＜10 mg/l	＜3	＜30 g/l	＜3	Adenocarcinoma	Exophytic	≥6 months	No	External validation set
1032	Male	≥65	＜25 kg/m2	≥3	No	Yes	Yes	No	No	Yes	No	Yes	No	T1~T2	N0	No	No	No	No	No	No	Laparoscopic surgery	No	≥12	＜2	≥5 cm	≥5 ng/ml	＜5 ng/ml	≥37 U/mL	＜37 U/mL	≥35 U/ml	＜35 U/ml	≥7 U/ml	＜7 U/ml	＜0.05 ng/ml	＜10 mg/l	＜10 mg/l	＜3	≥30 g/l	＜3	Mucinous adenocarcinoma	Exophytic	＜6 months	No	External validation set
1033	Male	≥65	＜25 kg/m2	＜3	Yes	Yes	No	No	No	No	No	No	No	T1~T2	N0	No	No	No	No	No	Yes	Open surgery	Yes	＜12	＜2	＜5 cm	＜5 ng/ml	＜5 ng/ml	≥37 U/mL	＜37 U/mL	＜35 U/ml	＜35 U/ml	≥7 U/ml	≥7 U/ml	≥0.05 ng/ml	＜10 mg/l	＜10 mg/l	＜3	≥30 g/l	＜3	Other	Ulcerative	≥6 months	No	External validation set
1034	Male	≥65	≥25 kg/m2	＜3	Yes	No	No	No	No	Yes	Yes	No	No	T1~T2	N0	No	Yes	No	Yes	No	No	Open surgery	Yes	≥12	＜2	＜5 cm	＜5 ng/ml	＜5 ng/ml	＜37 U/mL	＜37 U/mL	≥35 U/ml	＜35 U/ml	＜7 U/ml	≥7 U/ml	＜0.05 ng/ml	＜10 mg/l	＜10 mg/l	＜3	≥30 g/l	＜3	Adenocarcinoma	Exophytic	＜6 months	No	External validation set
1035	Female	＜65	＜25 kg/m2	＜3	No	No	No	No	No	No	No	No	No	T3~T4	N0	No	No	No	Yes	No	No	Open surgery	Yes	≥12	＜2	＜5 cm	＜5 ng/ml	＜5 ng/ml	≥37 U/mL	＜37 U/mL	＜35 U/ml	＜35 U/ml	＜7 U/ml	＜7 U/ml	＜0.05 ng/ml	＜10 mg/l	≥10 mg/l	＜3	≥30 g/l	＜3	Adenocarcinoma	Infiltrative	≥6 months	No	External validation set
1036	Female	≥65	≥25 kg/m2	＜3	Yes	No	Yes	No	No	No	No	No	No	T1~T2	N0	Yes	No	No	No	No	Yes	Laparoscopic surgery	Yes	＜12	≥2	≥5 cm	＜5 ng/ml	＜5 ng/ml	＜37 U/mL	≥37 U/mL	＜35 U/ml	＜35 U/ml	≥7 U/ml	＜7 U/ml	＜0.05 ng/ml	＜10 mg/l	＜10 mg/l	≥3	≥30 g/l	＜3	Adenocarcinoma	Exophytic	＜6 months	No	External validation set
1037	Female	＜65	≥25 kg/m2	＜3	No	No	No	No	No	No	Yes	No	No	T1~T2	N0	Yes	No	No	Yes	No	No	Laparoscopic surgery	Yes	≥12	＜2	≥5 cm	＜5 ng/ml	＜5 ng/ml	＜37 U/mL	＜37 U/mL	＜35 U/ml	＜35 U/ml	≥7 U/ml	＜7 U/ml	＜0.05 ng/ml	＜10 mg/l	≥10 mg/l	≥3	≥30 g/l	＜3	Adenocarcinoma	Exophytic	≥6 months	No	External validation set
1038	Female	≥65	＜25 kg/m2	＜3	No	No	No	No	No	No	No	No	No	T1~T2	N0	No	No	No	No	Yes	No	Open surgery	Yes	＜12	≥2	＜5 cm	＜5 ng/ml	＜5 ng/ml	＜37 U/mL	≥37 U/mL	＜35 U/ml	≥35 U/ml	＜7 U/ml	＜7 U/ml	＜0.05 ng/ml	≥10 mg/l	≥10 mg/l	＜3	≥30 g/l	＜3	Adenocarcinoma	Ulcerative	≥6 months	No	External validation set
1039	Male	≥65	＜25 kg/m2	≥3	No	No	No	Yes	No	No	No	Yes	No	T1~T2	N1~N2	No	No	No	Yes	No	Yes	Open surgery	Yes	≥12	＜2	＜5 cm	＜5 ng/ml	＜5 ng/ml	＜37 U/mL	＜37 U/mL	＜35 U/ml	≥35 U/ml	＜7 U/ml	＜7 U/ml	≥0.05 ng/ml	≥10 mg/l	＜10 mg/l	＜3	≥30 g/l	＜3	Mucinous adenocarcinoma	Ulcerative	＜6 months	No	External validation set
1040	Female	≥65	＜25 kg/m2	≥3	No	No	No	No	No	No	No	Yes	No	T3~T4	N1~N2	No	No	No	No	No	Yes	Open surgery	Yes	＜12	＜2	≥5 cm	＜5 ng/ml	＜5 ng/ml	≥37 U/mL	＜37 U/mL	＜35 U/ml	≥35 U/ml	＜7 U/ml	＜7 U/ml	≥0.05 ng/ml	＜10 mg/l	＜10 mg/l	＜3	≥30 g/l	＜3	Mucinous adenocarcinoma	Exophytic	＜6 months	No	External validation set
1041	Female	≥65	＜25 kg/m2	＜3	No	No	No	Yes	No	No	No	No	No	T1~T2	N1~N2	No	No	No	No	No	No	Laparoscopic surgery	Yes	≥12	＜2	＜5 cm	＜5 ng/ml	＜5 ng/ml	＜37 U/mL	≥37 U/mL	＜35 U/ml	＜35 U/ml	＜7 U/ml	＜7 U/ml	＜0.05 ng/ml	＜10 mg/l	＜10 mg/l	＜3	≥30 g/l	＜3	Mucinous adenocarcinoma	Infiltrative	≥6 months	No	External validation set
1042	Male	＜65	＜25 kg/m2	≥3	No	No	No	No	No	No	No	Yes	Yes	T1~T2	N0	No	No	No	Yes	Yes	No	Open surgery	Yes	≥12	＜2	＜5 cm	＜5 ng/ml	＜5 ng/ml	≥37 U/mL	≥37 U/mL	＜35 U/ml	＜35 U/ml	＜7 U/ml	＜7 U/ml	＜0.05 ng/ml	＜10 mg/l	＜10 mg/l	＜3	≥30 g/l	≥3	Other	Infiltrative	≥6 months	No	External validation set
1043	Female	＜65	＜25 kg/m2	≥3	No	No	No	No	No	No	No	No	No	T1~T2	N0	No	No	No	No	No	Yes	Laparoscopic surgery	No	≥12	＜2	＜5 cm	＜5 ng/ml	＜5 ng/ml	≥37 U/mL	＜37 U/mL	＜35 U/ml	＜35 U/ml	＜7 U/ml	＜7 U/ml	＜0.05 ng/ml	≥10 mg/l	＜10 mg/l	＜3	＜30 g/l	≥3	Mucinous adenocarcinoma	Ulcerative	＜6 months	No	External validation set
1044	Male	≥65	＜25 kg/m2	＜3	No	No	No	No	Yes	Yes	No	No	No	T1~T2	N0	No	No	No	Yes	Yes	Yes	Open surgery	Yes	＜12	≥2	＜5 cm	＜5 ng/ml	＜5 ng/ml	＜37 U/mL	＜37 U/mL	＜35 U/ml	＜35 U/ml	＜7 U/ml	＜7 U/ml	＜0.05 ng/ml	≥10 mg/l	＜10 mg/l	＜3	≥30 g/l	＜3	Adenocarcinoma	Ulcerative	＜6 months	No	External validation set
1045	Female	＜65	＜25 kg/m2	＜3	No	No	Yes	No	No	Yes	No	No	No	T1~T2	N1~N2	No	No	Yes	No	Yes	Yes	Open surgery	No	≥12	＜2	≥5 cm	＜5 ng/ml	≥5 ng/ml	＜37 U/mL	＜37 U/mL	＜35 U/ml	＜35 U/ml	＜7 U/ml	＜7 U/ml	＜0.05 ng/ml	≥10 mg/l	＜10 mg/l	＜3	≥30 g/l	＜3	Other	Ulcerative	＜6 months	No	External validation set
1046	Female	＜65	≥25 kg/m2	＜3	No	Yes	No	No	Yes	No	No	No	No	T1~T2	N0	No	No	Yes	No	No	No	Open surgery	No	≥12	＜2	≥5 cm	＜5 ng/ml	≥5 ng/ml	＜37 U/mL	＜37 U/mL	＜35 U/ml	＜35 U/ml	＜7 U/ml	＜7 U/ml	＜0.05 ng/ml	＜10 mg/l	＜10 mg/l	＜3	＜30 g/l	＜3	Mucinous adenocarcinoma	Exophytic	＜6 months	No	External validation set
1047	Female	≥65	＜25 kg/m2	≥3	No	Yes	Yes	No	No	No	No	No	No	T1~T2	N1~N2	Yes	No	No	Yes	No	No	Laparoscopic surgery	No	≥12	＜2	＜5 cm	≥5 ng/ml	＜5 ng/ml	＜37 U/mL	＜37 U/mL	＜35 U/ml	＜35 U/ml	＜7 U/ml	≥7 U/ml	＜0.05 ng/ml	＜10 mg/l	＜10 mg/l	＜3	＜30 g/l	＜3	Mucinous adenocarcinoma	Exophytic	＜6 months	No	External validation set
1048	Male	≥65	≥25 kg/m2	≥3	No	No	Yes	Yes	No	No	Yes	No	No	T1~T2	N0	No	No	No	Yes	No	No	Open surgery	Yes	≥12	＜2	＜5 cm	＜5 ng/ml	＜5 ng/ml	＜37 U/mL	＜37 U/mL	≥35 U/ml	＜35 U/ml	＜7 U/ml	≥7 U/ml	＜0.05 ng/ml	＜10 mg/l	＜10 mg/l	＜3	≥30 g/l	＜3	Adenocarcinoma	Exophytic	≥6 months	No	External validation set
1049	Male	＜65	＜25 kg/m2	≥3	Yes	No	No	No	No	No	No	No	No	T3~T4	N1~N2	No	Yes	No	No	No	No	Laparoscopic surgery	No	≥12	＜2	＜5 cm	＜5 ng/ml	＜5 ng/ml	＜37 U/mL	＜37 U/mL	≥35 U/ml	＜35 U/ml	＜7 U/ml	＜7 U/ml	＜0.05 ng/ml	＜10 mg/l	＜10 mg/l	＜3	＜30 g/l	≥3	Adenocarcinoma	Ulcerative	＜6 months	No	External validation set
1050	Male	≥65	＜25 kg/m2	＜3	Yes	No	No	No	No	No	Yes	No	No	T1~T2	N0	No	No	No	No	No	No	Laparoscopic surgery	No	≥12	＜2	＜5 cm	＜5 ng/ml	＜5 ng/ml	＜37 U/mL	＜37 U/mL	＜35 U/ml	＜35 U/ml	≥7 U/ml	＜7 U/ml	＜0.05 ng/ml	＜10 mg/l	＜10 mg/l	＜3	≥30 g/l	≥3	Other	Ulcerative	≥6 months	No	External validation set
1051	Male	＜65	＜25 kg/m2	≥3	No	No	No	No	No	No	No	Yes	No	T1~T2	N0	No	Yes	No	No	No	No	Laparoscopic surgery	No	≥12	＜2	＜5 cm	＜5 ng/ml	＜5 ng/ml	＜37 U/mL	≥37 U/mL	＜35 U/ml	＜35 U/ml	＜7 U/ml	＜7 U/ml	＜0.05 ng/ml	＜10 mg/l	＜10 mg/l	＜3	≥30 g/l	＜3	Adenocarcinoma	Ulcerative	≥6 months	No	External validation set
1052	Male	≥65	＜25 kg/m2	≥3	No	Yes	No	Yes	No	No	No	No	No	T3~T4	N0	No	No	No	No	Yes	Yes	Open surgery	Yes	＜12	＜2	＜5 cm	＜5 ng/ml	＜5 ng/ml	＜37 U/mL	＜37 U/mL	＜35 U/ml	＜35 U/ml	≥7 U/ml	＜7 U/ml	＜0.05 ng/ml	＜10 mg/l	＜10 mg/l	＜3	≥30 g/l	＜3	Mucinous adenocarcinoma	Ulcerative	＜6 months	No	External validation set
1053	Female	≥65	＜25 kg/m2	≥3	No	Yes	No	No	No	No	No	No	No	T3~T4	N0	No	No	No	No	No	No	Laparoscopic surgery	Yes	≥12	＜2	＜5 cm	＜5 ng/ml	＜5 ng/ml	＜37 U/mL	＜37 U/mL	＜35 U/ml	＜35 U/ml	≥7 U/ml	＜7 U/ml	＜0.05 ng/ml	≥10 mg/l	＜10 mg/l	≥3	≥30 g/l	＜3	Other	Exophytic	＜6 months	No	External validation set
1054	Female	＜65	＜25 kg/m2	≥3	No	No	No	No	No	No	No	Yes	No	T1~T2	N0	No	No	No	No	No	No	Laparoscopic surgery	No	≥12	≥2	≥5 cm	＜5 ng/ml	＜5 ng/ml	＜37 U/mL	≥37 U/mL	＜35 U/ml	＜35 U/ml	＜7 U/ml	＜7 U/ml	＜0.05 ng/ml	＜10 mg/l	＜10 mg/l	≥3	≥30 g/l	＜3	Other	Ulcerative	≥6 months	No	External validation set
1055	Male	≥65	＜25 kg/m2	≥3	No	No	No	No	No	No	No	No	No	T1~T2	N0	No	No	No	No	No	No	Open surgery	No	≥12	＜2	≥5 cm	＜5 ng/ml	＜5 ng/ml	≥37 U/mL	＜37 U/mL	＜35 U/ml	＜35 U/ml	＜7 U/ml	＜7 U/ml	＜0.05 ng/ml	＜10 mg/l	＜10 mg/l	＜3	≥30 g/l	＜3	Adenocarcinoma	Ulcerative	＜6 months	No	External validation set
1056	Male	≥65	＜25 kg/m2	≥3	No	No	No	No	No	No	No	No	No	T1~T2	N0	No	No	Yes	No	Yes	No	Open surgery	Yes	≥12	＜2	＜5 cm	＜5 ng/ml	＜5 ng/ml	≥37 U/mL	＜37 U/mL	≥35 U/ml	＜35 U/ml	＜7 U/ml	＜7 U/ml	≥0.05 ng/ml	≥10 mg/l	＜10 mg/l	＜3	≥30 g/l	＜3	Adenocarcinoma	Ulcerative	＜6 months	No	External validation set
1057	Male	＜65	＜25 kg/m2	＜3	No	No	Yes	No	No	No	No	No	No	T1~T2	N0	No	No	No	No	Yes	No	Laparoscopic surgery	Yes	≥12	≥2	＜5 cm	＜5 ng/ml	＜5 ng/ml	＜37 U/mL	＜37 U/mL	＜35 U/ml	≥35 U/ml	＜7 U/ml	≥7 U/ml	＜0.05 ng/ml	＜10 mg/l	＜10 mg/l	＜3	≥30 g/l	≥3	Adenocarcinoma	Infiltrative	≥6 months	No	External validation set
1058	Male	≥65	≥25 kg/m2	＜3	No	No	Yes	No	No	Yes	No	No	No	T1~T2	N0	No	No	No	No	No	No	Open surgery	Yes	≥12	＜2	＜5 cm	＜5 ng/ml	≥5 ng/ml	＜37 U/mL	＜37 U/mL	≥35 U/ml	＜35 U/ml	＜7 U/ml	≥7 U/ml	＜0.05 ng/ml	＜10 mg/l	＜10 mg/l	＜3	＜30 g/l	＜3	Adenocarcinoma	Ulcerative	＜6 months	No	External validation set
1059	Male	≥65	＜25 kg/m2	＜3	No	Yes	No	No	Yes	Yes	No	No	No	T1~T2	N1~N2	No	No	No	Yes	No	No	Laparoscopic surgery	No	＜12	＜2	＜5 cm	＜5 ng/ml	≥5 ng/ml	＜37 U/mL	＜37 U/mL	＜35 U/ml	＜35 U/ml	＜7 U/ml	＜7 U/ml	＜0.05 ng/ml	＜10 mg/l	≥10 mg/l	＜3	≥30 g/l	＜3	Adenocarcinoma	Ulcerative	≥6 months	No	External validation set
1060	Female	≥65	＜25 kg/m2	≥3	Yes	No	No	Yes	No	No	No	No	No	T1~T2	N1~N2	No	No	No	Yes	No	No	Laparoscopic surgery	Yes	＜12	＜2	＜5 cm	＜5 ng/ml	＜5 ng/ml	≥37 U/mL	＜37 U/mL	＜35 U/ml	＜35 U/ml	＜7 U/ml	＜7 U/ml	≥0.05 ng/ml	＜10 mg/l	＜10 mg/l	＜3	＜30 g/l	＜3	Mucinous adenocarcinoma	Exophytic	≥6 months	No	External validation set
1061	Male	≥65	＜25 kg/m2	≥3	No	No	No	Yes	Yes	No	No	No	No	T1~T2	N0	No	No	No	No	No	No	Open surgery	Yes	＜12	＜2	≥5 cm	＜5 ng/ml	＜5 ng/ml	＜37 U/mL	＜37 U/mL	＜35 U/ml	＜35 U/ml	＜7 U/ml	＜7 U/ml	＜0.05 ng/ml	＜10 mg/l	＜10 mg/l	＜3	≥30 g/l	＜3	Adenocarcinoma	Exophytic	＜6 months	No	External validation set
1062	Male	≥65	＜25 kg/m2	≥3	No	Yes	No	No	No	No	No	No	Yes	T1~T2	N0	No	No	No	Yes	No	No	Open surgery	Yes	≥12	＜2	≥5 cm	＜5 ng/ml	＜5 ng/ml	＜37 U/mL	＜37 U/mL	＜35 U/ml	＜35 U/ml	＜7 U/ml	≥7 U/ml	＜0.05 ng/ml	＜10 mg/l	≥10 mg/l	＜3	＜30 g/l	＜3	Mucinous adenocarcinoma	Ulcerative	≥6 months	No	External validation set
1063	Female	＜65	＜25 kg/m2	≥3	No	No	No	No	No	No	No	No	No	T1~T2	N0	No	No	Yes	No	No	No	Laparoscopic surgery	No	≥12	＜2	＜5 cm	＜5 ng/ml	＜5 ng/ml	＜37 U/mL	≥37 U/mL	＜35 U/ml	＜35 U/ml	＜7 U/ml	≥7 U/ml	＜0.05 ng/ml	＜10 mg/l	≥10 mg/l	＜3	≥30 g/l	＜3	Mucinous adenocarcinoma	Infiltrative	≥6 months	No	External validation set
1064	Female	＜65	＜25 kg/m2	≥3	Yes	No	No	No	No	No	No	No	No	T1~T2	N0	No	No	Yes	Yes	No	Yes	Open surgery	Yes	≥12	＜2	＜5 cm	＜5 ng/ml	＜5 ng/ml	＜37 U/mL	＜37 U/mL	≥35 U/ml	＜35 U/ml	＜7 U/ml	＜7 U/ml	＜0.05 ng/ml	≥10 mg/l	≥10 mg/l	＜3	≥30 g/l	≥3	Other	Ulcerative	＜6 months	No	External validation set
1065	Female	＜65	≥25 kg/m2	＜3	No	No	No	No	No	No	No	No	No	T3~T4	N0	No	No	No	No	No	Yes	Laparoscopic surgery	Yes	≥12	＜2	＜5 cm	＜5 ng/ml	＜5 ng/ml	＜37 U/mL	＜37 U/mL	≥35 U/ml	＜35 U/ml	≥7 U/ml	＜7 U/ml	＜0.05 ng/ml	＜10 mg/l	＜10 mg/l	＜3	≥30 g/l	≥3	Mucinous adenocarcinoma	Ulcerative	≥6 months	No	External validation set
1066	Female	≥65	＜25 kg/m2	≥3	Yes	No	No	No	Yes	No	Yes	Yes	No	T3~T4	N1~N2	No	No	No	Yes	No	No	Laparoscopic surgery	No	＜12	＜2	＜5 cm	＜5 ng/ml	＜5 ng/ml	＜37 U/mL	＜37 U/mL	≥35 U/ml	＜35 U/ml	≥7 U/ml	＜7 U/ml	＜0.05 ng/ml	≥10 mg/l	＜10 mg/l	＜3	≥30 g/l	≥3	Adenocarcinoma	Exophytic	≥6 months	No	External validation set
1067	Male	≥65	＜25 kg/m2	≥3	No	No	No	No	No	No	Yes	Yes	No	T1~T2	N0	No	Yes	No	Yes	No	No	Laparoscopic surgery	No	＜12	＜2	＜5 cm	≥5 ng/ml	＜5 ng/ml	＜37 U/mL	＜37 U/mL	＜35 U/ml	≥35 U/ml	＜7 U/ml	＜7 U/ml	＜0.05 ng/ml	＜10 mg/l	＜10 mg/l	＜3	≥30 g/l	＜3	Adenocarcinoma	Exophytic	≥6 months	No	External validation set
1068	Female	＜65	≥25 kg/m2	≥3	No	No	No	No	No	Yes	No	No	No	T1~T2	N0	Yes	No	No	No	No	No	Open surgery	No	≥12	＜2	＜5 cm	＜5 ng/ml	＜5 ng/ml	＜37 U/mL	＜37 U/mL	＜35 U/ml	＜35 U/ml	≥7 U/ml	＜7 U/ml	＜0.05 ng/ml	＜10 mg/l	＜10 mg/l	＜3	＜30 g/l	＜3	Mucinous adenocarcinoma	Exophytic	＜6 months	No	External validation set
1069	Male	＜65	＜25 kg/m2	≥3	No	Yes	No	No	No	No	No	No	No	T3~T4	N0	No	No	No	No	No	Yes	Open surgery	No	≥12	＜2	＜5 cm	＜5 ng/ml	＜5 ng/ml	＜37 U/mL	＜37 U/mL	＜35 U/ml	≥35 U/ml	＜7 U/ml	＜7 U/ml	＜0.05 ng/ml	＜10 mg/l	＜10 mg/l	＜3	≥30 g/l	＜3	Mucinous adenocarcinoma	Exophytic	＜6 months	No	External validation set
1070	Male	≥65	＜25 kg/m2	≥3	No	No	No	No	No	No	No	No	No	T1~T2	N0	No	No	No	Yes	Yes	No	Open surgery	Yes	＜12	≥2	＜5 cm	≥5 ng/ml	＜5 ng/ml	＜37 U/mL	＜37 U/mL	＜35 U/ml	＜35 U/ml	＜7 U/ml	＜7 U/ml	＜0.05 ng/ml	＜10 mg/l	＜10 mg/l	＜3	≥30 g/l	＜3	Mucinous adenocarcinoma	Infiltrative	≥6 months	No	External validation set
1071	Male	＜65	≥25 kg/m2	＜3	No	No	No	Yes	No	No	No	No	No	T1~T2	N0	No	No	No	Yes	No	No	Open surgery	Yes	＜12	≥2	≥5 cm	＜5 ng/ml	＜5 ng/ml	＜37 U/mL	＜37 U/mL	＜35 U/ml	＜35 U/ml	＜7 U/ml	≥7 U/ml	＜0.05 ng/ml	＜10 mg/l	＜10 mg/l	≥3	≥30 g/l	≥3	Mucinous adenocarcinoma	Infiltrative	＜6 months	No	External validation set
1072	Male	≥65	＜25 kg/m2	≥3	No	No	No	Yes	No	Yes	No	No	No	T1~T2	N1~N2	No	No	No	Yes	No	No	Open surgery	No	≥12	＜2	＜5 cm	＜5 ng/ml	＜5 ng/ml	＜37 U/mL	≥37 U/mL	＜35 U/ml	＜35 U/ml	＜7 U/ml	＜7 U/ml	＜0.05 ng/ml	＜10 mg/l	＜10 mg/l	＜3	≥30 g/l	＜3	Other	Ulcerative	＜6 months	No	External validation set
1073	Male	＜65	＜25 kg/m2	≥3	No	No	Yes	No	No	No	No	No	No	T1~T2	N0	No	No	No	Yes	Yes	No	Open surgery	No	≥12	＜2	≥5 cm	＜5 ng/ml	≥5 ng/ml	≥37 U/mL	＜37 U/mL	＜35 U/ml	＜35 U/ml	＜7 U/ml	＜7 U/ml	＜0.05 ng/ml	＜10 mg/l	＜10 mg/l	＜3	≥30 g/l	＜3	Adenocarcinoma	Exophytic	≥6 months	No	External validation set
1074	Female	≥65	＜25 kg/m2	≥3	No	No	Yes	No	No	Yes	No	No	No	T1~T2	N0	No	No	No	Yes	Yes	No	Laparoscopic surgery	No	≥12	＜2	≥5 cm	＜5 ng/ml	＜5 ng/ml	＜37 U/mL	≥37 U/mL	≥35 U/ml	＜35 U/ml	＜7 U/ml	≥7 U/ml	≥0.05 ng/ml	＜10 mg/l	＜10 mg/l	＜3	≥30 g/l	＜3	Adenocarcinoma	Exophytic	≥6 months	No	External validation set
1075	Male	＜65	＜25 kg/m2	≥3	No	No	No	No	No	No	Yes	No	No	T1~T2	N1~N2	No	No	No	Yes	Yes	No	Open surgery	No	≥12	＜2	＜5 cm	＜5 ng/ml	＜5 ng/ml	＜37 U/mL	＜37 U/mL	＜35 U/ml	≥35 U/ml	＜7 U/ml	≥7 U/ml	＜0.05 ng/ml	＜10 mg/l	＜10 mg/l	＜3	≥30 g/l	＜3	Adenocarcinoma	Exophytic	≥6 months	No	External validation set
1076	Female	＜65	＜25 kg/m2	≥3	Yes	No	No	No	No	No	No	No	No	T1~T2	N0	No	No	No	No	Yes	No	Open surgery	Yes	≥12	＜2	≥5 cm	＜5 ng/ml	＜5 ng/ml	≥37 U/mL	＜37 U/mL	＜35 U/ml	≥35 U/ml	＜7 U/ml	＜7 U/ml	≥0.05 ng/ml	＜10 mg/l	＜10 mg/l	＜3	≥30 g/l	＜3	Adenocarcinoma	Exophytic	＜6 months	No	External validation set
1077	Male	＜65	＜25 kg/m2	＜3	No	Yes	No	No	No	Yes	No	No	No	T1~T2	N0	No	No	No	Yes	No	Yes	Open surgery	Yes	＜12	＜2	＜5 cm	＜5 ng/ml	＜5 ng/ml	＜37 U/mL	＜37 U/mL	＜35 U/ml	＜35 U/ml	＜7 U/ml	＜7 U/ml	≥0.05 ng/ml	＜10 mg/l	＜10 mg/l	＜3	≥30 g/l	＜3	Mucinous adenocarcinoma	Exophytic	＜6 months	No	External validation set
1078	Male	≥65	＜25 kg/m2	＜3	No	No	No	No	No	No	No	No	No	T1~T2	N0	No	No	No	No	Yes	No	Laparoscopic surgery	No	≥12	＜2	＜5 cm	＜5 ng/ml	＜5 ng/ml	＜37 U/mL	＜37 U/mL	≥35 U/ml	＜35 U/ml	＜7 U/ml	＜7 U/ml	＜0.05 ng/ml	＜10 mg/l	＜10 mg/l	＜3	≥30 g/l	＜3	Mucinous adenocarcinoma	Ulcerative	≥6 months	No	External validation set
1079	Male	＜65	＜25 kg/m2	≥3	No	Yes	No	No	Yes	No	No	No	No	T1~T2	N0	No	No	No	No	Yes	No	Laparoscopic surgery	No	＜12	＜2	＜5 cm	＜5 ng/ml	＜5 ng/ml	＜37 U/mL	＜37 U/mL	＜35 U/ml	＜35 U/ml	＜7 U/ml	＜7 U/ml	≥0.05 ng/ml	＜10 mg/l	＜10 mg/l	＜3	≥30 g/l	＜3	Mucinous adenocarcinoma	Ulcerative	≥6 months	No	External validation set
1080	Female	≥65	＜25 kg/m2	＜3	No	No	No	No	No	No	No	Yes	Yes	T1~T2	N0	No	No	No	No	Yes	No	Open surgery	No	≥12	＜2	＜5 cm	＜5 ng/ml	＜5 ng/ml	＜37 U/mL	≥37 U/mL	≥35 U/ml	＜35 U/ml	＜7 U/ml	＜7 U/ml	＜0.05 ng/ml	＜10 mg/l	≥10 mg/l	＜3	≥30 g/l	＜3	Adenocarcinoma	Exophytic	≥6 months	No	External validation set
1081	Male	≥65	≥25 kg/m2	＜3	No	Yes	Yes	No	No	No	No	No	Yes	T1~T2	N0	No	No	No	No	No	No	Open surgery	Yes	＜12	＜2	＜5 cm	＜5 ng/ml	＜5 ng/ml	＜37 U/mL	＜37 U/mL	＜35 U/ml	＜35 U/ml	＜7 U/ml	＜7 U/ml	＜0.05 ng/ml	＜10 mg/l	＜10 mg/l	＜3	＜30 g/l	≥3	Other	Infiltrative	＜6 months	No	External validation set
1082	Female	≥65	＜25 kg/m2	≥3	No	No	No	No	No	No	No	Yes	No	T1~T2	N0	No	No	No	No	No	No	Laparoscopic surgery	Yes	＜12	＜2	≥5 cm	＜5 ng/ml	＜5 ng/ml	＜37 U/mL	≥37 U/mL	＜35 U/ml	＜35 U/ml	≥7 U/ml	＜7 U/ml	＜0.05 ng/ml	＜10 mg/l	≥10 mg/l	＜3	≥30 g/l	＜3	Mucinous adenocarcinoma	Exophytic	≥6 months	No	External validation set
1083	Female	≥65	＜25 kg/m2	＜3	No	No	No	No	No	No	No	No	Yes	T1~T2	N1~N2	No	No	Yes	No	No	No	Open surgery	No	≥12	＜2	≥5 cm	＜5 ng/ml	＜5 ng/ml	＜37 U/mL	＜37 U/mL	＜35 U/ml	≥35 U/ml	≥7 U/ml	＜7 U/ml	＜0.05 ng/ml	＜10 mg/l	＜10 mg/l	≥3	≥30 g/l	≥3	Adenocarcinoma	Ulcerative	＜6 months	No	External validation set
1084	Female	＜65	≥25 kg/m2	＜3	No	No	Yes	No	Yes	No	No	Yes	No	T1~T2	N0	No	No	Yes	No	No	No	Open surgery	Yes	≥12	≥2	＜5 cm	≥5 ng/ml	≥5 ng/ml	＜37 U/mL	＜37 U/mL	＜35 U/ml	≥35 U/ml	≥7 U/ml	＜7 U/ml	＜0.05 ng/ml	＜10 mg/l	＜10 mg/l	＜3	≥30 g/l	≥3	Adenocarcinoma	Ulcerative	＜6 months	No	External validation set
1085	Female	＜65	＜25 kg/m2	＜3	No	No	No	No	No	No	Yes	No	No	T1~T2	N1~N2	No	No	No	Yes	No	No	Open surgery	No	≥12	＜2	≥5 cm	＜5 ng/ml	≥5 ng/ml	＜37 U/mL	＜37 U/mL	≥35 U/ml	＜35 U/ml	＜7 U/ml	＜7 U/ml	＜0.05 ng/ml	＜10 mg/l	＜10 mg/l	≥3	≥30 g/l	≥3	Other	Exophytic	＜6 months	No	External validation set
1086	Male	≥65	≥25 kg/m2	＜3	No	No	No	Yes	No	No	No	No	No	T1~T2	N1~N2	No	No	No	Yes	Yes	No	Laparoscopic surgery	No	＜12	＜2	≥5 cm	＜5 ng/ml	＜5 ng/ml	＜37 U/mL	＜37 U/mL	＜35 U/ml	＜35 U/ml	＜7 U/ml	＜7 U/ml	＜0.05 ng/ml	＜10 mg/l	≥10 mg/l	≥3	≥30 g/l	＜3	Other	Ulcerative	＜6 months	No	External validation set
1087	Female	≥65	＜25 kg/m2	＜3	Yes	No	No	No	No	No	No	No	No	T3~T4	N1~N2	No	Yes	Yes	No	No	No	Laparoscopic surgery	Yes	＜12	＜2	＜5 cm	＜5 ng/ml	＜5 ng/ml	＜37 U/mL	＜37 U/mL	＜35 U/ml	＜35 U/ml	＜7 U/ml	≥7 U/ml	＜0.05 ng/ml	＜10 mg/l	≥10 mg/l	＜3	＜30 g/l	≥3	Mucinous adenocarcinoma	Infiltrative	＜6 months	No	External validation set
1088	Male	≥65	＜25 kg/m2	≥3	No	No	Yes	Yes	Yes	No	No	No	No	T1~T2	N0	Yes	Yes	No	Yes	No	Yes	Laparoscopic surgery	Yes	≥12	＜2	≥5 cm	＜5 ng/ml	＜5 ng/ml	＜37 U/mL	＜37 U/mL	≥35 U/ml	＜35 U/ml	＜7 U/ml	＜7 U/ml	＜0.05 ng/ml	＜10 mg/l	＜10 mg/l	＜3	≥30 g/l	＜3	Adenocarcinoma	Ulcerative	＜6 months	No	External validation set
1089	Female	≥65	＜25 kg/m2	≥3	No	No	No	No	No	No	Yes	No	No	T1~T2	N0	No	No	No	Yes	No	Yes	Open surgery	Yes	≥12	＜2	＜5 cm	＜5 ng/ml	＜5 ng/ml	＜37 U/mL	＜37 U/mL	＜35 U/ml	＜35 U/ml	＜7 U/ml	＜7 U/ml	＜0.05 ng/ml	＜10 mg/l	＜10 mg/l	＜3	≥30 g/l	＜3	Adenocarcinoma	Exophytic	≥6 months	No	External validation set
1090	Female	＜65	≥25 kg/m2	≥3	Yes	No	No	No	No	No	No	No	No	T3~T4	N0	No	Yes	No	Yes	No	No	Laparoscopic surgery	No	≥12	＜2	＜5 cm	＜5 ng/ml	＜5 ng/ml	＜37 U/mL	≥37 U/mL	≥35 U/ml	＜35 U/ml	＜7 U/ml	＜7 U/ml	＜0.05 ng/ml	＜10 mg/l	＜10 mg/l	＜3	≥30 g/l	＜3	Adenocarcinoma	Ulcerative	≥6 months	No	External validation set
1091	Male	≥65	＜25 kg/m2	＜3	No	No	No	Yes	No	Yes	Yes	No	No	T1~T2	N0	No	No	No	No	No	No	Laparoscopic surgery	Yes	＜12	＜2	＜5 cm	＜5 ng/ml	＜5 ng/ml	≥37 U/mL	＜37 U/mL	＜35 U/ml	＜35 U/ml	＜7 U/ml	＜7 U/ml	＜0.05 ng/ml	＜10 mg/l	＜10 mg/l	＜3	≥30 g/l	＜3	Adenocarcinoma	Ulcerative	＜6 months	No	External validation set
1092	Female	＜65	≥25 kg/m2	＜3	Yes	No	No	No	Yes	Yes	No	No	No	T1~T2	N0	No	No	No	No	Yes	No	Laparoscopic surgery	No	＜12	＜2	＜5 cm	＜5 ng/ml	＜5 ng/ml	＜37 U/mL	＜37 U/mL	＜35 U/ml	＜35 U/ml	＜7 U/ml	＜7 U/ml	≥0.05 ng/ml	≥10 mg/l	≥10 mg/l	＜3	≥30 g/l	＜3	Adenocarcinoma	Infiltrative	≥6 months	No	External validation set
1093	Female	＜65	＜25 kg/m2	≥3	No	No	No	No	No	No	No	No	No	T1~T2	N0	No	No	No	No	No	No	Open surgery	No	≥12	＜2	＜5 cm	＜5 ng/ml	＜5 ng/ml	＜37 U/mL	≥37 U/mL	＜35 U/ml	＜35 U/ml	＜7 U/ml	≥7 U/ml	＜0.05 ng/ml	＜10 mg/l	＜10 mg/l	＜3	≥30 g/l	＜3	Adenocarcinoma	Exophytic	≥6 months	No	External validation set
1094	Male	＜65	＜25 kg/m2	＜3	No	No	Yes	No	No	No	Yes	No	No	T1~T2	N1~N2	No	No	No	No	Yes	No	Open surgery	Yes	≥12	＜2	＜5 cm	＜5 ng/ml	＜5 ng/ml	＜37 U/mL	＜37 U/mL	＜35 U/ml	＜35 U/ml	＜7 U/ml	＜7 U/ml	≥0.05 ng/ml	＜10 mg/l	＜10 mg/l	＜3	≥30 g/l	＜3	Other	Exophytic	≥6 months	No	External validation set
1095	Female	≥65	＜25 kg/m2	≥3	No	No	No	No	No	Yes	No	Yes	Yes	T1~T2	N1~N2	No	No	No	No	No	No	Laparoscopic surgery	No	≥12	＜2	＜5 cm	＜5 ng/ml	＜5 ng/ml	≥37 U/mL	＜37 U/mL	＜35 U/ml	＜35 U/ml	≥7 U/ml	＜7 U/ml	＜0.05 ng/ml	＜10 mg/l	＜10 mg/l	＜3	≥30 g/l	＜3	Adenocarcinoma	Ulcerative	＜6 months	No	External validation set
1096	Male	＜65	＜25 kg/m2	≥3	No	Yes	No	No	No	Yes	Yes	Yes	No	T1~T2	N0	No	No	No	No	No	Yes	Laparoscopic surgery	No	≥12	＜2	＜5 cm	＜5 ng/ml	＜5 ng/ml	＜37 U/mL	＜37 U/mL	＜35 U/ml	≥35 U/ml	＜7 U/ml	＜7 U/ml	≥0.05 ng/ml	＜10 mg/l	＜10 mg/l	＜3	≥30 g/l	＜3	Mucinous adenocarcinoma	Exophytic	≥6 months	No	External validation set
1097	Female	≥65	＜25 kg/m2	≥3	No	Yes	No	No	No	No	No	No	No	T1~T2	N0	No	No	No	No	Yes	Yes	Open surgery	No	＜12	≥2	≥5 cm	＜5 ng/ml	≥5 ng/ml	≥37 U/mL	＜37 U/mL	＜35 U/ml	＜35 U/ml	≥7 U/ml	＜7 U/ml	＜0.05 ng/ml	≥10 mg/l	＜10 mg/l	≥3	≥30 g/l	＜3	Adenocarcinoma	Exophytic	≥6 months	No	External validation set
1098	Female	≥65	＜25 kg/m2	≥3	No	No	No	No	No	No	Yes	No	No	T1~T2	N0	No	No	No	Yes	Yes	No	Laparoscopic surgery	No	＜12	≥2	≥5 cm	＜5 ng/ml	≥5 ng/ml	＜37 U/mL	＜37 U/mL	≥35 U/ml	≥35 U/ml	＜7 U/ml	＜7 U/ml	＜0.05 ng/ml	≥10 mg/l	＜10 mg/l	＜3	＜30 g/l	≥3	Mucinous adenocarcinoma	Ulcerative	＜6 months	No	External validation set
1099	Male	≥65	≥25 kg/m2	＜3	No	No	No	No	No	No	Yes	Yes	No	T1~T2	N0	No	No	No	No	Yes	No	Open surgery	No	≥12	＜2	≥5 cm	＜5 ng/ml	≥5 ng/ml	＜37 U/mL	＜37 U/mL	≥35 U/ml	≥35 U/ml	＜7 U/ml	≥7 U/ml	＜0.05 ng/ml	＜10 mg/l	＜10 mg/l	＜3	＜30 g/l	＜3	Adenocarcinoma	Exophytic	≥6 months	No	External validation set
1100	Male	≥65	≥25 kg/m2	≥3	No	No	No	No	No	No	No	No	No	T1~T2	N0	No	No	No	Yes	Yes	No	Laparoscopic surgery	No	≥12	≥2	＜5 cm	≥5 ng/ml	＜5 ng/ml	＜37 U/mL	＜37 U/mL	＜35 U/ml	＜35 U/ml	≥7 U/ml	≥7 U/ml	＜0.05 ng/ml	＜10 mg/l	＜10 mg/l	＜3	≥30 g/l	＜3	Other	Exophytic	≥6 months	No	External validation set
1101	Female	＜65	＜25 kg/m2	＜3	No	No	No	No	No	No	No	No	No	T1~T2	N0	No	No	No	No	Yes	No	Open surgery	Yes	≥12	＜2	＜5 cm	＜5 ng/ml	＜5 ng/ml	＜37 U/mL	＜37 U/mL	＜35 U/ml	＜35 U/ml	＜7 U/ml	＜7 U/ml	＜0.05 ng/ml	＜10 mg/l	＜10 mg/l	＜3	≥30 g/l	＜3	Other	Infiltrative	＜6 months	No	External validation set
1102	Male	＜65	＜25 kg/m2	≥3	No	No	Yes	No	No	No	No	No	No	T3~T4	N0	No	No	No	Yes	Yes	No	Open surgery	Yes	≥12	＜2	＜5 cm	≥5 ng/ml	＜5 ng/ml	＜37 U/mL	＜37 U/mL	＜35 U/ml	＜35 U/ml	＜7 U/ml	≥7 U/ml	＜0.05 ng/ml	＜10 mg/l	≥10 mg/l	＜3	≥30 g/l	＜3	Mucinous adenocarcinoma	Exophytic	≥6 months	No	External validation set
1103	Male	≥65	≥25 kg/m2	＜3	No	No	No	No	No	No	No	No	No	T3~T4	N0	No	No	No	Yes	No	No	Laparoscopic surgery	No	≥12	≥2	＜5 cm	＜5 ng/ml	＜5 ng/ml	＜37 U/mL	＜37 U/mL	＜35 U/ml	＜35 U/ml	＜7 U/ml	＜7 U/ml	＜0.05 ng/ml	＜10 mg/l	≥10 mg/l	＜3	≥30 g/l	≥3	Mucinous adenocarcinoma	Ulcerative	＜6 months	No	External validation set
1104	Male	≥65	＜25 kg/m2	≥3	No	No	Yes	No	No	No	No	No	No	T1~T2	N1~N2	No	No	No	No	Yes	No	Open surgery	Yes	≥12	＜2	＜5 cm	＜5 ng/ml	＜5 ng/ml	＜37 U/mL	≥37 U/mL	＜35 U/ml	＜35 U/ml	＜7 U/ml	＜7 U/ml	＜0.05 ng/ml	＜10 mg/l	＜10 mg/l	＜3	≥30 g/l	＜3	Adenocarcinoma	Exophytic	＜6 months	No	External validation set
1105	Male	≥65	＜25 kg/m2	≥3	No	No	No	No	No	No	No	No	No	T1~T2	N0	No	No	No	Yes	No	No	Open surgery	Yes	≥12	＜2	＜5 cm	＜5 ng/ml	＜5 ng/ml	＜37 U/mL	＜37 U/mL	＜35 U/ml	＜35 U/ml	＜7 U/ml	＜7 U/ml	＜0.05 ng/ml	＜10 mg/l	＜10 mg/l	＜3	≥30 g/l	≥3	Adenocarcinoma	Ulcerative	＜6 months	No	External validation set
1106	Female	≥65	＜25 kg/m2	≥3	No	No	Yes	No	No	No	No	No	No	T1~T2	N0	No	No	No	Yes	No	No	Laparoscopic surgery	No	≥12	＜2	＜5 cm	＜5 ng/ml	＜5 ng/ml	＜37 U/mL	＜37 U/mL	＜35 U/ml	＜35 U/ml	＜7 U/ml	＜7 U/ml	≥0.05 ng/ml	≥10 mg/l	＜10 mg/l	≥3	≥30 g/l	＜3	Adenocarcinoma	Ulcerative	≥6 months	No	External validation set
1107	Male	≥65	＜25 kg/m2	＜3	Yes	No	No	Yes	Yes	No	No	No	No	T1~T2	N0	Yes	No	Yes	Yes	Yes	No	Laparoscopic surgery	No	＜12	＜2	＜5 cm	＜5 ng/ml	＜5 ng/ml	＜37 U/mL	＜37 U/mL	＜35 U/ml	＜35 U/ml	＜7 U/ml	＜7 U/ml	＜0.05 ng/ml	＜10 mg/l	＜10 mg/l	≥3	≥30 g/l	＜3	Mucinous adenocarcinoma	Exophytic	≥6 months	No	External validation set
1108	Female	＜65	＜25 kg/m2	＜3	Yes	Yes	No	Yes	No	No	No	No	Yes	T1~T2	N0	No	No	No	Yes	Yes	No	Open surgery	No	＜12	＜2	＜5 cm	＜5 ng/ml	＜5 ng/ml	≥37 U/mL	＜37 U/mL	＜35 U/ml	＜35 U/ml	＜7 U/ml	＜7 U/ml	＜0.05 ng/ml	≥10 mg/l	＜10 mg/l	＜3	≥30 g/l	＜3	Mucinous adenocarcinoma	Infiltrative	≥6 months	No	External validation set
1109	Male	＜65	＜25 kg/m2	≥3	No	Yes	No	No	No	No	Yes	No	No	T1~T2	N0	No	Yes	Yes	No	No	No	Laparoscopic surgery	Yes	≥12	＜2	＜5 cm	＜5 ng/ml	＜5 ng/ml	≥37 U/mL	＜37 U/mL	＜35 U/ml	＜35 U/ml	＜7 U/ml	＜7 U/ml	≥0.05 ng/ml	≥10 mg/l	＜10 mg/l	＜3	≥30 g/l	＜3	Adenocarcinoma	Infiltrative	＜6 months	No	External validation set
1110	Female	≥65	＜25 kg/m2	＜3	No	No	No	No	No	No	Yes	No	No	T1~T2	N0	No	No	No	No	Yes	No	Open surgery	Yes	＜12	＜2	＜5 cm	＜5 ng/ml	＜5 ng/ml	≥37 U/mL	＜37 U/mL	＜35 U/ml	＜35 U/ml	＜7 U/ml	＜7 U/ml	＜0.05 ng/ml	≥10 mg/l	＜10 mg/l	＜3	≥30 g/l	＜3	Adenocarcinoma	Exophytic	＜6 months	No	External validation set
1111	Male	≥65	＜25 kg/m2	≥3	No	No	No	No	No	Yes	No	Yes	Yes	T1~T2	N0	No	No	No	Yes	Yes	No	Laparoscopic surgery	No	＜12	≥2	＜5 cm	＜5 ng/ml	＜5 ng/ml	＜37 U/mL	＜37 U/mL	＜35 U/ml	＜35 U/ml	＜7 U/ml	＜7 U/ml	＜0.05 ng/ml	＜10 mg/l	＜10 mg/l	＜3	≥30 g/l	＜3	Mucinous adenocarcinoma	Exophytic	≥6 months	No	External validation set
1112	Female	≥65	≥25 kg/m2	＜3	No	No	No	No	Yes	No	No	Yes	Yes	T1~T2	N0	No	Yes	No	Yes	No	No	Laparoscopic surgery	No	≥12	＜2	＜5 cm	＜5 ng/ml	＜5 ng/ml	≥37 U/mL	＜37 U/mL	＜35 U/ml	＜35 U/ml	＜7 U/ml	＜7 U/ml	＜0.05 ng/ml	≥10 mg/l	＜10 mg/l	＜3	≥30 g/l	＜3	Other	Ulcerative	≥6 months	No	External validation set
1113	Female	≥65	＜25 kg/m2	≥3	No	Yes	No	No	No	No	Yes	Yes	No	T1~T2	N0	No	No	No	Yes	Yes	Yes	Open surgery	Yes	＜12	＜2	≥5 cm	＜5 ng/ml	≥5 ng/ml	＜37 U/mL	＜37 U/mL	≥35 U/ml	≥35 U/ml	≥7 U/ml	＜7 U/ml	＜0.05 ng/ml	＜10 mg/l	＜10 mg/l	＜3	≥30 g/l	＜3	Mucinous adenocarcinoma	Exophytic	＜6 months	No	External validation set
1114	Male	≥65	≥25 kg/m2	≥3	Yes	No	No	No	No	Yes	No	No	No	T1~T2	N0	No	No	No	No	Yes	No	Laparoscopic surgery	No	≥12	＜2	＜5 cm	＜5 ng/ml	＜5 ng/ml	＜37 U/mL	＜37 U/mL	＜35 U/ml	＜35 U/ml	＜7 U/ml	≥7 U/ml	＜0.05 ng/ml	＜10 mg/l	＜10 mg/l	＜3	≥30 g/l	＜3	Adenocarcinoma	Ulcerative	≥6 months	No	External validation set
1115	Female	≥65	＜25 kg/m2	＜3	No	No	No	No	No	No	No	No	No	T1~T2	N1~N2	No	No	No	Yes	No	No	Open surgery	Yes	≥12	＜2	≥5 cm	＜5 ng/ml	＜5 ng/ml	＜37 U/mL	＜37 U/mL	≥35 U/ml	＜35 U/ml	＜7 U/ml	＜7 U/ml	＜0.05 ng/ml	＜10 mg/l	＜10 mg/l	＜3	＜30 g/l	≥3	Adenocarcinoma	Exophytic	≥6 months	No	External validation set
1116	Male	≥65	≥25 kg/m2	≥3	No	No	Yes	No	No	No	No	Yes	No	T1~T2	N0	No	No	No	No	No	No	Laparoscopic surgery	Yes	≥12	＜2	＜5 cm	＜5 ng/ml	＜5 ng/ml	＜37 U/mL	＜37 U/mL	＜35 U/ml	＜35 U/ml	≥7 U/ml	≥7 U/ml	＜0.05 ng/ml	＜10 mg/l	＜10 mg/l	≥3	＜30 g/l	＜3	Mucinous adenocarcinoma	Exophytic	＜6 months	No	External validation set
1117	Male	≥65	＜25 kg/m2	≥3	No	Yes	Yes	No	No	No	No	No	No	T1~T2	N1~N2	No	Yes	No	No	Yes	Yes	Open surgery	No	≥12	＜2	＜5 cm	＜5 ng/ml	≥5 ng/ml	＜37 U/mL	＜37 U/mL	＜35 U/ml	＜35 U/ml	＜7 U/ml	＜7 U/ml	＜0.05 ng/ml	＜10 mg/l	＜10 mg/l	＜3	＜30 g/l	＜3	Mucinous adenocarcinoma	Ulcerative	≥6 months	No	External validation set
1118	Female	≥65	＜25 kg/m2	＜3	Yes	Yes	No	No	No	No	Yes	No	No	T1~T2	N1~N2	No	No	No	Yes	No	Yes	Open surgery	Yes	＜12	＜2	＜5 cm	＜5 ng/ml	≥5 ng/ml	＜37 U/mL	＜37 U/mL	＜35 U/ml	＜35 U/ml	≥7 U/ml	≥7 U/ml	＜0.05 ng/ml	＜10 mg/l	＜10 mg/l	＜3	≥30 g/l	≥3	Adenocarcinoma	Ulcerative	＜6 months	No	External validation set
1119	Female	≥65	＜25 kg/m2	＜3	No	No	No	No	No	No	Yes	No	No	T1~T2	N0	No	Yes	No	No	Yes	Yes	Laparoscopic surgery	No	≥12	＜2	＜5 cm	＜5 ng/ml	＜5 ng/ml	＜37 U/mL	＜37 U/mL	＜35 U/ml	＜35 U/ml	＜7 U/ml	＜7 U/ml	＜0.05 ng/ml	＜10 mg/l	＜10 mg/l	＜3	≥30 g/l	＜3	Adenocarcinoma	Exophytic	＜6 months	No	External validation set
1120	Female	＜65	≥25 kg/m2	＜3	No	No	No	Yes	No	No	No	No	No	T3~T4	N0	No	No	No	Yes	No	No	Open surgery	No	＜12	＜2	＜5 cm	＜5 ng/ml	＜5 ng/ml	＜37 U/mL	＜37 U/mL	＜35 U/ml	＜35 U/ml	＜7 U/ml	＜7 U/ml	＜0.05 ng/ml	＜10 mg/l	＜10 mg/l	＜3	≥30 g/l	＜3	Adenocarcinoma	Ulcerative	＜6 months	No	External validation set
1121	Female	＜65	≥25 kg/m2	＜3	No	No	No	Yes	No	Yes	No	No	No	T3~T4	N0	No	No	No	Yes	Yes	No	Laparoscopic surgery	No	＜12	＜2	＜5 cm	＜5 ng/ml	＜5 ng/ml	＜37 U/mL	≥37 U/mL	＜35 U/ml	＜35 U/ml	＜7 U/ml	＜7 U/ml	＜0.05 ng/ml	＜10 mg/l	＜10 mg/l	＜3	≥30 g/l	＜3	Adenocarcinoma	Ulcerative	≥6 months	No	External validation set
1122	Female	＜65	＜25 kg/m2	≥3	No	No	No	No	No	Yes	No	No	No	T1~T2	N0	No	No	No	No	No	No	Laparoscopic surgery	Yes	≥12	＜2	＜5 cm	＜5 ng/ml	＜5 ng/ml	＜37 U/mL	≥37 U/mL	＜35 U/ml	＜35 U/ml	＜7 U/ml	＜7 U/ml	＜0.05 ng/ml	＜10 mg/l	＜10 mg/l	＜3	≥30 g/l	＜3	Other	Exophytic	＜6 months	No	External validation set
1123	Male	≥65	＜25 kg/m2	＜3	No	No	No	No	No	No	No	No	Yes	T1~T2	N0	No	No	No	No	No	No	Laparoscopic surgery	No	＜12	＜2	＜5 cm	＜5 ng/ml	＜5 ng/ml	＜37 U/mL	＜37 U/mL	≥35 U/ml	＜35 U/ml	＜7 U/ml	＜7 U/ml	≥0.05 ng/ml	≥10 mg/l	≥10 mg/l	＜3	≥30 g/l	＜3	Adenocarcinoma	Exophytic	≥6 months	No	External validation set
1124	Male	≥65	＜25 kg/m2	＜3	No	No	No	No	No	Yes	No	No	No	T1~T2	N0	No	No	No	Yes	No	No	Open surgery	Yes	≥12	＜2	＜5 cm	≥5 ng/ml	＜5 ng/ml	＜37 U/mL	＜37 U/mL	＜35 U/ml	＜35 U/ml	＜7 U/ml	＜7 U/ml	≥0.05 ng/ml	＜10 mg/l	＜10 mg/l	＜3	≥30 g/l	＜3	Mucinous adenocarcinoma	Exophytic	＜6 months	No	External validation set
1125	Female	＜65	＜25 kg/m2	＜3	No	No	No	No	Yes	No	Yes	No	No	T1~T2	N0	No	No	No	Yes	No	No	Open surgery	Yes	≥12	＜2	＜5 cm	＜5 ng/ml	＜5 ng/ml	＜37 U/mL	＜37 U/mL	＜35 U/ml	＜35 U/ml	＜7 U/ml	＜7 U/ml	＜0.05 ng/ml	＜10 mg/l	＜10 mg/l	＜3	≥30 g/l	＜3	Adenocarcinoma	Exophytic	≥6 months	No	External validation set
1126	Female	≥65	＜25 kg/m2	＜3	No	Yes	No	No	No	No	No	No	No	T1~T2	N0	No	No	No	No	No	Yes	Open surgery	No	≥12	＜2	＜5 cm	＜5 ng/ml	＜5 ng/ml	＜37 U/mL	＜37 U/mL	＜35 U/ml	＜35 U/ml	＜7 U/ml	＜7 U/ml	≥0.05 ng/ml	≥10 mg/l	≥10 mg/l	＜3	≥30 g/l	＜3	Mucinous adenocarcinoma	Infiltrative	≥6 months	No	External validation set
1127	Female	＜65	≥25 kg/m2	＜3	No	No	No	No	Yes	No	Yes	No	No	T1~T2	N0	No	No	No	Yes	No	Yes	Open surgery	Yes	≥12	＜2	≥5 cm	＜5 ng/ml	＜5 ng/ml	≥37 U/mL	＜37 U/mL	＜35 U/ml	≥35 U/ml	＜7 U/ml	＜7 U/ml	≥0.05 ng/ml	＜10 mg/l	≥10 mg/l	＜3	≥30 g/l	＜3	Adenocarcinoma	Infiltrative	＜6 months	No	External validation set
1128	Male	≥65	＜25 kg/m2	≥3	No	Yes	No	No	No	No	No	No	No	T1~T2	N0	Yes	No	Yes	Yes	No	Yes	Open surgery	Yes	≥12	≥2	＜5 cm	＜5 ng/ml	＜5 ng/ml	＜37 U/mL	＜37 U/mL	＜35 U/ml	≥35 U/ml	＜7 U/ml	＜7 U/ml	＜0.05 ng/ml	＜10 mg/l	＜10 mg/l	＜3	≥30 g/l	＜3	Adenocarcinoma	Exophytic	＜6 months	No	External validation set
1129	Female	≥65	≥25 kg/m2	≥3	No	No	No	Yes	No	No	No	No	No	T1~T2	N0	Yes	No	No	No	No	No	Open surgery	No	≥12	＜2	＜5 cm	＜5 ng/ml	＜5 ng/ml	≥37 U/mL	＜37 U/mL	＜35 U/ml	＜35 U/ml	＜7 U/ml	≥7 U/ml	＜0.05 ng/ml	＜10 mg/l	＜10 mg/l	＜3	≥30 g/l	＜3	Mucinous adenocarcinoma	Exophytic	≥6 months	No	External validation set
1130	Male	＜65	＜25 kg/m2	≥3	Yes	No	No	No	No	No	Yes	Yes	No	T1~T2	N0	No	No	No	No	No	No	Laparoscopic surgery	No	≥12	＜2	＜5 cm	＜5 ng/ml	＜5 ng/ml	＜37 U/mL	＜37 U/mL	≥35 U/ml	＜35 U/ml	＜7 U/ml	≥7 U/ml	＜0.05 ng/ml	＜10 mg/l	＜10 mg/l	≥3	≥30 g/l	＜3	Mucinous adenocarcinoma	Exophytic	≥6 months	No	External validation set
1131	Male	≥65	＜25 kg/m2	＜3	No	Yes	No	No	No	No	No	No	No	T3~T4	N1~N2	No	No	No	No	No	No	Laparoscopic surgery	Yes	＜12	＜2	＜5 cm	≥5 ng/ml	＜5 ng/ml	＜37 U/mL	＜37 U/mL	＜35 U/ml	＜35 U/ml	＜7 U/ml	＜7 U/ml	＜0.05 ng/ml	＜10 mg/l	＜10 mg/l	＜3	＜30 g/l	≥3	Other	Ulcerative	≥6 months	No	External validation set
1132	Female	＜65	＜25 kg/m2	≥3	No	No	No	No	No	No	No	Yes	No	T3~T4	N0	No	No	No	No	No	No	Laparoscopic surgery	Yes	＜12	≥2	＜5 cm	≥5 ng/ml	＜5 ng/ml	≥37 U/mL	＜37 U/mL	＜35 U/ml	＜35 U/ml	≥7 U/ml	＜7 U/ml	＜0.05 ng/ml	＜10 mg/l	＜10 mg/l	≥3	＜30 g/l	＜3	Other	Exophytic	＜6 months	No	External validation set
1133	Female	＜65	＜25 kg/m2	＜3	Yes	No	Yes	Yes	No	No	Yes	No	No	T1~T2	N0	No	No	No	No	No	No	Open surgery	No	＜12	＜2	＜5 cm	＜5 ng/ml	＜5 ng/ml	＜37 U/mL	＜37 U/mL	＜35 U/ml	＜35 U/ml	≥7 U/ml	＜7 U/ml	＜0.05 ng/ml	＜10 mg/l	＜10 mg/l	＜3	≥30 g/l	＜3	Adenocarcinoma	Ulcerative	＜6 months	No	External validation set
1134	Male	＜65	≥25 kg/m2	＜3	Yes	No	No	No	No	Yes	Yes	No	No	T1~T2	N0	No	No	No	No	Yes	No	Open surgery	No	＜12	≥2	＜5 cm	＜5 ng/ml	＜5 ng/ml	＜37 U/mL	≥37 U/mL	≥35 U/ml	＜35 U/ml	＜7 U/ml	＜7 U/ml	≥0.05 ng/ml	＜10 mg/l	＜10 mg/l	＜3	≥30 g/l	≥3	Adenocarcinoma	Exophytic	≥6 months	No	External validation set
1135	Female	≥65	≥25 kg/m2	≥3	No	No	Yes	No	No	No	No	No	No	T1~T2	N0	No	No	No	No	Yes	Yes	Laparoscopic surgery	Yes	≥12	＜2	＜5 cm	＜5 ng/ml	＜5 ng/ml	≥37 U/mL	＜37 U/mL	＜35 U/ml	＜35 U/ml	≥7 U/ml	＜7 U/ml	≥0.05 ng/ml	＜10 mg/l	＜10 mg/l	＜3	≥30 g/l	＜3	Other	Exophytic	≥6 months	No	External validation set
1136	Male	≥65	＜25 kg/m2	≥3	No	No	No	No	No	No	No	No	No	T1~T2	N0	No	Yes	No	Yes	Yes	Yes	Laparoscopic surgery	Yes	≥12	≥2	≥5 cm	＜5 ng/ml	≥5 ng/ml	＜37 U/mL	≥37 U/mL	≥35 U/ml	＜35 U/ml	＜7 U/ml	＜7 U/ml	＜0.05 ng/ml	＜10 mg/l	＜10 mg/l	＜3	≥30 g/l	＜3	Other	Exophytic	≥6 months	No	External validation set
1137	Male	≥65	≥25 kg/m2	＜3	No	Yes	No	No	No	No	No	Yes	No	T1~T2	N0	No	No	No	No	No	Yes	Laparoscopic surgery	No	≥12	＜2	≥5 cm	＜5 ng/ml	＜5 ng/ml	＜37 U/mL	＜37 U/mL	≥35 U/ml	＜35 U/ml	＜7 U/ml	＜7 U/ml	≥0.05 ng/ml	≥10 mg/l	＜10 mg/l	＜3	≥30 g/l	＜3	Mucinous adenocarcinoma	Infiltrative	＜6 months	No	External validation set
1138	Male	＜65	＜25 kg/m2	≥3	No	No	No	No	Yes	No	No	No	No	T1~T2	N0	No	No	No	No	No	No	Open surgery	No	＜12	＜2	≥5 cm	＜5 ng/ml	≥5 ng/ml	＜37 U/mL	≥37 U/mL	＜35 U/ml	＜35 U/ml	＜7 U/ml	＜7 U/ml	＜0.05 ng/ml	≥10 mg/l	＜10 mg/l	＜3	≥30 g/l	＜3	Mucinous adenocarcinoma	Ulcerative	＜6 months	No	External validation set
1139	Male	≥65	＜25 kg/m2	≥3	No	No	No	No	No	Yes	No	No	Yes	T1~T2	N0	No	No	No	No	No	No	Open surgery	Yes	≥12	＜2	≥5 cm	＜5 ng/ml	＜5 ng/ml	＜37 U/mL	＜37 U/mL	＜35 U/ml	＜35 U/ml	＜7 U/ml	＜7 U/ml	＜0.05 ng/ml	＜10 mg/l	＜10 mg/l	＜3	≥30 g/l	＜3	Mucinous adenocarcinoma	Ulcerative	＜6 months	No	External validation set
1140	Male	＜65	＜25 kg/m2	≥3	No	No	No	No	No	No	Yes	No	Yes	T3~T4	N0	No	No	No	No	Yes	No	Laparoscopic surgery	No	≥12	＜2	＜5 cm	＜5 ng/ml	＜5 ng/ml	＜37 U/mL	≥37 U/mL	＜35 U/ml	≥35 U/ml	＜7 U/ml	≥7 U/ml	＜0.05 ng/ml	≥10 mg/l	＜10 mg/l	＜3	≥30 g/l	＜3	Mucinous adenocarcinoma	Exophytic	＜6 months	No	External validation set
1141	Male	＜65	≥25 kg/m2	≥3	No	No	No	No	Yes	No	No	No	No	T1~T2	N0	No	No	No	No	Yes	No	Open surgery	No	＜12	＜2	＜5 cm	＜5 ng/ml	＜5 ng/ml	＜37 U/mL	＜37 U/mL	＜35 U/ml	＜35 U/ml	＜7 U/ml	＜7 U/ml	＜0.05 ng/ml	＜10 mg/l	＜10 mg/l	≥3	≥30 g/l	＜3	Adenocarcinoma	Ulcerative	＜6 months	No	External validation set
1142	Female	＜65	＜25 kg/m2	＜3	No	No	No	No	No	No	Yes	No	No	T1~T2	N1~N2	No	No	No	Yes	Yes	No	Open surgery	No	≥12	＜2	≥5 cm	＜5 ng/ml	＜5 ng/ml	＜37 U/mL	＜37 U/mL	＜35 U/ml	＜35 U/ml	＜7 U/ml	＜7 U/ml	＜0.05 ng/ml	＜10 mg/l	＜10 mg/l	＜3	＜30 g/l	≥3	Other	Exophytic	≥6 months	No	External validation set
1143	Female	≥65	＜25 kg/m2	≥3	No	No	No	No	No	No	No	No	No	T1~T2	N1~N2	No	No	No	No	No	No	Laparoscopic surgery	Yes	＜12	＜2	＜5 cm	＜5 ng/ml	＜5 ng/ml	＜37 U/mL	＜37 U/mL	＜35 U/ml	＜35 U/ml	＜7 U/ml	＜7 U/ml	＜0.05 ng/ml	＜10 mg/l	＜10 mg/l	＜3	＜30 g/l	≥3	Mucinous adenocarcinoma	Exophytic	＜6 months	No	External validation set
1144	Female	＜65	＜25 kg/m2	≥3	No	No	No	No	Yes	No	Yes	No	No	T3~T4	N1~N2	Yes	No	No	Yes	Yes	No	Laparoscopic surgery	No	≥12	＜2	≥5 cm	＜5 ng/ml	＜5 ng/ml	＜37 U/mL	＜37 U/mL	＜35 U/ml	＜35 U/ml	＜7 U/ml	＜7 U/ml	＜0.05 ng/ml	＜10 mg/l	＜10 mg/l	＜3	≥30 g/l	≥3	Mucinous adenocarcinoma	Ulcerative	≥6 months	No	External validation set
1145	Male	≥65	＜25 kg/m2	＜3	No	No	No	Yes	No	No	Yes	No	No	T3~T4	N0	No	No	No	Yes	No	No	Open surgery	Yes	＜12	＜2	＜5 cm	＜5 ng/ml	＜5 ng/ml	＜37 U/mL	＜37 U/mL	≥35 U/ml	＜35 U/ml	＜7 U/ml	＜7 U/ml	＜0.05 ng/ml	＜10 mg/l	≥10 mg/l	＜3	≥30 g/l	＜3	Adenocarcinoma	Exophytic	＜6 months	No	External validation set
1146	Male	＜65	＜25 kg/m2	＜3	Yes	No	Yes	Yes	No	No	No	Yes	No	T1~T2	N0	No	No	No	No	No	Yes	Laparoscopic surgery	No	＜12	＜2	＜5 cm	＜5 ng/ml	＜5 ng/ml	＜37 U/mL	＜37 U/mL	≥35 U/ml	＜35 U/ml	＜7 U/ml	＜7 U/ml	＜0.05 ng/ml	＜10 mg/l	≥10 mg/l	＜3	≥30 g/l	＜3	Other	Ulcerative	＜6 months	No	External validation set
1147	Female	≥65	＜25 kg/m2	≥3	Yes	No	Yes	No	No	No	No	No	No	T1~T2	N1~N2	No	No	Yes	Yes	No	No	Open surgery	No	＜12	＜2	＜5 cm	≥5 ng/ml	＜5 ng/ml	＜37 U/mL	＜37 U/mL	＜35 U/ml	＜35 U/ml	＜7 U/ml	＜7 U/ml	＜0.05 ng/ml	≥10 mg/l	＜10 mg/l	＜3	≥30 g/l	＜3	Adenocarcinoma	Ulcerative	≥6 months	No	External validation set
1148	Male	＜65	＜25 kg/m2	＜3	No	Yes	No	No	No	No	No	No	No	T1~T2	N1~N2	No	No	No	Yes	No	No	Laparoscopic surgery	No	≥12	≥2	＜5 cm	≥5 ng/ml	＜5 ng/ml	≥37 U/mL	＜37 U/mL	＜35 U/ml	＜35 U/ml	＜7 U/ml	＜7 U/ml	＜0.05 ng/ml	＜10 mg/l	＜10 mg/l	＜3	≥30 g/l	＜3	Adenocarcinoma	Exophytic	≥6 months	No	External validation set
1149	Male	＜65	≥25 kg/m2	≥3	Yes	Yes	No	No	No	No	No	No	No	T1~T2	N0	No	No	No	Yes	No	Yes	Open surgery	Yes	≥12	＜2	＜5 cm	＜5 ng/ml	≥5 ng/ml	＜37 U/mL	＜37 U/mL	＜35 U/ml	＜35 U/ml	＜7 U/ml	＜7 U/ml	＜0.05 ng/ml	＜10 mg/l	＜10 mg/l	＜3	≥30 g/l	＜3	Adenocarcinoma	Exophytic	≥6 months	No	External validation set
1150	Female	≥65	＜25 kg/m2	≥3	No	No	No	No	No	No	No	No	No	T1~T2	N0	No	No	No	Yes	No	Yes	Laparoscopic surgery	No	≥12	≥2	＜5 cm	＜5 ng/ml	＜5 ng/ml	≥37 U/mL	＜37 U/mL	≥35 U/ml	≥35 U/ml	＜7 U/ml	＜7 U/ml	＜0.05 ng/ml	≥10 mg/l	＜10 mg/l	＜3	≥30 g/l	＜3	Mucinous adenocarcinoma	Exophytic	≥6 months	No	External validation set
1151	Female	≥65	＜25 kg/m2	≥3	No	No	No	No	No	Yes	No	Yes	Yes	T1~T2	N0	No	No	No	Yes	No	No	Open surgery	No	≥12	＜2	＜5 cm	＜5 ng/ml	≥5 ng/ml	＜37 U/mL	＜37 U/mL	＜35 U/ml	＜35 U/ml	≥7 U/ml	＜7 U/ml	＜0.05 ng/ml	＜10 mg/l	＜10 mg/l	＜3	≥30 g/l	＜3	Adenocarcinoma	Ulcerative	＜6 months	No	External validation set
1152	Male	≥65	＜25 kg/m2	＜3	No	No	Yes	No	No	No	No	No	No	T1~T2	N0	No	No	No	No	Yes	No	Laparoscopic surgery	No	≥12	＜2	＜5 cm	＜5 ng/ml	＜5 ng/ml	＜37 U/mL	≥37 U/mL	≥35 U/ml	＜35 U/ml	≥7 U/ml	≥7 U/ml	≥0.05 ng/ml	＜10 mg/l	＜10 mg/l	≥3	≥30 g/l	≥3	Adenocarcinoma	Exophytic	≥6 months	No	External validation set
1153	Male	≥65	＜25 kg/m2	≥3	No	No	No	No	No	No	No	Yes	No	T1~T2	N0	No	No	No	Yes	No	No	Open surgery	No	≥12	＜2	＜5 cm	＜5 ng/ml	＜5 ng/ml	＜37 U/mL	＜37 U/mL	＜35 U/ml	＜35 U/ml	＜7 U/ml	＜7 U/ml	＜0.05 ng/ml	≥10 mg/l	＜10 mg/l	≥3	≥30 g/l	＜3	Mucinous adenocarcinoma	Exophytic	＜6 months	No	External validation set
1154	Male	≥65	＜25 kg/m2	≥3	No	No	Yes	No	No	No	No	No	No	T1~T2	N0	No	No	No	Yes	No	No	Open surgery	No	＜12	≥2	＜5 cm	＜5 ng/ml	＜5 ng/ml	＜37 U/mL	≥37 U/mL	＜35 U/ml	＜35 U/ml	≥7 U/ml	＜7 U/ml	＜0.05 ng/ml	≥10 mg/l	＜10 mg/l	≥3	≥30 g/l	≥3	Other	Ulcerative	≥6 months	No	External validation set
1155	Male	≥65	＜25 kg/m2	＜3	No	No	Yes	No	No	No	Yes	No	Yes	T1~T2	N0	No	No	No	No	No	No	Laparoscopic surgery	No	≥12	＜2	≥5 cm	＜5 ng/ml	＜5 ng/ml	＜37 U/mL	＜37 U/mL	＜35 U/ml	≥35 U/ml	＜7 U/ml	＜7 U/ml	＜0.05 ng/ml	＜10 mg/l	＜10 mg/l	＜3	≥30 g/l	＜3	Mucinous adenocarcinoma	Exophytic	≥6 months	No	External validation set
1156	Female	≥65	＜25 kg/m2	＜3	No	No	No	No	No	No	No	No	No	T1~T2	N0	No	No	No	No	No	No	Laparoscopic surgery	No	＜12	＜2	≥5 cm	＜5 ng/ml	＜5 ng/ml	＜37 U/mL	≥37 U/mL	＜35 U/ml	＜35 U/ml	＜7 U/ml	＜7 U/ml	＜0.05 ng/ml	＜10 mg/l	＜10 mg/l	＜3	≥30 g/l	≥3	Adenocarcinoma	Exophytic	≥6 months	No	External validation set
1157	Male	＜65	＜25 kg/m2	＜3	No	Yes	No	No	No	No	No	No	No	T1~T2	N1~N2	No	No	No	No	Yes	No	Laparoscopic surgery	No	＜12	＜2	＜5 cm	＜5 ng/ml	＜5 ng/ml	＜37 U/mL	≥37 U/mL	＜35 U/ml	＜35 U/ml	＜7 U/ml	≥7 U/ml	＜0.05 ng/ml	＜10 mg/l	≥10 mg/l	＜3	≥30 g/l	≥3	Adenocarcinoma	Infiltrative	≥6 months	No	External validation set
1158	Female	≥65	≥25 kg/m2	＜3	No	No	No	No	Yes	Yes	No	No	No	T3~T4	N0	No	Yes	No	No	Yes	No	Open surgery	No	＜12	＜2	≥5 cm	＜5 ng/ml	＜5 ng/ml	＜37 U/mL	＜37 U/mL	＜35 U/ml	＜35 U/ml	＜7 U/ml	＜7 U/ml	＜0.05 ng/ml	＜10 mg/l	＜10 mg/l	＜3	≥30 g/l	＜3	Adenocarcinoma	Exophytic	＜6 months	No	External validation set
1159	Male	＜65	＜25 kg/m2	≥3	No	No	No	No	No	No	No	No	No	T3~T4	N0	No	No	No	No	No	No	Laparoscopic surgery	Yes	≥12	＜2	＜5 cm	＜5 ng/ml	＜5 ng/ml	＜37 U/mL	＜37 U/mL	＜35 U/ml	＜35 U/ml	＜7 U/ml	＜7 U/ml	＜0.05 ng/ml	＜10 mg/l	≥10 mg/l	＜3	≥30 g/l	＜3	Adenocarcinoma	Exophytic	＜6 months	No	External validation set
1160	Female	≥65	＜25 kg/m2	＜3	No	No	Yes	Yes	Yes	No	Yes	Yes	No	T1~T2	N0	No	No	No	Yes	No	No	Laparoscopic surgery	Yes	≥12	＜2	＜5 cm	＜5 ng/ml	＜5 ng/ml	＜37 U/mL	＜37 U/mL	＜35 U/ml	＜35 U/ml	＜7 U/ml	＜7 U/ml	＜0.05 ng/ml	＜10 mg/l	＜10 mg/l	＜3	≥30 g/l	＜3	Mucinous adenocarcinoma	Exophytic	≥6 months	No	External validation set
1161	Female	＜65	＜25 kg/m2	＜3	No	Yes	No	No	No	No	No	No	No	T1~T2	N0	Yes	No	No	Yes	No	No	Laparoscopic surgery	No	＜12	＜2	＜5 cm	＜5 ng/ml	＜5 ng/ml	＜37 U/mL	＜37 U/mL	＜35 U/ml	＜35 U/ml	＜7 U/ml	＜7 U/ml	＜0.05 ng/ml	＜10 mg/l	≥10 mg/l	＜3	≥30 g/l	＜3	Other	Ulcerative	≥6 months	No	External validation set
1162	Female	＜65	＜25 kg/m2	＜3	No	No	No	No	No	No	Yes	No	No	T1~T2	N0	No	No	No	Yes	Yes	No	Laparoscopic surgery	Yes	≥12	＜2	＜5 cm	＜5 ng/ml	＜5 ng/ml	＜37 U/mL	＜37 U/mL	≥35 U/ml	＜35 U/ml	＜7 U/ml	＜7 U/ml	＜0.05 ng/ml	＜10 mg/l	≥10 mg/l	＜3	≥30 g/l	＜3	Adenocarcinoma	Exophytic	＜6 months	No	External validation set
1163	Male	＜65	＜25 kg/m2	≥3	No	Yes	No	No	No	No	No	No	No	T1~T2	N0	No	No	No	No	Yes	No	Open surgery	No	≥12	＜2	＜5 cm	＜5 ng/ml	＜5 ng/ml	＜37 U/mL	＜37 U/mL	＜35 U/ml	＜35 U/ml	＜7 U/ml	＜7 U/ml	＜0.05 ng/ml	＜10 mg/l	＜10 mg/l	＜3	≥30 g/l	＜3	Mucinous adenocarcinoma	Ulcerative	＜6 months	No	External validation set
1164	Male	＜65	≥25 kg/m2	＜3	No	No	No	Yes	No	No	No	No	No	T1~T2	N0	No	No	No	Yes	Yes	No	Laparoscopic surgery	No	≥12	＜2	＜5 cm	＜5 ng/ml	＜5 ng/ml	≥37 U/mL	＜37 U/mL	≥35 U/ml	＜35 U/ml	＜7 U/ml	＜7 U/ml	＜0.05 ng/ml	≥10 mg/l	＜10 mg/l	＜3	≥30 g/l	＜3	Mucinous adenocarcinoma	Exophytic	≥6 months	No	External validation set
1165	Female	＜65	≥25 kg/m2	＜3	No	Yes	No	No	No	No	No	Yes	No	T1~T2	N0	No	No	Yes	Yes	No	Yes	Laparoscopic surgery	No	≥12	＜2	＜5 cm	＜5 ng/ml	＜5 ng/ml	＜37 U/mL	＜37 U/mL	≥35 U/ml	＜35 U/ml	＜7 U/ml	＜7 U/ml	＜0.05 ng/ml	≥10 mg/l	＜10 mg/l	≥3	≥30 g/l	＜3	Adenocarcinoma	Infiltrative	＜6 months	No	External validation set
1166	Female	≥65	＜25 kg/m2	＜3	Yes	No	No	No	No	Yes	No	No	No	T1~T2	N1~N2	No	No	Yes	Yes	No	No	Open surgery	No	≥12	＜2	＜5 cm	＜5 ng/ml	＜5 ng/ml	＜37 U/mL	＜37 U/mL	＜35 U/ml	＜35 U/ml	＜7 U/ml	＜7 U/ml	＜0.05 ng/ml	＜10 mg/l	＜10 mg/l	≥3	≥30 g/l	＜3	Adenocarcinoma	Ulcerative	＜6 months	No	External validation set
1167	Male	＜65	＜25 kg/m2	≥3	No	No	Yes	No	No	No	No	No	No	T1~T2	N0	No	No	No	Yes	No	No	Laparoscopic surgery	No	≥12	＜2	＜5 cm	＜5 ng/ml	＜5 ng/ml	＜37 U/mL	＜37 U/mL	＜35 U/ml	≥35 U/ml	≥7 U/ml	＜7 U/ml	≥0.05 ng/ml	≥10 mg/l	＜10 mg/l	＜3	≥30 g/l	≥3	Mucinous adenocarcinoma	Ulcerative	≥6 months	No	External validation set
1168	Male	≥65	＜25 kg/m2	＜3	Yes	No	No	No	No	No	No	No	No	T3~T4	N1~N2	No	No	No	Yes	No	No	Laparoscopic surgery	No	≥12	＜2	＜5 cm	＜5 ng/ml	＜5 ng/ml	＜37 U/mL	≥37 U/mL	＜35 U/ml	≥35 U/ml	＜7 U/ml	≥7 U/ml	＜0.05 ng/ml	＜10 mg/l	＜10 mg/l	＜3	≥30 g/l	＜3	Adenocarcinoma	Ulcerative	＜6 months	No	External validation set
1169	Female	≥65	≥25 kg/m2	≥3	Yes	No	No	Yes	No	No	No	No	No	T1~T2	N1~N2	No	No	No	Yes	No	Yes	Laparoscopic surgery	No	≥12	＜2	≥5 cm	＜5 ng/ml	≥5 ng/ml	＜37 U/mL	＜37 U/mL	＜35 U/ml	＜35 U/ml	≥7 U/ml	＜7 U/ml	＜0.05 ng/ml	＜10 mg/l	＜10 mg/l	＜3	≥30 g/l	≥3	Mucinous adenocarcinoma	Exophytic	＜6 months	No	External validation set
1170	Female	≥65	＜25 kg/m2	＜3	No	No	Yes	No	No	No	No	No	Yes	T3~T4	N0	No	No	No	No	Yes	No	Open surgery	Yes	＜12	≥2	＜5 cm	≥5 ng/ml	≥5 ng/ml	＜37 U/mL	＜37 U/mL	＜35 U/ml	＜35 U/ml	≥7 U/ml	＜7 U/ml	≥0.05 ng/ml	＜10 mg/l	＜10 mg/l	＜3	＜30 g/l	≥3	Mucinous adenocarcinoma	Exophytic	＜6 months	No	External validation set
1171	Male	≥65	＜25 kg/m2	≥3	No	Yes	Yes	Yes	No	No	No	No	No	T3~T4	N0	No	No	No	Yes	No	Yes	Open surgery	No	≥12	＜2	≥5 cm	≥5 ng/ml	≥5 ng/ml	＜37 U/mL	＜37 U/mL	＜35 U/ml	≥35 U/ml	＜7 U/ml	＜7 U/ml	＜0.05 ng/ml	＜10 mg/l	≥10 mg/l	＜3	≥30 g/l	≥3	Other	Exophytic	≥6 months	No	External validation set
1172	Male	≥65	＜25 kg/m2	＜3	No	No	No	No	No	No	No	No	No	T1~T2	N0	No	No	No	Yes	No	No	Laparoscopic surgery	Yes	＜12	≥2	＜5 cm	＜5 ng/ml	≥5 ng/ml	＜37 U/mL	≥37 U/mL	＜35 U/ml	＜35 U/ml	＜7 U/ml	＜7 U/ml	＜0.05 ng/ml	＜10 mg/l	≥10 mg/l	＜3	≥30 g/l	＜3	Mucinous adenocarcinoma	Infiltrative	＜6 months	No	External validation set
1173	Male	≥65	＜25 kg/m2	≥3	No	No	No	Yes	Yes	Yes	No	No	No	T3~T4	N0	No	No	No	No	No	No	Open surgery	No	≥12	＜2	＜5 cm	＜5 ng/ml	＜5 ng/ml	＜37 U/mL	＜37 U/mL	＜35 U/ml	＜35 U/ml	＜7 U/ml	＜7 U/ml	＜0.05 ng/ml	＜10 mg/l	＜10 mg/l	＜3	≥30 g/l	＜3	Mucinous adenocarcinoma	Infiltrative	≥6 months	No	External validation set
1174	Female	≥65	＜25 kg/m2	＜3	No	Yes	No	Yes	No	Yes	Yes	No	No	T1~T2	N0	No	No	No	No	Yes	No	Laparoscopic surgery	Yes	＜12	≥2	＜5 cm	＜5 ng/ml	＜5 ng/ml	＜37 U/mL	＜37 U/mL	＜35 U/ml	＜35 U/ml	＜7 U/ml	＜7 U/ml	＜0.05 ng/ml	＜10 mg/l	≥10 mg/l	＜3	≥30 g/l	＜3	Adenocarcinoma	Infiltrative	＜6 months	No	External validation set
1175	Female	≥65	＜25 kg/m2	≥3	No	Yes	No	No	No	No	No	No	No	T1~T2	N0	No	No	No	Yes	Yes	No	Open surgery	No	＜12	≥2	＜5 cm	＜5 ng/ml	＜5 ng/ml	＜37 U/mL	≥37 U/mL	≥35 U/ml	＜35 U/ml	＜7 U/ml	＜7 U/ml	＜0.05 ng/ml	＜10 mg/l	＜10 mg/l	＜3	≥30 g/l	＜3	Mucinous adenocarcinoma	Ulcerative	＜6 months	No	External validation set
1176	Female	＜65	≥25 kg/m2	≥3	No	No	No	No	No	No	No	No	No	T1~T2	N1~N2	No	No	No	No	No	No	Open surgery	Yes	≥12	＜2	＜5 cm	＜5 ng/ml	＜5 ng/ml	＜37 U/mL	≥37 U/mL	＜35 U/ml	＜35 U/ml	＜7 U/ml	＜7 U/ml	＜0.05 ng/ml	＜10 mg/l	＜10 mg/l	＜3	≥30 g/l	＜3	Other	Ulcerative	＜6 months	No	External validation set
1177	Male	≥65	≥25 kg/m2	＜3	No	No	No	No	No	Yes	No	Yes	No	T1~T2	N1~N2	No	No	No	Yes	No	No	Open surgery	No	≥12	＜2	＜5 cm	＜5 ng/ml	＜5 ng/ml	＜37 U/mL	＜37 U/mL	＜35 U/ml	＜35 U/ml	＜7 U/ml	＜7 U/ml	≥0.05 ng/ml	＜10 mg/l	＜10 mg/l	＜3	≥30 g/l	＜3	Other	Ulcerative	≥6 months	No	External validation set
1178	Male	＜65	＜25 kg/m2	≥3	No	No	No	No	No	No	No	No	Yes	T1~T2	N0	No	No	No	No	Yes	No	Laparoscopic surgery	No	≥12	＜2	＜5 cm	＜5 ng/ml	＜5 ng/ml	≥37 U/mL	＜37 U/mL	＜35 U/ml	＜35 U/ml	＜7 U/ml	＜7 U/ml	≥0.05 ng/ml	＜10 mg/l	＜10 mg/l	＜3	≥30 g/l	＜3	Adenocarcinoma	Exophytic	≥6 months	No	External validation set
1179	Female	≥65	＜25 kg/m2	≥3	No	No	No	No	No	No	Yes	No	No	T3~T4	N1~N2	No	No	No	No	No	No	Laparoscopic surgery	Yes	＜12	＜2	＜5 cm	＜5 ng/ml	＜5 ng/ml	≥37 U/mL	＜37 U/mL	＜35 U/ml	＜35 U/ml	＜7 U/ml	＜7 U/ml	＜0.05 ng/ml	＜10 mg/l	＜10 mg/l	＜3	≥30 g/l	＜3	Adenocarcinoma	Exophytic	＜6 months	No	External validation set
1180	Male	≥65	＜25 kg/m2	＜3	No	No	Yes	No	No	No	No	No	No	T1~T2	N0	No	No	No	No	No	No	Laparoscopic surgery	No	≥12	＜2	＜5 cm	＜5 ng/ml	＜5 ng/ml	＜37 U/mL	＜37 U/mL	＜35 U/ml	＜35 U/ml	＜7 U/ml	＜7 U/ml	＜0.05 ng/ml	＜10 mg/l	≥10 mg/l	＜3	≥30 g/l	＜3	Mucinous adenocarcinoma	Ulcerative	＜6 months	No	External validation set
1181	Male	＜65	＜25 kg/m2	≥3	No	No	No	Yes	No	No	No	No	No	T3~T4	N1~N2	Yes	No	No	Yes	No	No	Open surgery	Yes	≥12	＜2	＜5 cm	＜5 ng/ml	＜5 ng/ml	＜37 U/mL	＜37 U/mL	＜35 U/ml	≥35 U/ml	≥7 U/ml	≥7 U/ml	＜0.05 ng/ml	≥10 mg/l	≥10 mg/l	＜3	≥30 g/l	＜3	Mucinous adenocarcinoma	Exophytic	＜6 months	No	External validation set
1182	Male	＜65	＜25 kg/m2	＜3	Yes	Yes	No	No	No	No	No	No	No	T3~T4	N0	No	No	No	No	No	No	Laparoscopic surgery	Yes	≥12	＜2	＜5 cm	＜5 ng/ml	＜5 ng/ml	＜37 U/mL	＜37 U/mL	＜35 U/ml	＜35 U/ml	＜7 U/ml	＜7 U/ml	＜0.05 ng/ml	≥10 mg/l	＜10 mg/l	≥3	≥30 g/l	＜3	Adenocarcinoma	Ulcerative	＜6 months	No	External validation set
1183	Male	＜65	≥25 kg/m2	≥3	Yes	No	No	No	No	No	No	No	No	T1~T2	N0	No	Yes	No	Yes	Yes	No	Open surgery	No	≥12	＜2	≥5 cm	＜5 ng/ml	＜5 ng/ml	＜37 U/mL	＜37 U/mL	＜35 U/ml	≥35 U/ml	＜7 U/ml	＜7 U/ml	＜0.05 ng/ml	＜10 mg/l	＜10 mg/l	＜3	≥30 g/l	≥3	Other	Infiltrative	≥6 months	No	External validation set
1184	Male	＜65	＜25 kg/m2	≥3	No	Yes	No	No	No	No	No	No	No	T1~T2	N0	No	No	No	No	No	No	Laparoscopic surgery	Yes	＜12	＜2	≥5 cm	≥5 ng/ml	＜5 ng/ml	＜37 U/mL	≥37 U/mL	＜35 U/ml	＜35 U/ml	≥7 U/ml	＜7 U/ml	≥0.05 ng/ml	＜10 mg/l	＜10 mg/l	＜3	≥30 g/l	＜3	Adenocarcinoma	Infiltrative	＜6 months	No	External validation set
1185	Female	≥65	≥25 kg/m2	＜3	No	No	No	No	No	No	No	No	No	T1~T2	N1~N2	No	No	No	No	No	No	Open surgery	No	≥12	≥2	≥5 cm	≥5 ng/ml	＜5 ng/ml	＜37 U/mL	≥37 U/mL	＜35 U/ml	＜35 U/ml	＜7 U/ml	＜7 U/ml	＜0.05 ng/ml	＜10 mg/l	≥10 mg/l	＜3	≥30 g/l	≥3	Other	Exophytic	＜6 months	No	External validation set
1186	Female	≥65	＜25 kg/m2	＜3	No	No	Yes	Yes	No	No	No	No	No	T1~T2	N1~N2	No	No	No	No	No	No	Laparoscopic surgery	No	≥12	＜2	＜5 cm	＜5 ng/ml	＜5 ng/ml	≥37 U/mL	＜37 U/mL	＜35 U/ml	≥35 U/ml	≥7 U/ml	＜7 U/ml	＜0.05 ng/ml	＜10 mg/l	＜10 mg/l	＜3	≥30 g/l	＜3	Mucinous adenocarcinoma	Exophytic	＜6 months	No	External validation set
1187	Male	≥65	＜25 kg/m2	≥3	No	No	Yes	Yes	No	No	No	No	No	T1~T2	N1~N2	No	Yes	No	No	No	Yes	Open surgery	No	≥12	＜2	＜5 cm	≥5 ng/ml	＜5 ng/ml	＜37 U/mL	＜37 U/mL	≥35 U/ml	＜35 U/ml	≥7 U/ml	≥7 U/ml	≥0.05 ng/ml	≥10 mg/l	≥10 mg/l	≥3	≥30 g/l	≥3	Mucinous adenocarcinoma	Exophytic	≥6 months	No	External validation set
